# Supplementary material for: Crystal structure of (RS)-(4-chloro­phen­yl)(pyridin-2-yl)methanol
Source: Acta Crystallogr E Crystallogr Commun. 2016 Jan 1;72(Pt 1):69–72. doi: 10.1107/S2056989015023154 (PMC4704747; doi:10.1107/S2056989015023154)
Supplement: Supplementary file 1 [file e-72-00069-sup1.cif]

##############################################################################
#                                                                            #
# This CIF contains the data in a paper accepted for publication in          #
# Acta Crystallographica Section E. It conforms to the requirements of       #
# Notes for Authors for Acta Crystallographica Section E, and has been       #
# peer reviewed under the auspices of the IUCr Commission on Journals.       #
#                                                                            #
# Full details of the Crystallographic Information File format               #
# are given in the paper "The Crystallographic Information File (CIF):       #
# a New Standard Archive File for Crystallography" by S. R. Hall, F. H.      #
# Allen and I. D. Brown [Acta Cryst. (1991), A47, 655-685].                  #
#                                                                            #
# The current version of the core CIF dictionary is obtainable from          #
# ftp://ftp.iucr.org/pub/cif_core.dic.                                       #
#                                                                            #
# Software is freely available for graphical display of the structure(s)     #
# in this CIF. For information consult the CIF software page                 #
# http://www.iucr.org/resources/cif/software.                                #
#                                                                            #
# This file may be used for bona fide research purposes within the           #
# scientific community so long as proper attribution is given to the journal # 
# article from which it was obtained.                                        #
#                                                                            #
##############################################################################
data_global
_audit_creation_method     'from SHELXL-2014'
_journal_date_recd_electronic     2015-11-29
_journal_date_accepted     2015-12-02
_journal_name_full     'Acta Crystallographica, Section E'
_journal_year     2016
_journal_volume     72
_journal_issue      1
_journal_page_first     69
_journal_page_last     72
_journal_paper_category     GO
_journal_paper_doi     10.1107/S2056989015023154
_journal_coeditor_code     HB7553
_publ_contact_author_name
;
Professor Hemmige S. Yathirajan
;
_publ_contact_author_address
;
University of Mysore
Department of Studies in Chemistry
Manasagangotri
Mysore 570 006
India
;
_publ_contact_author_email     'yathirajan@hotmail.com'
_publ_contact_author_fax     ?
_publ_contact_author_phone     ?
_publ_section_title
;
Crystal structure of (<i>RS</i>)-(4-chlorophenyl)(pyridin-2-yl)methanol
;
loop_
    _publ_author_name
    _publ_author_footnote
    _publ_author_address
    'Narayana, Badiadka' .
;
Department of Studies in Chemistry,
Mangalore University,
Mangalagangothri 574 199,
India
;
    'Sarojini, Balladka K.' .
;
Department of Studies in Industrial Chemistry,
Mangalore University,
Mangalagangothri 574 199,
India
;
    'Yathirajan, Hemmige S.' .
;
Department of Studies in Chemistry,
University of Mysore,
Manasagangotri, Mysuru 570 006,
India
;
    'Rathore, Ravindranath' .
;
Department of Biotechnology,
Dayananda Sagar College of Engineering,
Bengaluru 560 078,
India
;
    'Glidewell, Christopher' .
;
School of Chemistry, University of St Andrews,
Fife KY16 9ST, Scotland
;
_publ_section_synopsis
;
A combination of O---H...N hydrogen bonds and C---Cl...\p(pyridyl) interactions
links the molecules of the title compounds into (100) sheets.
;
data_I
_database_code_depnum_ccdc_archive 'CCDC 1440028'
_audit_creation_method     SHELXL-2014
_chemical_name_systematic
;
(<i>RS</i>)-(4-Chlorophenyl)(pyridin-2-yl)methanol
;
_chemical_name_common     ?
_chemical_formula_moiety     'C12 H10 Cl N O'
_chemical_formula_sum     'C12 H10 Cl N O'
_chemical_formula_iupac     'C12 H10 Cl N O'
_chemical_formula_weight     219.66
_chemical_melting_point     ?
_shelx_space_group_comment
;
The symmetry employed for this shelxl refinement is uniquely defined
by the following loop, which should always be used as a source of
symmetry information in preference to the above space-group names.
They are only intended as comments.
;
_space_group_crystal_system     monoclinic
_space_group_name_H-M_alt     'P 21/c'
_space_group_name_Hall     '-P 2ybc'
loop_
    _space_group_symop_operation_xyz
    'x, y, z'
    '-x, y+1/2, -z+1/2'
    '-x, -y, -z'
    'x, -y-1/2, z-1/2'
_cell_length_a     8.4309(6)
_cell_length_b     16.1488(11)
_cell_length_c     8.6878(6)
_cell_angle_alpha     90
_cell_angle_beta     112.994(2)
_cell_angle_gamma     90
_cell_volume     1088.85(13)
_cell_formula_units_Z     4
_cell_measurement_reflns_used     2785
_cell_measurement_theta_min     2.522
_cell_measurement_theta_max     28.641
_cell_measurement_temperature     295(2)
_exptl_crystal_description     block
_exptl_crystal_colour     colourless
_exptl_crystal_size_max     0.40
_exptl_crystal_size_mid     0.30
_exptl_crystal_size_min     0.20
_exptl_crystal_density_diffrn     1.340
_exptl_crystal_density_meas     ?
_exptl_crystal_density_method     ?
_exptl_crystal_F_000     456
_exptl_absorpt_coefficient_mu     0.321
_exptl_absorpt_correction_type     multi-scan
_exptl_absorpt_process_details
;
(SADABS; Sheldrick, 2003)
;
_shelx_estimated_absorpt_T_min     0.882
_shelx_estimated_absorpt_T_max     0.939
_exptl_absorpt_correction_T_min     0.719
_exptl_absorpt_correction_T_max     0.938
_exptl_special_details     ?
_diffrn_ambient_temperature     295(2)
_diffrn_radiation_type     MoK\a
_diffrn_radiation_wavelength     0.71073
_diffrn_radiation_monochromator     graphite
_diffrn_measurement_device_type     'Bruker APEXII CCD'
_diffrn_measurement_method     '\f and \w scans'
_diffrn_detector_area_resol_mean     ?
_diffrn_reflns_number     11481
_diffrn_reflns_av_R_equivalents     0.0301
_diffrn_reflns_theta_min     2.522
_diffrn_reflns_theta_max     27.550
_diffrn_reflns_theta_full     25.242
_diffrn_measured_fraction_theta_max     1.000
_diffrn_measured_fraction_theta_full     1.000
_diffrn_reflns_limit_h_min     -9
_diffrn_reflns_limit_h_max     10
_diffrn_reflns_limit_k_min     -21
_diffrn_reflns_limit_k_max     15
_diffrn_reflns_limit_l_min     -11
_diffrn_reflns_limit_l_max     11
_diffrn_standards_number     0
_diffrn_standards_interval_count     0
_diffrn_standards_interval_time     0
_diffrn_standards_decay_%     0
_refine_special_details     ?
_reflns_number_total     2510
_reflns_number_gt     1860
_reflns_threshold_expression     'I > 2\s(I)'
_refine_ls_structure_factor_coef     Fsqd
_refine_ls_matrix_type     full
_refine_ls_R_factor_all     0.0634
_refine_ls_R_factor_gt     0.0445
_refine_ls_wR_factor_gt     0.1079
_refine_ls_wR_factor_ref     0.1183
_refine_ls_goodness_of_fit_ref     1.059
_refine_ls_restrained_S_all     1.059
_refine_ls_number_reflns     2510
_refine_ls_number_parameters     139
_refine_ls_number_restraints     0
_refine_ls_hydrogen_treatment     mixed
_refine_ls_weighting_scheme     calc
_refine_ls_weighting_details
              'w=1/[\s^2^(Fo^2^)+(0.0513P)^2^+0.2352P] where P=(Fo^2^+2Fc^2^)/3'
_atom_sites_solution_hydrogens     mixed
_atom_sites_solution_primary     ?
_atom_sites_solution_secondary     ?
_refine_ls_shift/su_max     0.000
_refine_ls_shift/su_mean     0.000
_refine_diff_density_max     0.207
_refine_diff_density_min     -0.392
_refine_ls_extinction_method     none
_refine_ls_extinction_coef     .
loop_
    _atom_type_symbol
    _atom_type_description
    _atom_type_scat_dispersion_real
    _atom_type_scat_dispersion_imag
    _atom_type_scat_source
    'C' 'C' 0.0033 0.0016
                         'International Tables Vol C Tables 4.2.6.8 and 6.1.1.4'
    'H' 'H' 0.0000 0.0000
                         'International Tables Vol C Tables 4.2.6.8 and 6.1.1.4'
    'Cl' 'Cl' 0.1484 0.1585
                         'International Tables Vol C Tables 4.2.6.8 and 6.1.1.4'
    'N' 'N' 0.0061 0.0033
                         'International Tables Vol C Tables 4.2.6.8 and 6.1.1.4'
    'O' 'O' 0.0106 0.0060
                         'International Tables Vol C Tables 4.2.6.8 and 6.1.1.4'
_computing_data_collection
;
APEX2 (Bruker, 2012)
;
_computing_cell_refinement
;
SAINT-Plus (Bruker, 2012)
;
_computing_data_reduction
;
SAINT-Plus (Bruker, 2012)
;
_computing_structure_solution
;
SHELXS97 (Sheldrick, 2008)
;
_computing_structure_refinement
;
SHELXL2014 (Sheldrick, 2015)
;
_computing_molecular_graphics
;
PLATON (Spek, 2009)
;
_computing_publication_material
;
SHELXL2014 (Sheldrick, 2015) and PLATON (Spek, 2009)
;
loop_
    _atom_site_type_symbol
    _atom_site_label
    _atom_site_fract_x
    _atom_site_fract_y
    _atom_site_fract_z
    _atom_site_U_iso_or_equiv
    _atom_site_adp_type
    _atom_site_calc_flag
    _atom_site_occupancy
    _atom_site_disorder_assembly
    _atom_site_disorder_group
    C C1 0.66425(18) 0.19218(9) 0.43123(18) 0.0367(3) Uani d 1 . .
    H H1 0.6340 0.2499 0.3976 0.044 Uiso calc 1 . .
    O O1 0.65282(15) 0.17831(8) 0.58744(14) 0.0475(3) Uani d 1 . .
    H H1A 0.725(3) 0.2105(14) 0.655(3) 0.071 Uiso d 1 . .
    C C11 0.53625(18) 0.13554(9) 0.30436(19) 0.0358(3) Uani d 1 . .
    C C12 0.5356(2) 0.05176(10) 0.3383(2) 0.0458(4) Uani d 1 . .
    H H12 0.6128 0.0313 0.4400 0.055 Uiso calc 1 . .
    C C13 0.4232(2) -0.00168(11) 0.2247(2) 0.0533(5) Uani d 1 . .
    H H13 0.4239 -0.0578 0.2492 0.064 Uiso calc 1 . .
    C C14 0.3099(2) 0.02875(12) 0.0747(2) 0.0548(5) Uani d 1 . .
    Cl Cl14 0.16964(9) -0.03856(4) -0.07147(8) 0.0922(3) Uani d 1 . .
    C C15 0.3058(3) 0.11173(14) 0.0391(2) 0.0668(6) Uani d 1 . .
    H H15 0.2270 0.1321 -0.0619 0.080 Uiso calc 1 . .
    C C16 0.4198(2) 0.16462(11) 0.1546(2) 0.0538(5) Uani d 1 . .
    H H16 0.4175 0.2208 0.1304 0.065 Uiso calc 1 . .
    N N21 0.88793(16) 0.21277(8) 0.32519(16) 0.0414(3) Uani d 1 . .
    C C22 0.84457(18) 0.17470(9) 0.43935(18) 0.0339(3) Uani d 1 . .
    C C23 0.9548(2) 0.12092(11) 0.5561(2) 0.0461(4) Uani d 1 . .
    H H23 0.9219 0.0959 0.6353 0.055 Uiso calc 1 . .
    C C24 1.1140(2) 0.10498(12) 0.5534(2) 0.0537(5) Uani d 1 . .
    H H24 1.1899 0.0688 0.6304 0.064 Uiso calc 1 . .
    C C25 1.1589(2) 0.14314(12) 0.4359(3) 0.0570(5) Uani d 1 . .
    H H25 1.2658 0.1335 0.4314 0.068 Uiso calc 1 . .
    C C26 1.0431(2) 0.19599(11) 0.3247(2) 0.0523(4) Uani d 1 . .
    H H26 1.0741 0.2216 0.2446 0.063 Uiso calc 1 . .
loop_
    _atom_site_aniso_label
    _atom_site_aniso_U_11
    _atom_site_aniso_U_22
    _atom_site_aniso_U_33
    _atom_site_aniso_U_12
    _atom_site_aniso_U_13
    _atom_site_aniso_U_23
    C1 0.0359(8) 0.0344(8) 0.0421(8) 0.0029(6) 0.0178(7) 0.0000(6)
    O1 0.0520(7) 0.0526(7) 0.0455(7) -0.0078(6) 0.0272(6) -0.0106(5)
    C11 0.0323(7) 0.0373(8) 0.0411(8) 0.0010(6) 0.0177(6) -0.0001(6)
    C12 0.0452(9) 0.0401(9) 0.0485(9) 0.0034(7) 0.0142(7) 0.0020(7)
    C13 0.0589(11) 0.0406(9) 0.0629(12) -0.0057(9) 0.0265(10) -0.0055(8)
    C14 0.0524(10) 0.0617(12) 0.0497(10) -0.0168(9) 0.0194(8) -0.0134(9)
    Cl14 0.0971(5) 0.0942(5) 0.0724(4) -0.0416(4) 0.0190(3) -0.0316(3)
    C15 0.0667(12) 0.0685(13) 0.0465(10) -0.0118(11) 0.0019(9) 0.0068(10)
    C16 0.0554(10) 0.0464(10) 0.0502(10) -0.0044(8) 0.0105(8) 0.0095(8)
    N21 0.0390(7) 0.0417(7) 0.0450(8) -0.0018(6) 0.0182(6) 0.0005(6)
    C22 0.0341(7) 0.0318(7) 0.0351(8) -0.0016(6) 0.0128(6) -0.0041(6)
    C23 0.0452(9) 0.0492(9) 0.0430(9) 0.0064(8) 0.0162(7) 0.0031(8)
    C24 0.0418(9) 0.0553(11) 0.0563(11) 0.0135(8) 0.0108(8) -0.0005(9)
    C25 0.0357(8) 0.0633(12) 0.0748(13) 0.0032(9) 0.0245(9) -0.0093(10)
    C26 0.0459(9) 0.0566(11) 0.0637(11) -0.0050(9) 0.0315(9) -0.0009(9)
_geom_special_details
;
 All esds (except the esd in the dihedral angle between two l.s. planes)
 are estimated using the full covariance matrix.  The cell esds are taken
 into account individually in the estimation of esds in distances, angles
 and torsion angles; correlations between esds in cell parameters are only
 used when they are defined by crystal symmetry.  An approximate (isotropic)
 treatment of cell esds is used for estimating esds involving l.s. planes.
;
loop_
    _geom_bond_atom_site_label_1
    _geom_bond_atom_site_label_2
    _geom_bond_site_symmetry_2
    _geom_bond_distance
    _geom_bond_publ_flag
    C1 O1 . 1.4154(18) ?
    C1 C11 . 1.512(2) ?
    C1 C22 . 1.5206(19) ?
    C1 H1 . 0.9800 ?
    O1 H1A . 0.84(2) ?
    C11 C16 . 1.371(2) ?
    C11 C12 . 1.385(2) ?
    C12 C13 . 1.373(2) ?
    C12 H12 . 0.9300 ?
    C13 C14 . 1.371(3) ?
    C13 H13 . 0.9300 ?
    C14 C15 . 1.373(3) ?
    C14 Cl14 . 1.7376(18) ?
    C15 C16 . 1.381(3) ?
    C15 H15 . 0.9300 ?
    C16 H16 . 0.9300 ?
    N21 C22 . 1.3335(19) ?
    N21 C26 . 1.338(2) ?
    C22 C23 . 1.382(2) ?
    C23 C24 . 1.376(2) ?
    C23 H23 . 0.9300 ?
    C24 C25 . 1.367(3) ?
    C24 H24 . 0.9300 ?
    C25 C26 . 1.370(3) ?
    C25 H25 . 0.9300 ?
    C26 H26 . 0.9300 ?
loop_
    _geom_angle_atom_site_label_1
    _geom_angle_atom_site_label_2
    _geom_angle_atom_site_label_3
    _geom_angle_site_symmetry_1
    _geom_angle_site_symmetry_3
    _geom_angle
    _geom_angle_publ_flag
    O1 C1 C11 . . 107.86(12) ?
    O1 C1 C22 . . 111.56(12) ?
    C11 C1 C22 . . 109.72(11) ?
    O1 C1 H1 . . 109.2 ?
    C11 C1 H1 . . 109.2 ?
    C22 C1 H1 . . 109.2 ?
    C1 O1 H1A . . 105.9(15) ?
    C16 C11 C12 . . 118.40(15) ?
    C16 C11 C1 . . 121.82(14) ?
    C12 C11 C1 . . 119.78(14) ?
    C13 C12 C11 . . 121.32(16) ?
    C13 C12 H12 . . 119.3 ?
    C11 C12 H12 . . 119.3 ?
    C14 C13 C12 . . 119.13(17) ?
    C14 C13 H13 . . 120.4 ?
    C12 C13 H13 . . 120.4 ?
    C13 C14 C15 . . 120.73(17) ?
    C13 C14 Cl14 . . 119.54(15) ?
    C15 C14 Cl14 . . 119.73(15) ?
    C14 C15 C16 . . 119.40(18) ?
    C14 C15 H15 . . 120.3 ?
    C16 C15 H15 . . 120.3 ?
    C11 C16 C15 . . 121.00(17) ?
    C11 C16 H16 . . 119.5 ?
    C15 C16 H16 . . 119.5 ?
    C22 N21 C26 . . 117.48(14) ?
    N21 C22 C23 . . 122.29(13) ?
    N21 C22 C1 . . 116.07(13) ?
    C23 C22 C1 . . 121.63(13) ?
    C24 C23 C22 . . 119.09(16) ?
    C24 C23 H23 . . 120.5 ?
    C22 C23 H23 . . 120.5 ?
    C25 C24 C23 . . 119.03(17) ?
    C25 C24 H24 . . 120.5 ?
    C23 C24 H24 . . 120.5 ?
    C24 C25 C26 . . 118.56(15) ?
    C24 C25 H25 . . 120.7 ?
    C26 C25 H25 . . 120.7 ?
    N21 C26 C25 . . 123.55(16) ?
    N21 C26 H26 . . 118.2 ?
    C25 C26 H26 . . 118.2 ?
loop_
    _geom_torsion_atom_site_label_1
    _geom_torsion_atom_site_label_2
    _geom_torsion_atom_site_label_3
    _geom_torsion_atom_site_label_4
    _geom_torsion_site_symmetry_1
    _geom_torsion_site_symmetry_2
    _geom_torsion_site_symmetry_3
    _geom_torsion_site_symmetry_4
    _geom_torsion
    _geom_torsion_publ_flag
    O1 C1 C11 C16 . . . . 129.16(15) ?
    C22 C1 C11 C16 . . . . -109.13(16) ?
    O1 C1 C11 C12 . . . . -51.14(17) y
    C22 C1 C11 C12 . . . . 70.57(17) ?
    C16 C11 C12 C13 . . . . 0.9(2) ?
    C1 C11 C12 C13 . . . . -178.84(14) ?
    C11 C12 C13 C14 . . . . 0.2(3) ?
    C12 C13 C14 C15 . . . . -1.3(3) ?
    C12 C13 C14 Cl14 . . . . 178.90(13) ?
    C13 C14 C15 C16 . . . . 1.4(3) ?
    Cl14 C14 C15 C16 . . . . -178.83(15) ?
    C12 C11 C16 C15 . . . . -0.8(3) ?
    C1 C11 C16 C15 . . . . 178.90(16) ?
    C14 C15 C16 C11 . . . . -0.3(3) ?
    C26 N21 C22 C23 . . . . 1.2(2) ?
    C26 N21 C22 C1 . . . . -177.31(14) ?
    O1 C1 C22 N21 . . . . -156.41(13) y
    C11 C1 C22 N21 . . . . 84.12(16) ?
    O1 C1 C22 C23 . . . . 25.1(2) ?
    C11 C1 C22 C23 . . . . -94.42(16) ?
    N21 C22 C23 C24 . . . . -1.0(2) ?
    C1 C22 C23 C24 . . . . 177.48(15) ?
    C22 C23 C24 C25 . . . . 0.3(3) ?
    C23 C24 C25 C26 . . . . 0.0(3) ?
    C22 N21 C26 C25 . . . . -0.9(3) ?
    C24 C25 C26 N21 . . . . 0.3(3) ?
    C11 C1 O1 H1A . . . . -180.0(17) y
loop_
    _geom_hbond_atom_site_label_D
    _geom_hbond_atom_site_label_H
    _geom_hbond_atom_site_label_A
    _geom_hbond_site_symmetry_A
    _geom_hbond_distance_DH
    _geom_hbond_distance_HA
    _geom_hbond_distance_DA
    _geom_hbond_angle_DHA
    _geom_hbond_publ_flag
    O1 H1A N21 4_566 0.84(2) 2.01(2) 2.8444(18) 176(2) y
_shelx_hkl_file
;
   1   0   0    6.88    0.51
   1   0   0    6.42    0.42
   1   0   0    6.87    0.44
  -1   0   0    5.69    0.48
  -1   0   0    7.00    0.52
  -1   0   0    5.84    0.42
  -2   0   0   -0.96    0.36
   2   0   0   -1.86    0.21
   2   0   0   -1.11    0.39
   2   0   0   -1.21    0.33
   2   0   0   -0.90    0.36
  -2   0   0   -0.46    0.49
  -2   0   0   -0.91    0.41
   3   0   0  466.37   14.41
   3   0   0  475.60   15.21
  -3   0   0  494.42   15.31
  -3   0   0  501.00   14.74
   3   0   0  472.09   14.41
   4   0   0 1329.82   40.78
  -4   0   0 1386.75   40.94
   4   0   0 1336.46   39.11
   4   0   0 1344.02   39.14
   5   0   0   56.09    2.36
   5   0   0   51.63    3.12
   5   0   0   56.75    2.38
  -5   0   0   52.39    3.23
   6   0   0  300.39    9.14
  -6   0   0  306.16   11.26
   6   0   0  294.95   11.05
   7   0   0   77.04    4.63
   8   0   0   53.69    4.08
   9   0   0    2.43    1.58
  10   0   0   39.82    3.99
   0   1   0   -0.15    0.07
   0  -1   0   -0.19    0.04
   0  -1   0   -0.19    0.04
   0  -1   0   -0.17    0.06
   0   1   0   -0.21    0.04
   0   1   0   -0.11    0.07
   1  -1   0  888.13   27.27
  -1  -1   0  907.46   25.92
  -1   1   0  884.64   27.00
   1  -1   0  890.90   27.46
  -1  -1   0  902.99   26.55
  -1  -1   0  879.75   26.60
   1   1   0  887.20   26.55
  -1   1   0  896.05   27.13
   1   1   0  869.27   25.87
   1   1   0  895.35   26.60
   2   1   0   28.22    1.63
  -2  -1   0   28.82    1.70
   2   1   0   33.05    1.76
  -2   1   0   30.13    1.26
  -2   1   0   27.66    1.42
  -2  -1   0   29.43    1.68
  -2   1   0   30.37    1.26
  -2  -1   0   30.61    1.59
   2   1   0   29.96    1.54
   2   1   0   30.53    1.68
   2  -1   0   27.10    1.38
  -2   1   0   28.06    1.43
   3  -1   0  116.35    4.46
  -3   1   0  122.46    4.54
  -3  -1   0  124.62    4.90
   3   1   0  119.73    4.83
   3   1   0  123.69    4.86
   3   1   0  117.28    4.40
   3  -1   0  126.11    4.53
  -3  -1   0  119.61    4.60
  -3   1   0  123.24    4.24
   3   1   0  116.83    4.77
   4   1   0    4.31    1.01
  -4   1   0    3.57    0.95
  -4  -1   0    3.28    0.85
   4   1   0    2.26    0.72
  -4  -1   0    1.99    0.80
   4  -1   0    4.98    0.94
   4  -1   0    3.62    0.92
   4   1   0    3.92    0.81
   4   1   0    3.21    0.96
   5  -1   0  188.11    7.19
   5  -1   0  196.47    7.26
   5   1   0  184.72    7.47
   5   1   0  196.96    7.64
  -5  -1   0  187.81    7.66
   5   1   0  188.91    6.67
   5   1   0  183.09    6.63
  -5   1   0  187.46    7.34
   6  -1   0    5.93    1.36
   6   1   0    2.17    1.14
   6  -1   0    2.21    1.08
   6   1   0    3.38    0.95
   6   1   0    1.94    0.76
  -6  -1   0    4.72    1.47
   6   1   0    3.37    1.26
  -6   1   0    4.25    1.33
   7   1   0   22.85    1.57
   7   1   0   25.94    2.86
   7   1   0   27.84    1.71
   7  -1   0   27.29    2.64
   8  -1   0   83.03    4.94
   8   1   0   81.80    5.28
   9   1   0   21.18    3.25
   9  -1   0   21.84    2.89
  10  -1   0    0.16    1.51
  10   1   0   -0.09    1.77
   0   2   0  111.33    3.78
   0  -2   0  114.07    3.67
   0   2   0  121.53    3.82
   0   2   0  117.71    3.67
   0  -2   0  117.26    3.82
   1   2   0  336.32   10.18
   1   2   0  325.40   10.47
  -1  -2   0  337.00   10.47
   1   2   0  333.39   10.47
  -1   2   0  332.18   11.12
  -1   2   0  341.20   11.13
  -1  -2   0  330.57   10.50
   2  -2   0  138.65    4.43
  -2   2   0  135.78    4.45
   2   2   0  126.50    4.95
   2  -2   0  136.89    4.40
   2   2   0  136.00    4.81
  -2  -2   0  137.05    5.10
  -2   2   0  131.15    4.45
  -2  -2   0  134.20    4.83
   2   2   0  138.64    5.07
  -2  -2   0  138.04    5.06
  -3   2   0  971.76   27.51
  -3   2   0  960.31   27.48
   3   2   0  938.12   28.11
   3   2   0  958.37   29.12
   3   2   0  981.49   29.16
  -3   2   0  939.95   28.44
  -3  -2   0  931.58   29.13
   3  -2   0  963.95   28.39
   3  -2   0  912.58   28.37
   3   2   0  906.18   29.03
  -3  -2   0  953.55   28.27
  -4   2   0  101.15    4.14
   4   2   0  101.86    4.65
  -4  -2   0   97.85    4.64
   4   2   0  100.78    4.21
  -4  -2   0   90.74    4.29
   4  -2   0   94.34    3.96
   4   2   0  101.62    4.69
   4  -2   0  105.33    4.07
   4   2   0  102.53    4.71
   5   2   0   40.81    2.98
  -5  -2   0   43.28    2.73
   5  -2   0   38.40    2.37
   5   2   0   39.00    2.46
   5  -2   0   36.02    2.37
  -5  -2   0   38.78    2.96
   5   2   0   38.84    2.45
  -5   2   0   40.71    2.61
   5   2   0   39.15    2.88
   6  -2   0    3.59    1.13
   6   2   0    2.46    0.95
   6   2   0    6.41    1.62
   6  -2   0    4.04    1.18
   6   2   0    4.60    1.14
  -6  -2   0    4.55    1.45
   6   2   0    3.68    1.38
  -6   2   0    2.93    1.19
   7   2   0   32.49    2.38
   7  -2   0   32.18    2.70
   7   2   0   33.29    3.28
   7   2   0   35.69    2.36
   8   2   0   21.50    3.01
   8  -2   0   20.93    2.47
   8   2   0   17.76    1.57
   8   2   0   18.06    1.51
   9  -2   0    6.44    1.86
   9   2   0    3.17    1.92
  10  -2   0    3.90    1.85
  10   2   0    6.79    2.77
   0  -3   0   -2.94    0.30
   0   3   0   -2.56    0.31
   0   3   0   -1.77    0.38
   0  -3   0   -2.61    0.24
   0  -3   0   -3.42    0.13
   1   3   0  436.53   13.24
  -1  -3   0  426.04   13.20
   1   3   0  434.96   13.65
  -1   3   0  461.34   13.59
  -1  -3   0  443.03   13.65
  -1  -3   0  437.31   13.68
  -1   3   0  423.50   13.45
   1   3   0  432.03   13.63
  -2  -3   0   90.15    3.88
   2   3   0   99.10    3.96
   2   3   0   87.82    3.86
   2   3   0   87.92    3.67
  -2  -3   0   88.78    3.91
  -2   3   0   93.45    3.09
  -2   3   0   95.80    3.10
  -3   3   0   95.08    3.54
   3   3   0  100.09    4.38
  -3  -3   0   93.93    4.11
   3   3   0   93.89    4.05
   3   3   0   97.80    4.35
  -3  -3   0   92.94    4.37
   3  -3   0   97.03    3.38
   3   3   0   89.78    4.25
   3  -3   0   94.49    3.36
  -3   3   0  103.50    3.59
   4  -3   0  571.19   17.89
   4   3   0  562.02   18.23
   4   3   0  597.89   19.15
  -4  -3   0  568.48   19.15
  -4   3   0  577.82   18.07
   4   3   0  579.74   19.09
   4  -3   0  597.00   17.93
  -4  -3   0  577.15   18.52
   4   3   0  613.46   19.21
   5   3   0  335.19   12.70
   5  -3   0  368.92   11.67
   5   3   0  378.41   13.02
   5  -3   0  352.52   11.64
  -5  -3   0  349.03   12.94
   5   3   0  346.11   11.97
  -5   3   0  354.70   11.92
  -5  -3   0  359.01   12.46
   6   3   0  102.07    4.78
  -6  -3   0  107.57    5.78
   6  -3   0   99.66    4.50
   6   3   0  112.48    5.63
   6   3   0   94.47    4.65
   6   3   0   98.56    5.46
   6  -3   0  106.04    4.56
  -6   3   0  102.85    4.80
   7   3   0  113.42    5.18
   7  -3   0  114.28    5.20
   7  -3   0  117.05    5.21
  -7  -3   0  109.88    6.31
   7   3   0  115.08    5.26
   7   3   0  118.26    6.34
   8   3   0    5.32    2.09
   8  -3   0    2.80    1.25
   8   3   0    2.28    1.16
   8   3   0    4.65    1.22
   9  -3   0    6.30    1.70
   9   3   0    5.91    1.01
   9   3   0    5.30    2.26
  10  -3   0   13.19    2.17
  10   3   0   12.43    3.09
   0   4   0  174.61    5.84
   0  -4   0  174.97    5.46
   0   4   0  186.20    5.59
   0   4   0  174.69    5.84
   0  -4   0  164.62    5.79
  -1  -4   0   36.75    2.04
  -1   4   0   36.82    1.46
  -1  -4   0   37.42    1.86
   1  -4   0   34.46    1.37
   1  -4   0   36.73    1.39
  -1   4   0   38.80    1.48
   1   4   0   37.37    1.90
  -1  -4   0   36.67    2.04
   1   4   0   39.75    2.04
   1   4   0   35.72    1.96
   2   4   0   48.76    2.60
  -2  -4   0   48.33    2.66
  -2   4   0   47.51    1.69
   2   4   0   50.83    2.54
   2   4   0   41.82    2.49
  -2  -4   0   48.54    2.61
   3   4   0    8.11    1.35
  -3  -4   0    9.23    1.45
  -3   4   0   10.20    0.78
   3   4   0   10.00    1.29
  -3  -4   0    7.18    1.21
   4  -4   0   79.59    3.00
  -4   4   0   79.25    3.27
   4  -4   0   80.58    2.98
  -4  -4   0   88.33    4.51
   4   4   0   79.33    3.96
   4   4   0   80.98    4.29
  -4  -4   0   80.48    4.09
   5   4   0   23.10    2.21
  -5   4   0   22.87    1.77
  -5  -4   0   23.40    2.59
   5  -4   0   24.38    1.54
  -5  -4   0   20.61    2.31
   5  -4   0   21.30    1.54
   5   4   0   19.20    2.33
   6  -4   0    0.61    0.75
  -6  -4   0    0.20    1.08
   6   4   0    0.53    1.13
   6   4   0    0.68    0.94
   6   4   0    0.29    0.93
  -6  -4   0   -0.91    0.84
   6  -4   0    1.31    0.72
   7   4   0   -0.26    1.21
   7   4   0    1.77    1.13
   7   4   0    2.32    1.21
   7  -4   0    0.43    0.82
  -7  -4   0   -0.33    1.22
   7  -4   0    2.39    1.00
   8   4   0    1.12    1.21
   8   4   0    0.38    1.07
   8  -4   0   -0.84    0.82
   8   4   0    1.17    1.52
   9   4   0   -0.27    1.00
   9  -4   0    1.16    1.19
   9   4   0    4.16    1.42
   9   4   0    4.07    2.24
  10   4   0    7.27    2.77
  10  -4   0    3.25    1.48
   0   5   0   -0.51    0.30
   0  -5   0   -0.01    0.37
   0  -5   0   -0.06    0.19
   0  -5   0    0.00    0.28
   1   5   0  718.33   22.44
  -1  -5   0  714.74   21.67
   1  -5   0  712.63   21.84
  -1   5   0  752.33   21.81
   1  -5   0  732.33   21.80
  -1  -5   0  750.03   22.48
   1   5   0  718.17   21.77
  -1  -5   0  717.94   22.47
   2   5   0  805.12   24.31
  -2  -5   0  803.19   24.27
  -2  -5   0  803.29   25.04
  -2  -5   0  793.81   25.10
   2   5   0  790.30   25.03
  -2   5   0  819.52   24.10
  -3   5   0   31.36    1.35
  -3  -5   0   26.94    2.30
   3   5   0   29.79    2.17
   3   5   0   28.93    2.31
  -4  -5   0  805.79   26.19
  -4   5   0  813.84   24.31
   4   5   0  771.71   24.98
   4   5   0  810.43   26.09
  -4  -5   0  837.43   25.31
   5  -5   0   18.94    1.09
  -5  -5   0   15.13    2.08
   5   5   0   18.55    2.41
   5  -5   0   18.25    1.07
   5   5   0   19.03    2.15
  -5  -5   0   17.45    2.44
   6   5   0    6.99    1.64
   6   5   0    8.20    2.04
  -6  -5   0    6.47    1.96
   6  -5   0    4.52    0.79
   6  -5   0    6.82    0.85
   7   5   0    1.65    1.17
   7   5   0    1.87    1.31
   7  -5   0    0.78    0.71
   7   5   0    0.77    1.32
  -7  -5   0    3.67    1.75
   7  -5   0   -0.38    0.65
   8   5   0   16.33    2.28
   8  -5   0   16.99    1.51
   8   5   0   12.98    2.89
   8  -5   0   15.23    1.53
   8   5   0   14.61    2.21
   9  -5   0    4.04    0.99
   9   5   0    2.87    1.47
   9   5   0    6.82    1.63
   9   5   0    5.00    2.35
  10   5   0    1.06    1.15
  10   5   0    2.12    1.33
  10   5   0   -0.62    1.99
   0  -6   0 2324.69   66.65
   0   6   0 2313.88   68.40
   0  -6   0 2268.06   68.41
   0   6   0 2361.17   66.55
   1   6   0  415.97   13.65
  -1  -6   0  420.92   13.64
   1  -6   0  422.66   12.84
  -1   6   0  429.16   12.94
   1   6   0  403.96   13.15
  -1   6   0  431.85   12.38
   1  -6   0  414.86   12.85
  -1  -6   0  422.70   13.09
  -1  -6   0  398.39   13.61
   2   6   0    0.24    0.59
   2   6   0    2.54    0.82
  -2  -6   0    2.30    0.94
  -2   6   0    0.93    0.33
  -2  -6   0    0.01    0.56
  -2  -6   0    0.39    0.58
  -3  -6   0   10.08    1.66
   3   6   0    9.61    1.47
   3   6   0    7.32    1.36
  -3  -6   0    9.01    1.43
  -4  -6   0  230.24    9.40
   4   6   0  241.70    8.92
   4   6   0  223.23    9.25
  -5  -6   0   35.58    3.38
   5   6   0   40.61    3.09
   5   6   0   46.74    3.58
  -5  -6   0   45.90    3.31
  -6  -6   0   63.71    4.63
   6   6   0   63.76    4.53
   6   6   0   60.95    4.03
   7   6   0   30.71    3.03
  -7  -6   0   36.05    3.90
   7   6   0   30.20    3.60
   8   6   0    7.27    2.44
   8   6   0    8.61    2.08
   8   6   0    4.26    1.75
   9   6   0    3.03    1.64
   9   6   0    0.15    1.84
   9   6   0    2.04    1.45
  10   6   0   20.80    2.44
  10   6   0   19.79    4.11
  10   6   0   19.10    2.59
   0  -7   0   -0.26    0.30
   0  -7   0    6.20    0.96
   0   7   0   -0.66    0.42
   0   7   0   -0.13    0.40
   0  -7   0   -0.16    0.33
  -1   7   0 2031.93   58.69
  -1  -7   0 1945.15   59.41
  -1  -7   0 1932.93   57.53
   1   7   0 1976.62   59.39
  -1  -7   0 2075.11   59.42
   1  -7   0 1954.49   58.69
   1   7   0 1981.87   57.75
   1  -7   0 2000.59   58.62
  -2  -7   0  163.56    6.38
  -2  -7   0  145.83    6.26
   2   7   0  152.85    6.04
  -2   7   0  145.84    4.90
  -2  -7   0  145.39    5.85
   2   7   0  147.78    6.23
   3   7   0   -0.23    0.65
  -3  -7   0   -0.44    0.76
   3   7   0    1.21    0.90
  -3  -7   0    1.04    0.90
   4   7   0  109.46    5.35
  -4  -7   0  110.93    5.81
  -4  -7   0  112.68    5.47
   4   7   0  112.66    5.72
  -5  -7   0  645.73   22.40
   5   7   0  666.82   21.37
   5   7   0  626.93   22.08
  -6  -7   0   51.03    4.21
   6   7   0   47.36    3.65
   6   7   0   41.36    3.94
   7   7   0   16.79    3.04
   7   7   0    9.65    2.08
  -7  -7   0   12.09    2.82
   8   7   0    7.47    2.58
   8   7   0   10.89    2.26
   8   7   0    8.05    2.16
   9   7   0    9.12    2.19
   9   7   0    8.49    2.91
   9   7   0    8.70    2.31
   0   8   0  198.64    6.86
   0   8   0  199.96    7.18
   0  -8   0  201.51    6.24
   0  -8   0  191.31    7.13
  -1   8   0    0.60    0.52
   1  -8   0    1.24    0.59
  -1  -8   0    2.39    0.90
   1  -8   0    1.33    0.53
   1   8   0    1.83    0.76
  -1  -8   0    1.79    0.75
  -1  -8   0    1.54    0.88
   1   8   0    0.71    0.64
  -2   8   0  126.40    4.37
   2   8   0  129.00    5.48
  -2  -8   0  119.20    5.67
   2   8   0  121.12    5.63
  -2  -8   0  127.61    5.66
  -2  -8   0  129.73    5.35
   3   8   0    7.57    1.49
  -3  -8   0    4.69    1.24
   3   8   0    3.75    1.24
  -3  -8   0    7.32    1.61
   4   8   0   26.97    2.80
  -4  -8   0   23.69    2.78
   4   8   0   23.12    2.49
  -4  -8   0   23.77    2.48
   5   8   0   23.18    2.96
  -5  -8   0   21.87    2.92
   5   8   0   22.29    2.66
  -5  -8   0   18.99    2.61
  -6  -8   0   57.65    4.70
   6   8   0   61.63    4.37
   6   8   0   56.60    4.52
   7   8   0   37.55    4.26
   7   8   0   37.23    3.58
  -7  -8   0   35.00    4.22
   8   8   0    1.91    1.60
   8   8   0   -0.58    1.80
   8   8   0    0.24    1.55
   9   8   0   -1.53    1.50
   9   8   0    2.19    1.87
   9   8   0    1.70    2.21
   0  -9   0    0.84    0.35
   0   9   0    0.11    0.56
   0  -9   0    0.76    0.53
   0  -9   0    2.15    0.82
   1   9   0   93.54    4.44
  -1  -9   0   93.72    4.52
   1   9   0   92.07    4.27
  -1  -9   0   96.67    4.51
  -1  -9   0   91.99    3.94
   1  -9   0   88.23    3.72
  -1   9   0   92.98    3.87
   1  -9   0   88.65    3.69
  -2   9   0  238.84    7.80
   2   9   0  238.67    9.22
   2   9   0  227.64    8.86
  -2  -9   0  245.86    8.74
  -2  -9   0  231.76    9.31
  -2  -9   0  246.22    9.28
  -3  -9   0   94.38    5.26
  -3  -9   0   91.69    4.74
   3   9   0   89.91    4.78
   3   9   0   99.77    5.16
   4   9   0  105.78    5.84
   4   9   0  112.19    5.72
  -4  -9   0  114.11    5.68
  -4  -9   0  106.18    6.01
   5   9   0  127.94    7.03
  -5  -9   0  135.58    6.80
   5   9   0  134.41    6.65
  -5  -9   0  140.92    7.41
   6   9   0    0.95    1.57
  -6  -9   0    1.15    1.68
   6   9   0    3.12    1.64
  -7  -9   0    5.25    2.41
   7   9   0    8.70    2.64
   7   9   0    6.75    2.05
   8   9   0    3.54    2.57
   9   9   0    2.48    2.79
   0  10   0    2.81    0.92
   0 -10   0    3.63    1.05
   0 -10   0    2.89    0.95
  -1 -10   0  106.65    5.02
   1 -10   0  108.27    4.28
  -1  10   0  104.43    4.39
   1  10   0   98.39    4.89
   1  10   0  102.73    4.80
  -1 -10   0  114.00    4.44
  -1 -10   0   99.56    4.97
   1 -10   0   97.69    4.18
  -2 -10   0   24.89    2.21
  -2 -10   0   26.34    2.48
   2 -10   0   23.88    1.20
  -2  10   0   26.52    1.62
   2  10   0   26.53    2.59
   2  10   0   28.11    2.51
  -2 -10   0   22.94    2.49
   3  10   0  486.53   17.22
  -3 -10   0  470.95   16.39
  -3 -10   0  493.12   17.41
   3  10   0  495.31   16.67
   4  10   0   72.36    4.74
  -4 -10   0   65.85    4.35
   4  10   0   67.21    4.45
  -4 -10   0   72.01    4.90
  -5 -10   0   81.12    5.52
   5  10   0   75.15    4.93
   5  10   0   72.19    5.19
  -5 -10   0   76.89    5.04
   6  10   0   30.78    3.93
  -6 -10   0   35.33    4.14
  -7 -10   0    3.48    2.17
   7  10   0    6.43    2.39
   8  10   0   11.23    3.24
   9  10   0   15.98    3.95
   0 -11   0    0.81    0.81
   0  11   0    0.07    0.65
   0 -11   0   -0.91    0.62
   1  11   0    0.07    0.81
  -1 -11   0    1.52    1.12
  -1 -11   0    0.92    0.68
   1 -11   0    1.31    0.80
  -1  11   0    1.08    0.69
   1 -11   0    0.53    0.63
  -1 -11   0    1.44    1.05
  -2 -11   0   57.45    3.42
   2 -11   0   63.80    2.45
  -2 -11   0   64.65    4.14
   2  11   0   68.33    4.09
   2  11   0   56.18    3.71
  -2 -11   0   58.34    3.83
   2 -11   0   54.55    2.33
   3  11   0   84.24    5.04
   3  11   0   79.81    4.73
  -3 -11   0   79.71    4.50
  -3 -11   0   77.12    4.94
  -4 -11   0   22.82    2.77
  -4 -11   0   30.70    3.48
   4  11   0   20.11    2.89
  -5 -11   0    2.36    1.64
   5  11   0    6.35    2.22
  -5 -11   0    8.21    2.42
   6  11   0   -0.10    1.72
  -6 -11   0   -2.22    1.32
  -7 -11   0   -0.37    1.85
   7  11   0   -0.75    2.13
   8  11   0    0.14    2.27
   9  11   0    1.13    2.80
   0  12   0  276.19   10.34
   0 -12   0  273.94   10.31
   0 -12   0  297.00   10.44
   1  12   0  155.74    7.01
  -1  12   0  153.32    6.32
  -1 -12   0  156.99    7.06
   1 -12   0  155.37    6.16
  -1 -12   0  163.95    6.02
   1 -12   0  164.61    6.21
  -1 -12   0  172.55    7.23
   2  12   0    0.04    1.01
  -2 -12   0    2.29    1.04
  -2 -12   0   -0.15    1.08
  -2 -12   0    1.06    0.93
   2 -12   0    0.23    0.50
   2 -12   0    0.20    0.51
   2  12   0    1.31    1.16
   3  12   0   47.05    4.03
  -3 -12   0   44.86    3.41
  -3 -12   0   48.40    4.02
  -4 -12   0   27.20    3.03
  -4 -12   0   26.04    3.40
   4  12   0   22.88    3.18
  -5 -12   0   33.80    4.05
   5  12   0   33.70    3.99
   6  12   0   19.24    3.52
  -6 -12   0   23.01    3.84
   7  12   0    0.25    2.21
  -7 -12   0   -1.32    1.82
  -8 -12   0    0.50    2.44
   8  12   0    0.02    2.41
   0 -13   0    4.15    1.31
   0  13   0    3.24    1.17
   0 -13   0    4.48    1.36
   1 -13   0    0.50    0.85
  -1 -13   0    0.48    0.67
  -1 -13   0    0.88    1.16
   1 -13   0    2.14    0.96
   1  13   0    1.57    1.07
  -1 -13   0   -0.22    1.11
   2  13   0   11.11    2.19
  -2 -13   0   10.00    1.73
   2 -13   0    9.17    0.96
   2 -13   0    9.69    1.02
  -2 -13   0   11.53    2.29
  -3 -13   0   18.86    2.97
  -3 -13   0   23.69    2.62
   3  13   0   27.43    3.21
   4  13   0    2.38    1.54
  -4 -13   0    1.54    1.59
  -4 -13   0    3.78    1.52
   5  13   0   95.04    6.61
  -5 -13   0  105.87    6.89
  -6 -13   0   12.69    3.09
   6  13   0    7.85    2.83
   7  13   0    0.90    2.22
  -7 -13   0    1.02    2.20
   8  13   0   41.06    5.59
  -8 -13   0   22.84    4.67
   0 -14   0  127.68    6.02
   0 -14   0  130.13    6.07
   1 -14   0   13.96    1.77
   1 -14   0   15.49    1.84
  -1 -14   0   15.02    2.33
  -1 -14   0   13.14    1.32
  -2 -14   0   74.74    5.07
   2  14   0   77.47    5.06
   2 -14   0   86.52    3.38
  -2 -14   0   85.05    4.33
   2 -14   0   82.27    3.29
   3  14   0    9.99    2.23
  -3 -14   0    7.77    2.13
  -3 -14   0   10.14    1.93
   4  14   0   27.16    3.55
  -4 -14   0   25.24    3.05
  -4 -14   0   23.83    3.58
  -5 -14   0   -1.38    1.30
   5  14   0    0.58    1.76
  -6 -14   0   36.43    4.90
   6  14   0   48.08    5.31
   7  14   0   -2.22    2.13
  -7 -14   0    1.77    2.28
   0 -15   0    1.53    1.25
   1 -15   0   48.65    3.13
  -1 -15   0   52.76    4.01
   1 -15   0   50.92    3.32
  -2 -15   0   11.20    1.74
   2 -15   0   13.44    1.17
  -2 -15   0    9.25    2.31
   2 -15   0   16.18    1.32
  -3 -15   0    0.06    1.04
  -3 -15   0    0.69    1.48
   4  15   0   11.19    2.71
  -4 -15   0    7.49    2.49
  -4 -15   0   10.34    2.20
   5  15   0    0.53    2.15
  -5 -15   0    5.51    2.34
   6  15   0   22.14    4.12
  -6 -15   0   17.28    3.74
  -7 -15   0   43.90    5.73
   7  15   0   45.62    5.87
   0 -16   0   10.04    1.96
   1 -16   0   33.48    2.63
  -1 -16   0   35.99    3.49
  -2 -16   0   12.17    1.74
   2 -16   0   10.56    1.07
  -2 -16   0   12.08    2.63
  -3 -16   0   33.59    3.14
  -3 -16   0   31.18    3.82
  -4 -16   0   10.87    2.74
  -4 -16   0   12.68    2.51
  -5 -16   0    8.59    2.82
  -6 -16   0    3.47    2.41
  -7 -16   0    2.80    2.79
   0 -17   0    1.32    1.14
  -1 -17   0    1.16    1.37
   1 -17   0    1.14    1.05
  -2 -17   0   57.85    4.92
   2 -17   0   56.47    2.55
  -2 -17   0   61.81    3.35
  -3 -17   0    5.41    1.78
  -3 -17   0    5.26    2.22
  -4 -17   0    3.98    1.81
  -4 -17   0    2.86    1.85
  -5 -17   0   -0.95    1.73
  -6 -17   0    2.08    2.30
   0 -18   0    2.86    1.53
  -1 -18   0   -0.15    1.53
   1 -18   0    3.15    1.39
  -2 -18   0    4.19    1.98
  -2 -18   0    2.75    0.88
  -3 -18   0    6.98    1.88
  -3 -18   0    6.56    2.36
  -4 -18   0   -1.18    1.83
  -4 -18   0    0.70    1.55
  -5 -18   0    2.07    2.51
   0 -19   0   -0.56    1.10
   1 -19   0   -0.29    1.14
  -1 -19   0   -0.07    1.21
  -2 -19   0   19.56    3.48
  -3 -19   0    1.04    1.30
  -3 -19   0    2.33    2.15
  -4 -19   0    6.32    2.73
  -4 -19   0    3.36    1.82
  -5 -19   0    3.52    2.46
   0 -20   0    0.17    1.58
   1 -20   0    7.86    1.76
  -1 -20   0    6.51    2.07
  -2 -20   0    5.29    2.04
  -3 -20   0    2.25    1.22
  -3 -20   0   -0.16    2.22
  -4 -20   0    1.93    2.21
   0 -21   0    1.44    1.45
   1 -21   0    8.04    1.73
  -1 -21   0    7.42    2.48
  -2 -21   0    3.37    2.34
  10   0  -1    2.31    1.83
   9   0  -1   -1.01    1.41
   8   0  -1    0.00    1.27
   7   0  -1   -0.66    0.98
   7   0  -1   -0.50    0.45
   7   0  -1   -0.61    0.47
   6   0  -1    0.86    0.89
   6   0  -1    0.34    0.59
  -6   0   1    0.15    0.78
   6   0  -1    0.43    0.67
   6   0  -1    0.79    0.81
   5   0  -1   -0.35    0.46
  -5   0   1   -0.65    0.59
   5   0  -1    0.16    0.62
   5   0  -1   -0.83    0.61
   5   0  -1   -0.35    0.49
  -4   0   1   -0.38    0.38
   4   0  -1    0.36    0.62
   4   0  -1    0.12    0.49
  -4   0   1   -1.12    0.49
   4   0  -1   -1.26    0.39
   4   0  -1    0.48    0.50
  -4   0   1   -0.12    0.58
   3   0  -1   -0.31    0.36
   3   0  -1   -0.15    0.37
   3   0  -1    0.05    0.39
  -3   0   1    0.13    0.41
  -3   0   1   -0.07    0.40
   3   0  -1   -0.57    0.36
  -3   0   1    0.24    0.49
  -2   0   1   -0.51    0.43
  -2   0   1   -0.64    0.36
   2   0  -1    0.50    0.51
  -2   0   1   -0.58    0.38
   2   0  -1   -1.11    0.34
   2   0  -1   -1.02    0.34
   2   0  -1   -0.98    0.39
  -2   0   1   -0.35    0.41
  -1   0   1   -3.86    0.73
   1   0  -1   -3.57    0.74
  -1   0   1    1.66    0.92
   0   0  -1   -1.45    0.35
   0   0   1   -2.66    0.29
   0   0   1   -1.91    0.30
   0   0   1   -1.77    0.32
   1   0   1    0.04    0.26
  -1   0  -1   -0.55    0.26
   1   0   1   -0.21    0.22
   1   0   1    0.10    0.30
  -1   0  -1   -0.07    0.34
  -1   0  -1   -0.07    0.26
   2   0   1    0.22    0.42
  -2   0  -1   -0.55    0.30
   2   0   1   -0.17    0.31
   2   0   1   -0.35    0.23
  -2   0  -1   -0.33    0.39
   3   0   1   -1.15    0.33
  -3   0  -1   -0.87    0.62
   3   0   1   -1.09    0.51
   3   0   1   -1.28    0.40
  -3   0  -1   -1.27    0.35
   4   0   1   -0.40    0.32
  -4   0  -1   -0.57    0.59
   4   0   1    0.40    0.43
   4   0   1   -0.25    0.63
   4   0   1   -0.63    0.34
   4   0   1    0.10    0.38
  -5   0  -1   -0.79    0.76
   5   0   1   -0.16    0.37
   5   0   1   -0.01    0.34
   5   0   1    0.09    0.77
   5   0   1    0.34    0.50
   6   0   1   -0.57    0.92
   6   0   1    1.87    1.05
  -6   0  -1    0.95    1.11
   7   0   1    0.24    1.20
   8   0   1   -1.27    1.16
   9   0   1   -1.66    1.43
  10   0   1   -0.82    1.56
  10  -1  -1   45.40    4.07
  10   1  -1   48.64    4.71
   9  -1  -1   32.58    3.36
   9   1  -1   25.64    3.37
   8   1  -1    1.30    0.66
   8   1  -1    0.12    1.22
   8  -1  -1   -0.38    1.09
   8   1  -1    1.47    0.65
   7  -1  -1    2.13    1.34
   7   1  -1    1.44    0.75
   7   1  -1    1.68    1.28
   7   1  -1    1.87    0.88
  -7  -1   1    1.62    1.26
   6   1  -1  123.62    5.71
   6   1  -1  112.87    4.62
   6  -1  -1  106.03    5.15
  -6  -1   1  113.38    5.62
   6   1  -1  117.85    4.67
   6   1  -1  105.39    5.38
  -6   1   1  103.38    5.15
   5  -1  -1  123.72    4.17
   5   1  -1  125.39    5.57
   5  -1  -1  120.77    4.16
   5  -1  -1  126.91    5.29
  -5   1   1  120.26    5.34
   5   1  -1  129.36    5.00
  -5  -1   1  128.24    5.35
  -5  -1   1  125.42    5.62
   5   1  -1  140.28    5.77
  -5   1   1  117.65    5.33
   5   1  -1  119.96    4.86
   4  -1  -1  377.45   11.36
   4  -1  -1  373.55   11.33
  -4  -1   1  388.39   12.27
   4   1  -1  369.30   11.93
   4   1  -1  384.53   12.69
   4  -1  -1  367.41   12.29
   4   1  -1  363.12   12.59
   4   1  -1  357.68   11.86
  -4   1   1  392.41   11.92
  -4   1   1  367.18   12.35
  -4  -1   1  373.59   12.69
  -4   1   1  382.82   11.90
  -4  -1   1  369.42   12.66
  -3   1   1    0.53    0.43
   3   1  -1    0.07    0.44
   3   1  -1    0.49    0.53
   3  -1  -1    1.45    0.59
  -3  -1   1    0.50    0.55
   3  -1  -1    0.09    0.32
  -3  -1   1   -0.30    0.51
  -3   1   1   -0.07    0.40
  -3  -1   1    1.03    0.56
   3  -1  -1    0.69    0.38
  -3   1   1   -0.15    0.44
   3  -1  -1    0.03    0.25
   3   1  -1    0.65    0.49
   3   1  -1    0.30    0.50
  -2  -1   1 4714.92  140.85
  -2  -1   1 4905.71  137.92
  -2   1   1 4820.24  139.85
   2   1  -1 4923.85  139.98
   2  -1  -1 4639.65  138.32
   2  -1  -1 4659.92  142.00
   2   1  -1 4768.59  136.48
  -2   1   1 4782.10  137.08
   2   1  -1 4704.09  137.74
  -2   1   1 4802.02  138.60
   2   1  -1 4775.13  140.08
  -2   1   1 4775.43  140.00
  -2  -1   1 4966.98  140.80
   2  -1  -1 4757.89  138.73
   1  -1  -1   98.17    3.30
   1   1  -1   95.89    3.42
  -1   1   1   98.98    3.32
   1  -1  -1   92.73    3.30
  -1   1   1  102.34    3.50
   1   1  -1  101.05    3.59
  -1   1   1   96.02    3.33
  -1  -1   1   95.25    3.55
   1  -1  -1   91.71    3.44
  -1  -1   1  100.18    3.58
   1   1  -1   98.99    3.59
   0   1   1   -0.02    0.24
   0   1  -1    0.46    0.28
   0   1   1    0.02    0.26
   0  -1   1    0.69    0.22
   0   1  -1    0.27    0.20
   0  -1   1   -0.49    0.09
   0  -1   1   -0.07    0.18
   0  -1  -1   -0.14    0.25
   0  -1  -1   -0.42    0.09
   0   1   1    0.55    0.32
   0  -1  -1    0.49    0.33
   0   1  -1   -0.22    0.21
  -1  -1  -1   44.36    1.93
  -1  -1  -1   42.70    2.01
   1   1   1   43.47    2.05
   1   1   1   42.68    1.89
  -1  -1  -1   44.15    2.07
   1  -1   1   42.86    1.78
  -1   1  -1   42.88    1.57
   1  -1   1   44.63    1.77
  -1   1  -1   43.61    1.77
  -1   1  -1   43.91    1.81
   1   1   1   43.86    2.02
  -2   1  -1   46.99    1.90
  -2   1  -1   48.20    2.17
   2   1   1   41.74    2.29
  -2  -1  -1   48.53    2.27
  -2  -1  -1   47.13    2.43
   2  -1   1   49.90    2.17
   2   1   1   48.83    2.42
   2   1   1   48.97    2.21
   2  -1   1   47.24    2.11
  -3   1  -1   84.91    3.65
   3   1   1   87.98    3.93
   3   1   1   82.81    3.43
  -3   1  -1   87.09    3.34
  -3  -1  -1   87.28    3.71
   3  -1   1   84.13    3.56
   3  -1   1   89.24    3.63
   3   1   1   89.74    3.97
  -3  -1  -1   94.17    4.05
   4  -1   1  108.62    4.56
  -4  -1  -1  105.59    4.90
   4   1   1  118.24    4.99
  -4   1  -1  109.70    4.64
  -4  -1  -1  106.19    4.59
   4   1   1  103.94    4.81
   4   1   1  104.76    4.17
   4  -1   1  106.93    4.54
   4  -1   1  108.89    4.57
   5   1   1    3.12    1.11
   5   1   1    1.81    0.71
   5   1   1    1.24    0.92
   5  -1   1    2.51    0.92
   5   1   1    1.39    0.66
  -5   1  -1    3.22    1.13
  -5  -1  -1   -0.85    0.78
   5  -1   1    1.33    0.90
   5   1   1    0.19    0.85
   6   1   1    6.03    0.89
  -6  -1  -1    6.53    1.76
   6  -1   1    5.59    1.37
   6  -1   1    4.84    1.39
   6   1   1    4.47    1.51
   6   1   1    5.53    0.95
   7   1   1   52.01    3.97
   7  -1   1   43.07    3.38
   8   1   1   59.54    4.65
   8  -1   1   70.24    4.54
   9   1   1    3.45    1.99
   9  -1   1    3.59    1.80
  10   1   1    0.69    1.99
  10  -1   1    1.76    1.68
  10   2  -1   14.47    3.28
  10  -2  -1   11.56    2.35
   9   2  -1    0.58    0.65
   9   2  -1    1.49    1.80
   9  -2  -1    2.21    1.39
   8   2  -1    0.84    1.34
   8   2  -1   -0.08    0.85
   8   2  -1    0.71    0.89
   8  -2  -1    0.38    1.05
   7   2  -1    2.13    1.38
   7  -2  -1    3.52    1.24
   7   2  -1    1.88    1.00
  -7  -2   1    2.89    1.38
   7  -2  -1    2.48    1.22
   7   2  -1    2.21    1.02
   6   2  -1    9.21    1.41
  -6  -2   1   13.10    1.83
  -6   2   1   11.06    1.64
   6   2  -1   10.24    1.51
   6  -2  -1   10.17    1.53
   6   2  -1   11.55    1.95
  -6  -2   1   10.93    1.89
   6  -2  -1   14.00    1.67
   6   2  -1   14.26    2.02
  -5   2   1   36.73    2.47
   5   2  -1   35.87    2.75
   5   2  -1   36.72    2.47
   5  -2  -1   39.25    2.44
   5   2  -1   37.59    2.45
  -5  -2   1   44.94    2.86
  -5   2   1   41.05    2.53
   5   2  -1   38.36    2.78
   5  -2  -1   37.93    2.41
  -5  -2   1   40.03    2.88
  -4  -2   1  410.93   14.21
  -4   2   1  439.48   13.73
   4   2  -1  421.26   13.54
   4   2  -1  419.92   13.56
   4  -2  -1  438.17   13.63
   4   2  -1  439.83   14.31
  -4  -2   1  422.80   13.76
   4   2  -1  411.88   14.18
   4  -2  -1  405.77   13.54
  -3  -2   1 1071.48   33.58
   3  -2  -1 1060.95   33.01
   3   2  -1 1079.48   33.54
  -3   2   1 1110.96   33.08
  -3   2   1 1117.83   32.05
   3  -2  -1 1124.18   33.02
  -3  -2   1 1099.19   32.60
   3   2  -1 1117.63   32.56
  -3  -2   1 1100.31   33.62
  -3   2   1 1116.48   32.03
   3   2  -1 1133.55   33.62
  -2   2   1 4701.31  135.57
  -2  -2   1 4678.84  138.33
  -2   2   1 4875.53  139.51
   2   2  -1 4886.52  138.26
   2  -2  -1 4613.24  142.49
   2  -2  -1 4675.87  141.88
   2   2  -1 4613.28  134.72
  -2   2   1 4680.41  138.19
  -2  -2   1 4891.97  138.27
   2  -2  -1 4595.15  140.49
   2   2  -1 4662.91  138.33
  -2   2   1 4792.78  135.85
   1  -2  -1 1430.30   43.40
  -1   2   1 1483.86   43.37
  -1  -2   1 1434.34   43.44
  -1   2   1 1492.33   42.28
   1   2  -1 1473.68   43.48
   1  -2  -1 1425.88   42.41
   1   2  -1 1486.22   43.40
  -1   2   1 1465.13   43.30
  -1  -2   1 1529.07   43.47
   1  -2  -1 1483.84   42.46
  -1  -2   1 1448.23   42.30
   1   2  -1 1442.76   42.28
  -1   2   1 1460.29   42.26
   0  -2  -1 2918.33   84.73
   0   2   1 2837.52   82.48
   0   2   1 2898.43   84.67
   0  -2  -1 2851.06   82.51
   0  -2  -1 2993.36   84.61
   0   2   1 2955.15   84.60
   0   2  -1 2840.76   85.28
   0  -2   1 2739.49   85.34
   0   2  -1 2900.83   84.81
   1  -2   1   29.95    1.20
  -1  -2  -1   27.81    1.67
  -1  -2  -1   26.36    1.51
   1   2   1   25.78    1.48
   1  -2   1   27.92    1.15
   1   2   1   27.37    1.66
  -1   2  -1   27.65    1.18
  -1   2  -1   28.00    1.22
  -1  -2  -1   29.57    1.62
   1   2   1   28.62    1.63
   2   2   1 1219.81   36.12
   2   2   1 1218.86   37.24
   2   2   1 1283.09   37.32
   2  -2   1 1205.58   36.68
  -2  -2  -1 1210.86   37.27
  -2   2  -1 1245.94   36.07
  -2   2  -1 1235.97   36.66
   2  -2   1 1256.83   36.67
  -2  -2  -1 1243.43   36.22
   3   2   1  104.87    4.59
  -3  -2  -1   97.12    4.50
   3   2   1  104.45    4.53
   3  -2   1  105.32    3.85
   3   2   1   97.02    4.09
   3  -2   1  100.91    3.85
   3  -2   1  100.24    3.86
  -3   2  -1  102.75    3.96
  -3  -2  -1  101.97    4.31
  -4  -2  -1  405.11   14.21
  -4   2  -1  417.20   13.51
   4   2   1  416.99   14.16
   4  -2   1  395.54   13.25
   4  -2   1  415.72   13.34
  -4  -2  -1  416.32   13.65
   4   2   1  431.51   14.25
   4   2   1  414.14   13.28
   5  -2   1   14.04    1.50
   5   2   1   16.12    2.07
   5   2   1   17.69    2.15
   5   2   1   16.32    2.08
  -5   2  -1   15.90    1.78
   5  -2   1   13.94    1.60
  -5  -2  -1   14.94    2.11
   5   2   1   14.54    1.53
   6  -2   1    2.73    1.11
   6  -2   1    1.74    0.96
   6   2   1    2.23    0.94
  -6  -2  -1    1.50    1.37
   6   2   1    3.27    1.45
   6   2   1    3.27    1.03
   7   2   1  102.30    5.80
   7   2   1  101.05    4.15
   7  -2   1   93.00    4.85
   7   2   1   93.35    3.99
   8  -2   1   22.00    2.48
   8   2   1   18.17    3.04
   9   2   1    1.71    1.86
   9  -2   1    0.61    1.34
  10  -3  -1   22.57    2.74
  10   3  -1   23.03    3.85
   9   3  -1    2.83    1.96
   9  -3  -1    4.91    1.61
   9   3  -1    5.03    1.38
   9   3  -1    3.40    1.14
   8   3  -1   37.11    2.81
   8  -3  -1   45.23    3.18
   8   3  -1   36.38    2.85
   8   3  -1   36.50    3.77
   7   3  -1    5.70    1.40
   7  -3  -1   10.50    1.63
  -7  -3   1    7.63    2.01
   7  -3  -1    8.98    1.52
   7   3  -1    8.79    1.57
   7   3  -1    6.88    1.92
   6   3  -1   94.02    4.74
   6  -3  -1  113.09    4.71
  -6  -3   1  104.09    5.20
  -6   3   1   99.53    4.73
   6   3  -1  101.67    5.43
   6   3  -1  104.28    4.87
   6   3  -1  106.65    5.50
   6  -3  -1  104.69    4.65
  -6  -3   1   95.65    5.48
   5   3  -1    7.66    1.43
  -5  -3   1   10.35    1.63
   5   3  -1    6.83    1.36
  -5  -3   1    7.16    1.60
   5   3  -1    8.03    1.64
   5   3  -1   10.01    1.43
   5  -3  -1    7.53    1.14
  -5   3   1    7.42    1.24
  -5   3   1    7.43    1.24
   5  -3  -1    9.03    1.15
   4   3  -1  912.93   27.74
   4  -3  -1  898.11   26.65
   4   3  -1  831.64   27.52
  -4  -3   1  892.63   26.80
   4  -3  -1  857.31   26.64
   4   3  -1  888.58   26.73
  -4   3   1  886.73   26.78
  -4  -3   1  860.54   27.65
   3  -3  -1   60.03    2.45
  -3   3   1   57.46    2.21
  -3  -3   1   55.12    2.86
   3  -3  -1   55.57    2.41
   3   3  -1   55.11    2.85
   3   3  -1   56.58    3.03
  -3   3   1   55.13    2.18
  -3  -3   1   53.26    3.00
   3   3  -1   61.86    3.10
  -3   3   1   55.49    2.48
   2  -3  -1  943.15   27.49
  -2  -3   1  884.94   28.02
  -2   3   1  937.87   27.51
  -2   3   1  944.73   26.72
   2   3  -1  892.46   27.20
   2   3  -1  891.46   28.01
  -2   3   1  914.53   26.71
   2   3  -1  943.19   28.05
  -2  -3   1  945.41   28.06
   2  -3  -1  909.14   27.51
  -2  -3   1  912.05   28.07
  -1   3   1  827.96   24.75
   1   3  -1  846.70   24.98
   1  -3  -1  825.93   24.82
   1   3  -1  833.72   24.27
  -1  -3   1  819.29   24.24
  -1  -3   1  814.97   24.98
   1  -3  -1  825.41   24.17
  -1  -3   1  860.72   25.00
   1   3  -1  818.76   24.97
  -1  -3   1  808.34   24.97
   1  -3  -1  810.27   24.16
  -1   3   1  830.78   24.07
  -1   3   1  821.30   24.75
  -1   3   1  827.34   24.06
   0   3  -1 8698.70  237.26
   0  -3   1 7257.72  240.65
   0  -3  -1 8531.07  241.13
   0  -3  -1 8520.59  238.18
   0   3   1 8377.87  241.29
   0   3   1 7962.90  234.03
   0  -3   1 8277.67  241.43
   0   3  -1 7837.82  240.72
   0   3  -1 8193.66  240.81
   0  -3  -1 7754.00  233.88
   0   3   1 8472.08  239.86
  -1  -3  -1 1823.67   53.32
  -1   3  -1 1832.64   53.55
   1   3   1 1732.57   53.30
   1   3   1 1868.79   53.40
  -1   3  -1 1767.28   53.35
   1   3   1 1752.03   51.88
   2  -3   1  220.98    6.65
   2   3   1  203.22    7.58
   2  -3   1  202.88    6.61
   2   3   1  206.72    7.25
  -2  -3  -1  214.49    7.69
  -2   3  -1  216.39    6.69
  -2  -3  -1  215.48    7.35
   2   3   1  207.66    7.61
  -3  -3  -1   90.03    3.99
   3   3   1   80.78    3.76
   3  -3   1   80.62    3.06
   3   3   1   82.78    4.07
  -3  -3  -1   87.67    4.24
   3   3   1   88.69    4.16
   3  -3   1   85.01    3.11
  -3   3  -1   83.77    3.28
   4   3   1  427.03   14.24
   4  -3   1  419.32   12.92
  -4  -3  -1  401.72   14.26
  -4  -3  -1  421.43   13.78
   4   3   1  403.38   14.11
   4   3   1  394.03   13.30
  -4   3  -1  409.82   13.11
   4  -3   1  385.75   12.79
  -5   3  -1   12.01    1.46
  -5  -3  -1    9.34    1.60
  -5  -3  -1   11.70    2.03
   5   3   1   11.00    1.90
   5  -3   1   11.30    1.29
   5  -3   1   10.25    1.25
   5   3   1   13.22    1.88
   5   3   1   11.11    1.81
   5   3   1   10.48    1.54
   6   3   1  621.58   19.65
   6  -3   1  614.46   19.65
  -6  -3  -1  609.94   21.33
   6  -3   1  653.37   19.74
   6   3   1  622.52   21.24
   6   3   1  585.24   19.48
   7  -3   1   24.86    2.17
   7   3   1   21.02    2.00
   7   3   1   23.28    3.02
   7   3   1   21.00    2.12
   8  -3   1    5.76    1.47
   8   3   1    5.46    1.16
   8   3   1    6.81    1.23
   8   3   1    6.65    2.17
   9   3   1    1.23    1.80
   9  -3   1    0.60    1.30
  10   4  -1    2.18    1.25
  10   4  -1    3.11    1.18
  10   4  -1    4.68    2.66
  10  -4  -1    3.94    1.60
   9   4  -1    2.15    1.22
   9  -4  -1    3.55    1.31
   9   4  -1    2.87    1.42
   9   4  -1    2.11    1.97
   8   4  -1    8.64    1.82
   8   4  -1    8.50    2.32
   8   4  -1   11.10    1.88
   8  -4  -1   10.13    1.70
  -7  -4   1    1.05    1.45
   7  -4  -1    1.74    0.94
   7   4  -1    2.35    1.28
   7   4  -1    2.42    1.23
   7  -4  -1    3.48    1.12
   7   4  -1    0.61    1.20
   6   4  -1   91.04    5.19
   6  -4  -1   97.29    4.09
  -6   4   1   91.00    4.31
   6   4  -1   85.65    4.60
   6   4  -1   83.71    4.55
   6  -4  -1   91.06    4.06
  -6  -4   1   91.30    5.34
   5   4  -1  479.42   16.74
  -5   4   1  473.76   15.54
   5   4  -1  484.97   15.97
   5  -4  -1  513.26   15.38
  -5  -4   1  479.82   16.89
   5  -4  -1  473.30   15.29
  -4  -4   1   18.50    1.87
  -4   4   1   17.93    1.45
   4   4  -1   18.30    1.98
   4  -4  -1   18.93    1.33
   4  -4  -1   17.78    1.27
  -4  -4   1   18.77    2.03
   4   4  -1   14.21    1.71
  -3  -4   1   75.52    3.86
   3  -4  -1   77.60    3.03
   3   4  -1   72.88    3.82
  -3   4   1   93.39    3.24
   3  -4  -1   81.69    3.05
   3   4  -1   78.35    3.71
   2   4  -1   24.35    1.76
  -2  -4   1   28.99    1.84
   2   4  -1   21.17    1.64
   2  -4  -1   23.02    1.27
  -2  -4   1   23.86    1.62
  -2   4   1   23.03    1.27
  -2   4   1   24.04    1.08
  -2   4   1   23.04    1.04
   2  -4  -1   23.02    1.27
  -2  -4   1   22.59    1.78
   1  -4  -1  723.44   20.97
   1  -4  -1  697.28   21.55
  -1   4   1  727.83   20.91
  -1  -4   1  737.60   21.85
   1   4  -1  716.19   21.83
  -1  -4   1  683.02   21.78
  -1   4   1  743.66   21.61
   1   4  -1  688.46   21.11
  -1  -4   1  719.78   21.11
   1  -4  -1  700.28   20.94
   0   4  -1  312.39    9.81
   0   4   1  318.24   10.16
   0   4  -1  304.55    9.35
   0  -4  -1  310.62    9.76
   0  -4  -1  316.87   10.19
   0  -4  -1  318.28   10.14
   0   4  -1  310.16    9.78
   0   4   1  316.81    9.81
   0  -4   1  321.51    9.80
   0  -4   1  305.01    9.77
   0   4   1  312.06   10.12
  -1   4  -1 4223.21  125.28
  -1  -4  -1 4187.15  123.73
   1   4   1 4229.97  123.59
   1   4   1 4091.38  120.41
  -1  -4  -1 4400.07  123.62
   1   4   1 4257.72  123.71
  -1   4  -1 4110.02  124.70
   2   4   1  821.18   24.77
  -2   4  -1  823.89   24.53
   2   4   1  859.43   25.66
   2   4   1  789.31   25.50
  -2  -4  -1  807.24   25.59
  -3   4  -1   64.09    2.55
  -3  -4  -1   64.70    3.49
   3   4   1   65.98    3.65
   3   4   1   71.87    3.72
  -3  -4  -1   60.17    3.59
   3   4   1   65.15    3.36
  -4   4  -1  302.24    9.87
   4  -4   1  299.42    9.48
   4  -4   1  316.78    9.52
   4   4   1  299.19   10.58
  -4  -4  -1  301.78   11.36
   4   4   1  295.89   11.18
  -5  -4  -1  382.75   13.91
   5   4   1  375.26   12.79
   5  -4   1  373.11   11.80
  -5  -4  -1  322.41   12.97
  -5   4  -1  375.50   12.27
   5  -4   1  393.63   11.85
   5   4   1  370.93   13.72
   6   4   1   17.74    2.64
  -6  -4  -1   18.65    2.73
   6  -4   1   18.50    1.57
   6  -4   1   19.90    1.61
   6   4   1   19.74    2.17
   7   4   1   12.37    1.82
   7   4   1    8.62    2.20
   7  -4   1   10.58    1.39
   7  -4   1    8.06    1.28
   7   4   1    7.05    1.53
   8   4   1    0.75    1.80
   8   4   1    1.36    1.19
   8   4   1    0.35    0.97
   8  -4   1    1.67    1.14
   9   4   1    1.74    0.90
   9   4   1    1.49    1.03
   9   4   1    4.27    2.33
   9  -4   1    0.63    0.98
  10   5  -1    1.69    2.23
  10   5  -1    3.61    1.52
  10  -5  -1    3.35    1.23
  10   5  -1    2.55    1.70
   9   5  -1    5.34    1.79
   9   5  -1    0.73    1.50
   9  -5  -1    4.94    1.39
   9   5  -1    3.45    2.07
   8   5  -1    1.03    1.11
   8   5  -1    1.56    1.54
   8  -5  -1    1.13    0.89
   8   5  -1    1.78    1.36
   7  -5  -1   63.15    3.18
  -7  -5   1   61.08    4.66
   7   5  -1   63.97    4.15
   7   5  -1   60.69    4.65
   7  -5  -1   64.50    3.18
   7   5  -1   59.33    3.91
   6   5  -1    7.85    2.03
  -6  -5   1    9.66    1.94
   6  -5  -1   11.97    1.26
   6   5  -1    9.85    1.80
  -6  -5   1    8.64    1.96
   6   5  -1    9.11    1.76
   6  -5  -1   12.09    1.25
   5   5  -1  215.15    9.00
  -5   5   1  221.47    7.69
   5  -5  -1  218.79    7.33
  -5  -5   1  211.93    9.11
   5  -5  -1  225.53    7.33
  -5  -5   1  220.41    8.69
   5   5  -1  208.26    8.38
   4  -5  -1    3.89    0.64
   4   5  -1    4.63    1.34
  -4   5   1    4.24    0.81
   4  -5  -1    2.66    0.60
  -4  -5   1    3.94    1.24
   4   5  -1    1.79    0.90
  -4  -5   1    1.97    0.87
   3  -5  -1  144.67    4.90
  -3  -5   1  144.83    6.14
   3   5  -1  136.77    6.01
  -3  -5   1  151.96    5.88
   3   5  -1  147.26    5.84
   3  -5  -1  148.92    4.89
  -3   5   1  146.54    5.03
  -2  -5   1  118.04    4.95
  -2   5   1  123.33    3.84
  -2  -5   1  118.36    4.64
   2   5  -1  122.29    4.76
  -2   5   1  118.62    4.21
   2  -5  -1  113.30    4.10
  -2  -5   1  118.04    4.91
  -2   5   1  118.07    3.81
   2  -5  -1  122.32    4.15
   2   5  -1  110.34    4.84
  -1  -5   1  314.11   10.46
  -1   5   1  322.30   10.18
  -1  -5   1  313.17    9.94
   1   5  -1  316.13   10.44
  -1  -5   1  328.87   10.49
   1  -5  -1  318.52    9.56
   1  -5  -1  309.53   10.15
   1  -5  -1  308.28    9.54
   1   5  -1  322.93   10.10
  -1   5   1  323.64    9.78
   0  -5  -1   38.25    2.08
   0  -5   1   34.65    1.73
   0   5   1   34.38    2.04
   0  -5   1   36.11    1.77
   0   5  -1   36.70    1.58
   0  -5  -1   34.54    1.81
   0   5  -1   35.74    1.78
   0   5   1   35.29    1.91
   0  -5  -1   35.14    2.05
  -1  -5  -1  254.61    8.63
  -1  -5  -1  262.42    9.01
   1   5   1  260.07    9.02
  -1  -5  -1  246.74    8.98
  -1   5  -1  260.70    8.00
   1   5   1  256.75    8.66
   2   5   1 1639.71   47.86
  -2  -5  -1 1602.26   47.88
   2   5   1 1656.06   46.53
  -2  -5  -1 1421.48   46.30
   3   5   1  704.91   21.47
   3   5   1  648.12   22.07
  -3  -5  -1  701.92   21.60
  -3  -5  -1  681.78   22.29
  -4  -5  -1   24.10    2.56
   4   5   1   21.12    2.16
   4   5   1   19.55    2.28
  -4  -5  -1   17.30    2.10
   5   5   1   91.15    5.19
   5   5   1   85.10    4.59
  -5  -5  -1   93.61    5.41
   6   5   1   73.45    4.94
   6   5   1   66.40    4.17
  -6  -5  -1   81.68    5.26
   7   5   1    5.05    1.95
   7  -5   1    3.16    0.73
   7   5   1    3.29    1.40
   7   5   1    1.32    1.32
   8   5   1    0.03    1.72
   8   5   1    0.36    0.99
   8   5   1    0.30    1.17
   9   5   1    0.10    2.09
   9   5   1   -0.12    1.23
   9   5   1    1.39    1.17
  10   6  -1    1.85    2.42
  10   6  -1    3.29    1.71
  10   6  -1    4.82    1.90
   9   6  -1    0.00    1.36
   9   6  -1    1.77    1.49
   9   6  -1    1.03    1.97
   8   6  -1   25.11    3.62
   8  -6  -1   29.24    1.89
   8  -6  -1   27.84    1.79
   8   6  -1   24.16    2.87
   8   6  -1   25.10    2.90
   7   6  -1   30.06    3.56
   7  -6  -1   33.25    1.93
   7   6  -1   34.47    3.17
   7   6  -1   41.87    3.36
   7  -6  -1   32.78    1.91
  -7  -6   1   29.24    3.61
   6  -6  -1  110.30    3.95
   6   6  -1  121.36    5.78
  -6  -6   1   95.45    5.58
  -6  -6   1  102.18    6.07
   6  -6  -1  105.65    3.93
   6   6  -1  105.55    6.07
  -5  -6   1   43.78    3.27
   5   6  -1   37.98    3.21
   5  -6  -1   41.06    1.87
  -5   6   1   44.35    2.36
  -5  -6   1   44.95    3.49
   5   6  -1   41.34    3.03
   5  -6  -1   44.46    1.90
   4   6  -1  259.07    9.48
   4   6  -1  254.34    9.86
  -4  -6   1  250.95    9.94
   4  -6  -1  266.93    7.97
  -4  -6   1  229.68    9.27
   4  -6  -1  252.79    7.95
  -4   6   1  248.64    8.29
  -3  -6   1   90.04    4.21
  -3  -6   1   88.14    4.53
   3   6  -1   89.85    4.27
  -3   6   1   90.06    3.41
   3   6  -1   84.71    4.40
   3  -6  -1   92.66    3.21
   3  -6  -1   90.38    3.20
   2  -6  -1  523.77   16.68
  -2  -6   1  536.82   17.72
   2   6  -1  544.45   17.72
   2  -6  -1  569.23   16.75
  -2  -6   1  565.80   17.74
  -2   6   1  536.39   16.76
  -2  -6   1  552.93   17.06
   2   6  -1  549.96   17.13
   1  -6  -1  623.81   19.17
  -1  -6   1  639.08   19.99
   1   6  -1  634.39   19.28
   1  -6  -1  596.60   19.54
  -1  -6   1  652.36   19.96
  -1  -6   1  623.58   19.10
  -1   6   1  662.20   19.02
   1   6  -1  657.80   20.00
  -1   6   1  650.57   19.66
   1  -6  -1  646.90   19.68
   0  -6  -1 1173.31   36.53
   0  -6  -1 1209.83   35.32
   0  -6   1 1155.91   36.08
   0  -6  -1 1247.68   36.53
   0   6  -1 1193.96   36.11
   0   6   1 1211.97   35.46
   0   6  -1 1217.12   35.01
   0   6   1 1222.42   36.53
   0  -6   1 1248.49   36.12
   1  -6   1  749.31   23.74
  -1  -6  -1  840.12   24.63
   1   6   1  801.74   24.56
  -1   6  -1  798.74   23.45
  -1  -6  -1  754.47   24.48
  -1  -6  -1  778.17   23.69
   1  -6   1  782.50   23.65
   1   6   1  762.18   23.71
   2   6   1  233.60    8.73
   2   6   1  228.66    8.35
  -2  -6  -1  237.02    8.39
  -2  -6  -1  225.47    8.75
  -3  -6  -1    2.37    1.10
   3   6   1    1.62    0.97
   3   6   1    3.39    1.14
  -4  -6  -1    2.07    1.02
   4   6   1    4.26    1.32
   4   6   1    2.59    1.19
  -4  -6  -1    3.99    1.42
   5   6   1   99.50    4.98
  -5  -6  -1   78.66    4.85
  -5  -6  -1   88.35    5.39
   5   6   1   85.51    5.25
  -6  -6  -1   41.38    4.02
   6   6   1   35.49    3.76
   6   6   1   40.76    3.34
   7   6   1   18.99    3.18
   7   6   1   16.35    2.45
   8   6   1   18.51    2.56
   8   6   1   29.04    3.96
   8   6   1   22.39    2.74
   9   6   1    1.99    1.47
   9   6   1    1.20    1.63
   9   6   1   -0.46    2.06
  10   7  -1   15.66    3.79
  10   7  -1   11.07    2.63
  10   7  -1   13.71    2.52
   9   7  -1   -1.63    1.68
   9   7  -1    0.25    1.66
   9   7  -1    2.34    1.67
   8   7  -1    0.92    1.77
   8   7  -1    2.64    1.58
  -8  -7   1    4.24    2.32
   8   7  -1    1.58    1.38
   7   7  -1   11.46    2.28
  -7  -7   1   14.17    2.91
   7   7  -1   13.46    2.75
   7   7  -1   11.80    2.24
  -6  -7   1   43.02    3.96
   6   7  -1   43.48    3.49
   6   7  -1   42.08    3.90
   5   7  -1  141.57    6.43
   5   7  -1  128.86    6.69
  -5  -7   1  138.96    6.94
   4   7  -1   85.49    4.81
   4   7  -1   90.54    4.70
  -4  -7   1   91.12    4.62
  -4  -7   1   88.14    4.95
   3   7  -1  337.34   11.59
  -3  -7   1  325.60   12.01
  -3  -7   1  338.03   11.54
   3  -7  -1  331.33   10.31
   3   7  -1  319.10   11.91
  -3   7   1  321.61   10.49
   3  -7  -1  352.29   10.32
   2  -7  -1   12.42    1.04
   2  -7  -1   11.91    1.03
   2   7  -1   12.50    1.56
  -2  -7   1   11.59    1.50
  -2   7   1   11.68    1.08
  -2  -7   1   12.94    1.42
   2   7  -1   12.86    1.53
  -2  -7   1   10.76    1.51
   1  -7  -1   48.70    2.50
   1   7  -1   51.38    2.62
  -1  -7   1   49.25    2.77
   1   7  -1   51.56    2.80
   1  -7  -1   49.41    2.54
  -1  -7   1   50.65    2.37
  -1   7   1   49.21    2.34
  -1   7   1   52.85    2.58
  -1  -7   1   52.85    2.80
   0   7  -1   20.61    1.36
   0   7   1   17.18    1.53
   0  -7  -1   20.03    1.74
   0  -7   1   18.10    1.40
   0  -7  -1   14.81    1.62
   0   7  -1   20.88    1.56
   0  -7   1   19.54    1.47
   0  -7  -1   20.28    1.46
   0   7   1   17.08    1.64
   1  -7   1  478.77   14.31
  -1  -7  -1  470.46   14.96
  -1  -7  -1  461.94   15.63
   1  -7   1  455.95   14.32
   1   7   1  459.86   15.03
  -1  -7  -1  499.71   15.67
  -1   7  -1  472.42   14.47
   1   7   1  468.22   15.61
   2   7   1   29.28    2.28
  -2  -7  -1   27.41    2.50
   2   7   1   31.68    2.49
  -2  -7  -1   36.51    2.49
  -3  -7  -1    3.35    1.24
  -3  -7  -1    5.41    1.30
   3   7   1    3.71    1.23
   3   7   1    6.08    1.35
   4   7   1    0.25    1.00
  -4  -7  -1    0.96    0.73
  -4  -7  -1    0.42    1.15
   4   7   1   -0.47    0.85
  -5  -7  -1    9.69    2.01
   5   7   1   19.87    2.42
  -5  -7  -1   19.51    2.87
   5   7   1   19.67    2.76
   6   7   1    0.77    1.24
   6   7   1    2.29    1.66
  -6  -7  -1    4.06    1.91
   7   7   1    4.32    1.71
  -7  -7  -1   12.23    2.90
   7   7   1    8.88    2.51
   8   7   1    1.75    1.49
   8   7   1   -1.95    1.62
   8   7   1    2.07    1.53
   9   7   1   33.06    3.49
   9   7   1   32.02    4.76
   9   7   1   27.51    3.17
  10   8  -1    6.89    3.32
  10   8  -1    7.73    2.60
   9   8  -1    7.35    2.18
   9   8  -1    0.94    1.71
   9   8  -1    2.86    2.35
   8   8  -1   -0.26    1.36
   8   8  -1   -0.78    1.35
   8   8  -1    0.87    1.67
  -8  -8   1   -0.23    1.55
   7   8  -1   32.18    3.42
   7   8  -1   33.96    3.92
  -7  -8   1   32.78    3.98
   6   8  -1   26.11    2.91
   6   8  -1   25.33    3.29
  -6  -8   1   27.40    3.45
   5   8  -1   13.11    2.09
   5   8  -1   10.99    2.16
  -5  -8   1   10.84    2.19
  -5  -8   1   10.21    1.94
  -4  -8   1   32.10    2.77
   4   8  -1   33.02    2.87
  -4  -8   1   24.74    2.75
   4   8  -1   31.70    2.97
   3  -8  -1  276.72    8.82
   3   8  -1  290.54   10.36
  -3  -8   1  274.54   10.14
  -3   8   1  282.28    9.14
   3   8  -1  276.44   10.67
   3  -8  -1  298.11    8.85
  -3  -8   1  277.88   10.76
   2  -8  -1  369.80   12.18
   2  -8  -1  408.33   12.29
  -2  -8   1  391.88   13.42
  -2  -8   1  387.78   13.32
   2   8  -1  396.10   12.93
   2   8  -1  376.91   13.31
  -2  -8   1  380.72   12.64
  -2   8   1  378.10   12.31
  -1  -8   1    5.28    0.85
   1  -8  -1    6.07    1.06
   1   8  -1    7.83    1.25
   1   8  -1    7.43    1.10
  -1  -8   1    6.89    1.18
  -1  -8   1    4.97    1.10
   1  -8  -1    6.61    1.02
  -1   8   1    7.77    1.09
   0   8  -1  224.12    7.75
   0  -8  -1  225.04    7.46
   0  -8   1  226.73    7.70
   0   8   1  215.27    7.76
   0  -8  -1  214.63    8.15
   0  -8  -1  228.51    8.14
   0   8   1  215.92    8.07
   0  -8   1  222.37    7.71
   1  -8   1  261.21    8.50
  -1   8  -1  276.71    8.79
  -1  -8  -1  261.00    9.27
  -1  -8  -1  288.33    9.98
   1   8   1  265.41    9.86
   1  -8   1  275.14    8.53
   1   8   1  265.21    9.46
  -1  -8  -1  262.37    9.91
   2   8   1  376.22   13.37
  -2  -8  -1  368.60   13.40
  -2  -8  -1  366.12   12.72
   2   8   1  390.23   12.93
   3   8   1   66.08    4.19
   3   8   1   77.14    4.23
  -3  -8  -1   71.78    4.09
  -3  -8  -1   67.85    4.35
   4   8   1   44.00    3.59
  -4  -8  -1   46.23    3.39
  -4  -8  -1   44.08    3.72
   4   8   1   43.88    3.34
   5   8   1   89.78    5.18
   5   8   1   86.89    5.60
  -5  -8  -1  106.05    6.06
   6   8   1    0.14    1.26
  -6  -8  -1    1.51    1.66
   6   8   1    2.51    1.76
   7   8   1   -0.21    1.40
   7   8   1    3.47    1.69
  -7  -8  -1    2.17    2.14
   8   8   1   18.53    3.64
   8   8   1   19.54    2.89
   9   8   1    3.10    2.79
   9   8   1    3.69    2.01
   9   8   1    1.98    1.77
   9   9  -1   -1.57    1.89
   8   9  -1    4.97    2.40
  -8  -9   1    3.36    2.49
   7   9  -1   41.76    4.44
  -7  -9   1   43.22    4.54
   6   9  -1   69.10    4.79
   6   9  -1   76.19    5.38
  -6  -9   1   68.35    5.31
   5   9  -1    2.82    1.59
   5   9  -1    4.78    1.62
  -5  -9   1    4.58    1.78
  -5  -9   1    6.32    1.72
  -4  -9   1   65.09    4.02
   4   9  -1   59.40    4.03
  -4  -9   1   66.17    4.41
   4   9  -1   60.32    4.17
   3   9  -1   35.52    2.78
  -3   9   1   40.67    2.01
   3  -9  -1   38.92    1.66
   3  -9  -1   36.21    1.61
  -3  -9   1   28.35    2.90
   3   9  -1   33.78    2.85
  -3  -9   1   38.59    2.80
   2   9  -1   61.05    3.57
  -2  -9   1   53.85    3.03
   2  -9  -1   58.41    2.70
  -2  -9   1   52.23    3.45
  -2  -9   1   62.61    3.54
  -2   9   1   59.42    2.83
   2  -9  -1   52.07    2.59
   2   9  -1   55.84    3.29
   1   9  -1  296.84   10.01
   1  -9  -1  293.14   10.03
  -1   9   1  293.39   10.09
  -1  -9   1  305.67   10.45
  -1  -9   1  289.00   10.41
   1  -9  -1  297.39   10.11
   1   9  -1  288.79   10.41
  -1  -9   1  288.48    9.44
   0  -9   1    6.45    1.04
   0  -9   1    7.20    1.09
   0   9   1    5.71    1.14
   0  -9  -1    6.96    0.99
   0   9  -1    7.51    1.13
   0   9   1    7.29    1.34
   0  -9  -1    6.65    1.29
   0  -9  -1    7.03    1.36
   1  -9   1  292.16    9.39
   1  -9   1  296.62    9.40
  -1  -9  -1  293.29   10.12
  -1  -9  -1  281.94   10.81
  -1   9  -1  304.07    9.71
   1   9   1  290.79   10.38
  -1  -9  -1  301.16   10.82
   1   9   1  297.60   10.85
  -2  -9  -1    4.63    1.44
   2   9   1    6.38    1.54
   2   9   1    6.98    1.50
  -2  -9  -1    4.39    1.21
   3   9   1  112.43    5.64
   3   9   1  110.28    5.90
  -3  -9  -1  115.01    5.58
  -3  -9  -1  113.47    6.01
  -4  -9  -1   17.44    2.44
   4   9   1   18.38    2.64
   4   9   1   21.22    2.62
  -4  -9  -1   23.11    3.04
   5   9   1   57.50    4.31
  -5  -9  -1   68.38    5.17
   5   9   1   63.29    4.80
   6   9   1   10.16    2.70
  -6  -9  -1   13.70    3.02
   6   9   1    9.00    2.26
  -7  -9  -1   10.91    3.14
   7   9   1   12.51    2.63
   7   9   1   20.74    3.63
   8   9   1   -1.03    2.01
   8   9   1    1.94    2.00
   9   9   1    1.49    1.79
   9   9   1    0.85    1.87
   9   9   1    1.87    2.51
   9  10  -1   19.51    4.17
  -8 -10   1   15.29    3.57
   8  10  -1    7.81    2.66
  -7 -10   1    0.93    1.92
   7  10  -1   -0.42    1.61
   6  10  -1    4.33    2.16
  -6 -10   1    4.69    2.21
  -5 -10   1  482.97   16.86
  -5 -10   1  475.29   17.73
   5  10  -1  454.42   16.65
   5  10  -1  462.54   17.50
  -4 -10   1  211.89    8.83
   4  10  -1  225.31    9.18
  -4 -10   1  219.22    9.59
   4  10  -1  207.68    9.39
   3  10  -1   -0.88    0.82
  -3 -10   1    1.78    1.02
  -3 -10   1    1.34    1.14
   3 -10  -1    0.33    0.43
   3  10  -1    0.49    0.95
   2 -10  -1    4.75    0.90
  -2 -10   1    6.79    1.53
   2  10  -1    5.59    1.38
  -2  10   1    5.68    1.03
   2  10  -1    5.82    1.38
  -2 -10   1    6.72    1.25
  -2 -10   1    7.30    1.53
   2 -10  -1    6.64    1.02
   1 -10  -1  112.51    4.68
  -1 -10   1   99.31    4.83
  -1 -10   1  110.37    4.08
  -1 -10   1  103.56    4.92
   1  10  -1  103.84    4.89
  -1  10   1  109.62    4.70
   1 -10  -1   99.82    4.61
   0 -10  -1  141.07    5.89
   0 -10  -1  135.93    5.93
   0  10   1  133.66    5.85
   0  10  -1  134.92    5.52
   0 -10  -1  136.47    5.05
   0 -10   1  135.35    5.43
   0 -10   1  133.13    5.41
  -1 -10  -1  136.06    6.24
  -1 -10  -1  136.73    5.65
   1 -10   1  137.43    4.91
  -1  10  -1  134.91    5.15
   1  10   1  131.44    5.91
  -1 -10  -1  143.39    6.20
   1 -10   1  131.53    4.86
   1  10   1  136.07    6.18
  -2 -10  -1   78.46    4.29
   2  10   1   79.64    4.51
   2  10   1   85.80    4.84
  -2 -10  -1   82.61    4.84
   3  10   1   56.65    4.19
  -3 -10  -1   66.83    4.13
  -3 -10  -1   57.98    4.31
   3  10   1   69.46    4.31
   4  10   1   40.53    3.85
  -4 -10  -1   44.83    3.62
   4  10   1   38.97    3.54
  -4 -10  -1   33.99    3.70
   5  10   1   77.15    5.51
   5  10   1   72.46    4.86
  -5 -10  -1   84.97    5.82
  -6 -10  -1   20.30    3.51
   6  10   1   25.91    3.71
   7  10   1    0.94    1.83
  -7 -10  -1    3.93    2.34
   8  10   1    2.20    2.29
   9  11  -1   -1.52    2.00
  -8 -11   1   -1.17    2.06
   8  11  -1    7.09    2.89
   7  11  -1   25.92    3.97
  -7 -11   1   25.77    4.03
  -6 -11   1   78.27    5.91
   6  11  -1   89.85    6.21
  -5 -11   1   28.44    3.66
  -5 -11   1   18.71    2.79
   5  11  -1   25.13    3.38
  -4 -11   1    0.33    1.05
   4  11  -1    1.31    1.24
   4  11  -1    0.89    1.12
  -4 -11   1    0.20    1.26
  -3 -11   1   87.94    5.27
   3 -11  -1   90.72    3.29
  -3 -11   1   93.45    4.80
   3  11  -1   99.87    5.26
   3  11  -1   89.87    5.22
  -2 -11   1   65.82    3.43
   2  11  -1   56.68    3.80
   2 -11  -1   62.92    3.08
   2  11  -1   65.50    3.80
  -2  11   1   60.63    3.19
  -2 -11   1   58.05    3.87
   2 -11  -1   64.21    3.07
  -2 -11   1   65.99    4.00
  -1 -11   1    4.48    1.23
  -1  11   1   11.71    1.52
   1  11  -1    9.94    1.62
   1 -11  -1   12.07    1.54
  -1 -11   1   10.38    1.66
  -1 -11   1   11.79    1.05
   1 -11  -1    7.38    1.36
   0  11   1  228.17    8.82
   0 -11  -1  242.96    8.91
   0 -11   1  232.88    8.33
   0 -11   1  231.41    8.31
   0 -11  -1  216.49    8.79
   0 -11  -1  218.91    7.58
   0  11  -1  220.32    8.37
  -1 -11  -1  137.91    6.55
  -1 -11  -1  149.50    6.64
   1 -11   1  141.80    5.22
   1 -11   1  144.74    5.22
  -1  11  -1  136.56    5.44
  -1 -11  -1  139.29    5.79
   1  11   1  144.24    6.32
   1  11   1  148.06    6.64
   2  11   1  322.88   12.56
  -2 -11  -1  331.16   11.81
  -2 -11  -1  331.03   12.68
   2  11   1  325.59   12.11
  -3 -11  -1   92.48    5.66
   3  11   1   90.75    5.52
  -3 -11  -1   95.42    5.14
   3  11   1   97.68    5.37
  -4 -11  -1  197.98    8.82
   4  11   1  200.22    9.41
  -4 -11  -1  191.47    9.39
   5  11   1   34.67    4.11
  -5 -11  -1   35.72    4.23
   6  11   1   13.29    3.10
  -6 -11  -1    9.31    2.94
  -7 -11  -1    0.53    2.05
   7  11   1    1.04    1.91
   8  11   1   10.47    3.40
   9  12  -1   -0.62    2.86
  -8 -12   1    0.88    2.33
   8  12  -1   -1.30    2.44
  -7 -12   1   26.70    4.41
   7  12  -1   21.85    3.88
  -6 -12   1    4.51    2.23
   6  12  -1   11.09    2.79
  -5 -12   1   56.76    4.27
  -5 -12   1   47.52    4.62
   5  12  -1   60.46    4.86
  -4 -12   1   36.30    3.73
  -4 -12   1   34.16    3.22
   4  12  -1   36.74    3.63
   3  12  -1  158.01    7.32
   3  12  -1  165.14    7.67
  -3 -12   1  159.34    6.83
  -3 -12   1  141.80    7.38
   3 -12  -1  154.29    5.16
   2 -12  -1   18.74    1.67
   2 -12  -1   22.10    1.78
  -2 -12   1   18.15    1.83
  -2  12   1   19.64    1.87
  -2 -12   1   18.83    2.46
  -2 -12   1   16.97    2.29
   2  12  -1   21.77    2.48
   1 -12  -1   23.03    2.17
   1 -12  -1   20.44    2.09
  -1  12   1   24.27    2.15
   1  12  -1   21.78    2.31
  -1 -12   1   20.24    2.21
  -1 -12   1   25.36    1.44
   0 -12  -1   12.89    1.16
   0 -12  -1    7.41    1.64
   0  12   1   11.41    1.80
   0 -12  -1   12.19    1.86
   0 -12   1   12.04    1.60
   0  12  -1   11.42    1.61
   0 -12   1   11.73    1.56
  -1 -12  -1  277.03   11.15
  -1 -12  -1  297.95   11.20
   1  12   1  280.27   11.01
   1 -12   1  290.15    9.53
  -1 -12  -1  280.97   10.05
  -1  12  -1  287.29    9.87
   1 -12   1  282.59    9.49
   1  12   1  281.42   10.66
   2  12   1  180.58    7.93
   2  12   1  169.30    8.09
  -2 -12  -1  173.67    8.26
  -2 -12  -1  184.45    7.55
  -3 -12  -1   -0.15    1.23
   3  12   1    2.25    1.43
  -3 -12  -1    3.16    1.42
   4  12   1    7.40    2.27
  -4 -12  -1    7.37    2.14
  -4 -12  -1    6.79    1.94
   5  12   1   17.09    3.27
  -5 -12  -1   16.50    3.24
   6  12   1   34.47    4.38
  -6 -12  -1   27.83    4.28
   7  12   1   19.52    3.91
  -7 -12  -1   20.89    4.29
   8  12   1    2.19    2.81
  -8 -13   1    3.99    2.67
   8  13  -1    2.58    2.71
  -7 -13   1    8.28    3.01
   7  13  -1   23.13    4.12
   6  13  -1   29.14    4.04
  -6 -13   1   25.65    4.06
  -5 -13   1   16.35    3.23
  -5 -13   1   11.55    2.26
   5  13  -1   12.17    2.86
  -4 -13   1   98.80    5.47
  -4 -13   1   93.88    6.07
   4  13  -1   93.78    6.01
  -3 -13   1  135.40    7.21
   3  13  -1  153.36    7.38
  -3 -13   1  129.02    6.21
   2  13  -1   52.06    3.90
   2 -13  -1   57.92    3.10
  -2 -13   1   53.70    3.15
   2 -13  -1   52.03    2.97
  -2 -13   1   56.39    3.99
  -1 -13   1    4.60    1.43
   1  13  -1    2.60    1.26
   1 -13  -1    5.10    1.34
   1 -13  -1    4.34    1.34
  -1 -13   1   -0.13    0.73
  -1  13   1    3.08    1.23
   0  13   1    5.12    1.39
   0 -13   1    3.27    1.16
   0 -13  -1    3.36    0.69
   0 -13  -1    3.75    0.75
   0 -13  -1    0.45    0.97
   0 -13   1    4.70    1.37
   0 -13  -1    3.21    1.35
  -1 -13  -1   72.97    4.63
   1 -13   1   66.56    3.24
   1  13   1   61.32    4.23
   1 -13   1   70.56    3.22
  -1 -13  -1   66.11    3.57
   2  13   1  100.06    5.92
  -2 -13  -1  115.16    5.48
  -2 -13  -1  111.82    6.25
   3  13   1   25.97    3.23
  -3 -13  -1   25.16    3.34
  -3 -13  -1   22.96    2.76
  -4 -13  -1   54.30    4.33
  -4 -13  -1   41.94    4.44
   4  13   1   55.83    4.87
   5  13   1    2.00    1.91
  -5 -13  -1    1.37    1.90
  -6 -13  -1   -0.39    2.11
   6  13   1    1.79    2.16
  -7 -13  -1   11.70    3.42
   7  13   1   11.42    3.53
   8  14  -1   -1.92    2.24
  -8 -14   1    3.77    2.85
   7  14  -1    1.87    2.64
  -7 -14   1    4.68    2.79
  -6 -14   1   10.27    2.97
   6  14  -1   16.97    3.52
  -5 -14   1    5.15    2.29
   5  14  -1    6.97    2.50
  -5 -14   1    7.45    2.05
  -4 -14   1    1.73    1.56
   4  14  -1    0.07    1.37
  -4 -14   1    0.63    1.21
   3  14  -1   21.12    2.89
  -3 -14   1   22.36    3.10
  -3 -14   1   19.37    2.32
   2 -14  -1   25.18    2.09
   2  14  -1   27.56    2.96
   2 -14  -1   21.05    2.02
  -2 -14   1   20.01    2.80
  -2 -14   1   23.28    2.02
   1 -14  -1    1.53    1.16
   1 -14  -1    2.36    1.24
  -1 -14   1    2.65    1.24
   0 -14   1   24.56    2.40
   0 -14  -1   19.28    2.46
   0 -14   1   21.78    2.28
  -1 -14  -1    2.94    1.53
   1 -14   1    2.86    1.02
   1 -14   1    2.96    0.94
   1  14   1    1.92    1.34
  -1 -14  -1    5.00    1.23
  -2 -14  -1    4.15    1.76
   2  14   1   -0.44    1.14
  -2 -14  -1    2.10    1.29
   3  14   1    3.74    1.77
  -3 -14  -1    2.60    1.63
  -3 -14  -1    0.34    1.15
   4  14   1   64.10    5.31
  -4 -14  -1   68.21    5.54
  -4 -14  -1   73.80    4.97
   5  14   1   -0.95    1.71
  -5 -14  -1   -0.49    1.63
   6  14   1    1.39    2.16
  -6 -14  -1    1.87    2.31
  -7 -14  -1   -0.33    2.65
   7  14   1    1.02    2.42
   7  15  -1    1.44    2.41
  -7 -15   1    2.86    2.52
   6  15  -1   -0.73    1.87
  -6 -15   1    1.38    1.74
  -5 -15   1    1.31    1.45
   5  15  -1    0.85    1.77
  -5 -15   1   -0.86    1.38
  -4 -15   1    0.38    1.31
  -4 -15   1    2.11    1.95
  -3 -15   1   -0.92    1.27
  -3 -15   1    0.94    1.18
  -2 -15   1   39.55    3.76
   2 -15  -1   45.48    2.85
  -2 -15   1   37.26    2.49
   2 -15  -1   39.75    2.68
  -1 -15   1    1.61    1.31
   1 -15  -1    1.37    1.22
   0 -15   1   62.04    3.80
   0 -15  -1   59.45    4.16
  -1 -15  -1   -0.30    0.76
   1 -15   1    0.50    0.87
   1 -15   1   -0.24    0.74
  -1 -15  -1   -0.57    1.16
  -2 -15  -1   26.05    2.63
  -2 -15  -1   28.53    3.53
  -3 -15  -1    1.02    1.55
  -3 -15  -1    0.23    1.23
   3  15   1    1.09    1.40
  -4 -15  -1    0.62    1.55
   4  15   1    1.35    1.82
  -4 -15  -1   -0.72    1.38
   5  15   1   -0.78    1.86
  -5 -15  -1    4.68    2.28
   6  15   1   29.63    4.60
  -6 -15  -1   22.15    4.39
  -7 -15  -1    5.38    3.01
   7  15   1    1.49    2.82
  -7 -16   1   -1.14    2.22
  -6 -16   1   -0.18    2.05
  -5 -16   1   12.34    2.44
  -5 -16   1    6.35    2.56
  -4 -16   1   -0.54    1.39
  -4 -16   1   -1.46    1.38
  -3 -16   1   19.79    3.19
  -3 -16   1   23.08    2.46
  -2 -16   1    0.43    1.43
  -2 -16   1   -1.10    0.60
   2 -16  -1   -0.11    0.90
  -1 -16   1   22.51    2.76
   1 -16  -1   25.23    2.65
   0 -16  -1    6.20    1.80
   0 -16   1    4.06    1.52
   1 -16   1    1.51    1.03
  -1 -16  -1    1.47    1.62
  -1 -16  -1   -0.36    0.71
   1 -16   1    0.98    0.92
  -2 -16  -1    4.96    1.51
  -2 -16  -1    7.47    2.28
  -3 -16  -1    1.53    1.88
  -3 -16  -1   -1.68    0.99
  -4 -16  -1    7.30    2.59
  -4 -16  -1    4.17    2.04
  -5 -16  -1   10.52    3.04
  -6 -16  -1   -0.59    2.08
  -6 -17   1    5.45    2.74
  -5 -17   1    0.73    1.55
  -5 -17   1    0.51    1.78
  -4 -17   1    5.19    2.30
  -4 -17   1    7.40    1.98
  -3 -17   1   10.99    2.73
  -3 -17   1   20.00    2.23
   2 -17  -1    3.70    1.16
  -2 -17   1    1.30    1.31
   1 -17  -1    1.69    1.15
  -1 -17   1    2.04    1.24
   0 -17  -1   22.37    2.86
   0 -17   1   22.80    2.49
   1 -17   1   14.18    1.62
  -1 -17  -1   14.24    1.37
  -1 -17  -1   17.80    3.03
  -1 -17  -1   13.68    1.29
  -2 -17  -1    2.08    1.30
  -2 -17  -1    1.19    1.75
  -3 -17  -1    5.51    2.28
  -3 -17  -1    9.42    2.14
  -4 -17  -1    7.44    2.25
  -4 -17  -1    4.70    2.50
  -5 -17  -1   -1.29    2.14
  -6 -17  -1    6.71    3.27
  -6 -18   1    1.82    2.55
  -5 -18   1    4.78    2.76
  -5 -18   1    8.73    2.48
  -4 -18   1    0.93    1.97
  -4 -18   1    0.28    1.38
  -3 -18   1    2.63    1.23
  -3 -18   1   -0.78    1.77
   2 -18  -1    8.52    1.62
  -2 -18   1    4.56    2.18
  -1 -18   1   27.87    3.35
   1 -18  -1   38.14    3.11
   0 -18   1   13.69    2.09
   0 -18  -1   11.09    2.38
   1 -18   1   21.10    1.91
  -1 -18  -1   22.22    3.26
  -2 -18  -1    3.67    2.28
  -2 -18  -1    0.92    1.31
  -3 -18  -1    2.82    2.04
  -3 -18  -1    2.79    1.52
  -4 -18  -1   -1.87    1.72
  -4 -18  -1    0.48    1.74
  -5 -18  -1    3.42    2.62
  -5 -19   1   10.81    2.65
  -5 -19   1    8.79    3.02
  -4 -19   1    4.18    1.82
  -4 -19   1    3.97    2.49
  -3 -19   1    7.53    2.65
  -3 -19   1    7.42    1.28
   2 -19  -1   13.79    1.87
  -2 -19   1   12.31    2.76
   1 -19  -1    5.31    1.76
  -1 -19   1    5.73    1.83
   0 -19   1    4.33    1.52
   0 -19  -1    2.60    1.60
   1 -19   1    6.19    1.28
  -1 -19  -1    5.22    2.02
  -2 -19  -1    0.57    1.04
  -2 -19  -1    1.33    1.88
  -3 -19  -1    1.41    2.30
  -3 -19  -1    2.13    1.46
  -4 -19  -1    2.21    2.06
  -4 -19  -1    3.53    2.78
  -4 -20   1    1.15    1.46
  -4 -20   1   -1.15    1.83
  -3 -20   1   -0.38    2.19
   2 -20  -1   15.22    1.93
  -2 -20   1   14.68    3.02
   1 -20  -1    0.86    1.52
  -1 -20   1    0.53    1.39
   0 -20   1    1.94    1.39
   0 -20  -1    1.86    1.79
  -1 -20  -1    2.30    2.11
   1 -20   1    1.32    1.00
  -2 -20  -1    3.66    2.43
  -3 -20  -1    4.49    2.33
  -3 -20  -1    5.07    1.78
   2 -21  -1    8.27    1.58
  -2 -21   1   10.18    2.70
   1 -21  -1    9.29    2.15
  -1 -21   1    9.84    2.51
   0 -21   1    4.86    1.87
   0 -21  -1    4.33    2.22
  -1 -21  -1    5.52    2.29
  -2 -21  -1    7.30    2.72
  11   0  -2    2.33    2.11
  10   0  -2    0.84    1.86
   9   0  -2   35.66    3.69
   8   0  -2   81.11    3.26
   8   0  -2   85.71    5.14
   8   0  -2   85.12    3.29
   7   0  -2   35.73    2.99
   7   0  -2   30.82    2.03
  -7   0   2   38.63    3.26
   7   0  -2   31.95    2.09
   6   0  -2    3.28    0.93
   6   0  -2    3.05    1.13
   6   0  -2    4.64    1.34
   6   0  -2    2.37    0.90
  -6   0   2    3.65    1.16
  -6   0   2    2.22    1.03
   5   0  -2   24.77    2.22
   5   0  -2   27.86    1.90
  -5   0   2   28.50    2.36
  -5   0   2   29.36    2.10
   5   0  -2   26.02    1.84
   5   0  -2   24.65    2.21
  -4   0   2  769.75   23.15
  -4   0   2  744.78   23.85
   4   0  -2  751.44   22.82
   4   0  -2  765.89   22.89
  -4   0   2  779.04   23.13
   4   0  -2  791.80   23.93
   4   0  -2  719.35   23.77
   3   0  -2  836.56   24.95
   3   0  -2  855.27   25.81
  -3   0   2  839.86   25.79
  -3   0   2  842.23   25.00
  -3   0   2  854.98   25.07
   3   0  -2  811.84   25.77
   3   0  -2  831.89   24.88
  -2   0   2 9997.09  276.88
   2   0  -2 9412.71  276.06
   2   0  -2 9679.09  277.26
  -2   0   2 9367.57  274.68
   2   0  -2 9692.58  282.57
   2   0  -2 9343.60  284.13
  -2   0   2 9377.48  282.39
  -2   0   2 9905.41  283.08
   1   0  -2 1991.34   59.42
   1   0  -2 2064.02   59.37
  -1   0   2 2067.81   59.41
  -1   0   2 1996.19   59.41
   1   0  -2 1961.90   57.82
  -1   0   2 1983.82   57.81
   0   0   2 2343.53   71.76
   0   0   2 2502.87   73.81
   0   0  -2 2569.82   73.88
   0   0   2 2579.13   73.80
   0   0  -2 2476.09   71.81
   0   0  -2 2568.68   73.74
  -1   0  -2  887.70   26.84
   1   0   2  918.55   26.86
  -1   0  -2  875.10   25.98
   1   0   2  859.19   26.76
   1   0   2  883.53   25.90
   2   0   2  245.35    9.11
  -2   0  -2  280.49    9.29
  -2   0  -2  284.94    8.85
   2   0   2  269.01    9.16
   2   0   2  269.53    8.49
  -3   0  -2  130.12    5.06
   3   0   2  125.38    5.25
   3   0   2  135.52    4.57
  -3   0  -2  135.04    5.45
  -4   0  -2  153.64    6.35
   4   0   2  150.20    5.00
   4   0   2  153.75    6.23
   4   0   2  150.01    5.03
   5   0   2   36.83    2.87
   5   0   2   43.54    3.04
   6   0   2  980.35   31.28
   7   0   2   17.34    2.56
   8   0   2   12.31    2.44
   9   0   2    2.41    1.81
  11   1  -2   14.89    3.25
  11  -1  -2   10.43    2.79
  10  -1  -2   15.63    2.94
  10   1  -2   17.73    3.11
   9   1  -2    2.96    1.87
   9  -1  -2   -0.62    1.11
   9   1  -2    1.66    0.65
   8  -1  -2    1.36    1.50
   8   1  -2    2.98    0.99
   8   1  -2    3.03    1.64
   8   1  -2    2.95    1.12
   7   1  -2   12.28    1.58
  -7   1   2   13.80    2.05
   7  -1  -2   12.54    0.94
   7   1  -2   13.49    1.63
   7  -1  -2   13.06    2.02
  -7  -1   2   14.99    2.32
   7   1  -2   12.15    2.11
   6   1  -2  159.65    6.14
   6   1  -2  145.38    6.78
   6   1  -2  156.84    6.09
  -6  -1   2  158.73    6.99
   6  -1  -2  152.58    5.43
  -6  -1   2  159.22    7.02
  -6   1   2  152.18    6.66
   6  -1  -2  144.03    6.51
   6  -1  -2  155.54    5.43
   6   1  -2  160.90    6.98
  -6   1   2  159.03    6.75
   6  -1  -2  145.91    6.51
   5   1  -2   19.02    1.69
   5   1  -2   19.08    1.76
   5   1  -2   14.73    1.83
   5   1  -2   17.32    1.94
  -5   1   2   18.60    1.78
   5  -1  -2   16.39    1.36
   5  -1  -2   17.36    1.37
   5  -1  -2   19.91    1.92
  -5   1   2   16.82    1.86
   5  -1  -2   16.36    1.77
  -5  -1   2   20.31    2.11
  -5  -1   2   17.35    1.80
   4   1  -2   71.21    3.64
   4  -1  -2   66.25    3.38
   4   1  -2   66.66    3.59
  -4  -1   2   72.89    3.51
  -4   1   2   74.17    3.30
   4   1  -2   67.07    3.24
   4  -1  -2   67.57    2.95
   4   1  -2   69.49    3.30
  -4  -1   2   67.79    3.63
   4  -1  -2   68.73    3.40
   4  -1  -2   69.85    3.01
  -4   1   2   68.25    3.44
  -4   1   2   71.41    3.29
  -3  -1   2  636.40   19.40
  -3   1   2  622.69   19.84
   3   1  -2  678.03   20.13
   3  -1  -2  646.10   19.08
  -3  -1   2  614.11   20.00
  -3  -1   2  631.22   19.43
  -3   1   2  638.60   19.21
   3  -1  -2  629.26   19.88
   3   1  -2  623.66   19.36
   3  -1  -2  669.19   19.90
  -3   1   2  656.33   19.29
   3  -1  -2  646.40   19.14
   3   1  -2  620.21   20.05
   3   1  -2  611.81   19.27
   2  -1  -2  312.45    9.87
  -2   1   2  329.70   10.33
  -2  -1   2  311.85   10.00
   2   1  -2  306.29    9.96
  -2   1   2  321.40    9.96
   2  -1  -2  331.29   10.31
   2   1  -2  311.40   10.38
   2   1  -2  329.88   10.43
   2  -1  -2  308.31    9.82
   2  -1  -2  307.48   10.29
  -2   1   2  320.11   10.26
  -2  -1   2  311.29   10.36
  -2   1   2  310.01    9.87
  -2  -1   2  315.43   10.41
   2   1  -2  306.00    9.98
  -1   1   2  285.19    9.30
   1  -1  -2  281.03    8.98
   1   1  -2  295.87    9.31
   1  -1  -2  294.39    9.32
   1   1  -2  280.11    9.28
  -1  -1   2  271.98    9.23
  -1  -1   2  284.55    8.98
  -1  -1   2  297.28    9.34
  -1   1   2  299.22    9.36
   1  -1  -2  277.89    8.95
   1  -1  -2  281.95    9.32
  -1  -1   2  291.24    8.96
  -1   1   2  287.86    9.00
   1   1  -2  285.37    8.95
   1   1  -2  277.45    8.95
   0  -1   2   45.62    1.88
   0   1  -2   44.54    1.92
   0   1   2   40.99    2.12
   0  -1   2   43.07    2.06
   0   1   2   43.29    2.19
   0  -1   2   44.53    2.05
   0  -1  -2   45.67    2.22
   0   1   2   43.59    2.02
   0  -1  -2   45.98    2.17
   0   1  -2   46.33    2.12
   0  -1  -2   43.04    2.05
   0   1  -2   44.15    2.05
   1   1   2  430.71   13.41
   1   1   2  434.00   13.95
  -1   1  -2  437.25   13.74
   1  -1   2  433.13   13.68
   1   1   2  454.05   14.04
  -1  -1  -2  430.01   13.99
  -1   1  -2  446.00   13.22
  -1  -1  -2  444.32   13.52
   1  -1   2  434.03   13.03
   2   1   2    1.01    0.65
  -2  -1  -2    0.98    0.60
   2   1   2    0.65    0.55
  -2   1  -2    1.09    0.62
   2  -1   2   -0.06    0.53
   2   1   2   -0.02    0.58
   2  -1   2    0.27    0.28
  -2  -1  -2    0.78    0.67
   2  -1   2    0.37    0.50
  -2   1  -2    0.56    0.40
   3   1   2  144.62    5.41
   3  -1   2  151.09    5.80
  -3  -1  -2  159.21    5.86
  -3   1  -2  156.49    5.89
   3   1   2  149.32    6.03
   3  -1   2  143.62    5.71
  -3  -1  -2  148.99    6.15
   3   1   2  158.40    6.21
   4   1   2   16.56    1.93
   4  -1   2   14.69    1.58
   4   1   2   13.41    1.76
   4   1   2   14.07    1.31
  -4   1  -2   16.57    1.79
  -4  -1  -2   13.46    1.85
   4  -1   2   13.21    1.59
   5   1   2   51.85    2.55
   5   1   2   51.14    2.47
   5   1   2   50.44    3.51
   5   1   2   49.23    3.47
  -5  -1  -2   46.84    3.56
   5  -1   2   52.95    3.24
  -5   1  -2   51.80    3.42
   5  -1   2   59.43    3.40
   5  -1   2   50.03    3.13
   6   1   2  186.49    5.92
   6   1   2  187.52    8.25
   6  -1   2  186.91    7.77
   7   1   2   27.51    3.08
   7  -1   2   24.39    2.68
   8  -1   2   12.45    2.28
   8   1   2   13.06    2.53
   9   1   2    2.94    1.80
   9  -1   2   -3.34    1.27
  11  -2  -2    1.25    1.76
  10  -2  -2    5.66    2.09
  10   2  -2    3.02    1.97
   9   2  -2    0.56    0.94
   9   2  -2    0.59    0.99
   9  -2  -2    0.00    1.03
   9   2  -2    1.04    1.62
   8   2  -2    3.36    1.26
   8  -2  -2    4.58    1.50
   8   2  -2    2.75    1.68
   8   2  -2    0.89    0.99
   7  -2  -2   25.33    2.48
   7   2  -2   22.90    2.20
   7   2  -2   20.82    2.69
   7  -2  -2   24.15    2.40
   7   2  -2   26.95    2.33
  -7  -2   2   20.46    2.69
   6   2  -2    6.58    1.68
   6   2  -2    9.68    1.71
   6  -2  -2    5.02    1.17
   6   2  -2    8.64    1.42
   6   2  -2    8.75    1.44
  -6   2   2    8.21    1.57
  -6  -2   2    9.36    1.87
   6  -2  -2    5.51    1.34
  -6  -2   2    4.17    1.21
   5   2  -2   83.59    4.28
  -5   2   2   79.18    3.97
  -5  -2   2   77.43    4.30
  -5  -2   2   80.95    4.36
   5   2  -2   78.68    3.83
   5   2  -2   73.29    4.19
   5  -2  -2   81.46    2.99
  -5  -2   2   82.00    4.15
   5  -2  -2   83.34    3.01
   5   2  -2   82.36    3.98
   5  -2  -2   80.80    3.93
   4   2  -2  305.88   10.19
  -4  -2   2  306.25   10.36
  -4  -2   2  302.81   10.80
  -4   2   2  306.57    9.90
  -4   2   2  314.85    9.91
   4   2  -2  283.25   10.63
   4  -2  -2  292.45   10.22
   4   2  -2  308.86   10.73
   4  -2  -2  304.50    9.41
   4   2  -2  292.85   10.15
  -4   2   2  291.61   10.22
   4  -2  -2  300.67    9.37
   3   2  -2  221.63    7.80
   3   2  -2  213.71    7.38
   3   2  -2  207.17    7.73
   3   2  -2  213.82    7.41
  -3  -2   2  214.05    7.77
  -3   2   2  217.72    7.14
   3  -2  -2  215.97    6.86
  -3   2   2  215.77    7.07
  -3  -2   2  212.29    7.46
   3  -2  -2  206.97    6.85
   3  -2  -2  209.92    7.39
   3  -2  -2  202.36    7.34
  -3   2   2  207.81    7.37
   2   2  -2 2143.41   63.02
   2   2  -2 2303.68   64.81
  -2  -2   2 2311.32   64.86
   2   2  -2 2152.92   64.80
  -2  -2   2 2199.46   64.82
  -2   2   2 2210.13   62.85
   2  -2  -2 2127.77   64.60
   2  -2  -2 2173.51   62.86
  -2   2   2 2183.09   62.88
   2  -2  -2 2249.71   64.58
  -2  -2   2 2056.21   63.00
  -2   2   2 2187.38   64.61
   2  -2  -2 2131.90   62.79
  -1   2   2  520.25   15.60
   1   2  -2  535.46   16.06
   1   2  -2  522.51   16.08
  -1  -2   2  499.87   15.99
  -1   2   2  505.36   16.04
  -1  -2   2  534.90   16.09
   1   2  -2  522.74   15.56
   1  -2  -2  515.71   15.56
   1  -2  -2  502.33   16.08
   1  -2  -2  509.16   15.57
  -1  -2   2  505.84   15.50
   1   2  -2  507.85   15.53
  -1   2   2  526.89   16.11
   1  -2  -2  525.98   16.08
   0   2   2  282.96    9.18
   0  -2   2  274.90    8.82
   0   2   2  272.41    9.13
   0   2  -2  273.75    8.86
   0  -2  -2  269.67    9.16
   0   2   2  266.54    8.78
   0   2  -2  276.88    8.48
   0  -2  -2  282.38    9.14
   1   2   2 2071.10   63.13
  -1  -2  -2 2155.88   61.50
   1  -2   2 2205.80   62.77
  -1  -2  -2 2144.26   63.26
  -1   2  -2 2113.82   61.00
  -1   2  -2 2131.55   62.76
   1   2   2 2185.83   63.20
   1   2   2 2084.94   61.41
   1  -2   2 2064.05   62.74
   2   2   2  469.11   15.25
  -2  -2  -2  494.03   16.06
  -2   2  -2  486.01   15.36
  -2  -2  -2  486.24   15.42
   2  -2   2  517.81   15.38
   2   2   2  473.47   15.90
   2   2   2  519.13   16.11
   2  -2   2  492.15   15.31
   3   2   2   16.07    1.76
   3  -2   2   12.82    1.27
  -3  -2  -2   15.66    1.87
   3  -2   2   17.50    1.44
   3   2   2   16.38    1.77
  -3   2  -2   15.25    1.45
  -3  -2  -2   12.41    1.55
   3   2   2   14.62    1.44
   4   2   2  193.09    7.97
   4   2   2  209.15    8.20
   4  -2   2  201.86    7.27
   4  -2   2  209.40    7.34
  -4  -2  -2  191.64    8.04
  -4   2  -2  191.13    7.36
   4   2   2  193.76    7.15
  -5  -2  -2  166.79    7.53
   5   2   2  161.99    6.24
  -5   2  -2  156.15    6.76
   5  -2   2  163.04    6.59
   5   2   2  161.84    7.35
   5   2   2  175.93    7.54
   5  -2   2  178.77    6.69
   6  -2   2    0.08    0.90
   6   2   2    1.00    1.51
   6   2   2    0.80    0.82
   6   2   2   -0.09    0.82
   6  -2   2    0.05    1.05
   7   2   2    2.40    1.57
   7   2   2    1.41    0.61
   7  -2   2    1.74    1.23
   8   2   2    2.43    1.85
   8  -2   2    3.08    1.55
   9   2   2    1.58    1.97
   9  -2   2    2.05    1.48
  10   3  -2    3.55    1.15
  10   3  -2    3.37    1.27
  10  -3  -2    2.00    1.48
  10   3  -2    3.04    2.25
   9   3  -2    2.91    1.31
   9  -3  -2    1.17    1.29
   9   3  -2    1.74    1.73
   9   3  -2    2.77    1.32
   8   3  -2    2.48    1.34
   8   3  -2    0.64    1.43
   8  -3  -2    2.86    1.30
   8   3  -2    1.56    1.20
   7   3  -2    7.41    1.88
   7   3  -2    6.43    1.47
   7   3  -2    7.40    1.56
   7  -3  -2    4.33    1.35
  -7  -3   2    4.58    1.64
   7  -3  -2    8.31    1.58
  -6  -3   2  124.25    5.87
  -6  -3   2  119.68    6.10
   6  -3  -2  122.49    5.31
   6   3  -2  115.24    5.99
  -6   3   2  115.68    5.37
   6   3  -2  126.03    5.55
   6   3  -2  113.04    5.36
   6  -3  -2  122.22    5.33
  -5  -3   2   27.28    2.58
   5  -3  -2   28.96    2.12
   5   3  -2   32.83    2.44
   5   3  -2   25.63    2.52
  -5   3   2   31.14    2.33
   5  -3  -2   28.90    2.17
   5   3  -2   29.10    2.29
  -5  -3   2   28.65    2.66
  -5  -3   2   30.56    2.59
   4   3  -2  502.06   16.74
  -4  -3   2  505.56   16.81
   4  -3  -2  497.64   16.04
   4  -3  -2  504.02   14.94
   4   3  -2  516.68   16.10
  -4   3   2  523.08   16.11
  -4  -3   2  519.04   16.25
   4   3  -2  503.59   16.07
  -4  -3   2  506.43   16.81
   4  -3  -2  446.48   15.83
  -3   3   2    3.83    0.80
   3  -3  -2    3.73    0.56
   3  -3  -2    4.86    0.61
   3  -3  -2    4.22    0.83
   3   3  -2    4.26    0.91
  -3  -3   2    4.92    1.07
   3   3  -2    4.31    0.96
  -3   3   2    6.57    0.84
   3   3  -2    4.24    1.01
  -3   3   2    4.20    0.79
  -2   3   2   89.47    3.43
  -2  -3   2   95.49    3.96
   2   3  -2   87.54    3.66
  -2  -3   2   86.55    3.65
  -2   3   2   87.74    3.42
   2   3  -2   94.21    3.92
   2  -3  -2   89.78    3.31
   2  -3  -2   82.82    3.26
   2  -3  -2   92.41    3.65
   2  -3  -2   86.61    3.61
  -2  -3   2   87.08    3.87
  -2   3   2   91.55    3.63
   1  -3  -2  962.20   27.87
  -1   3   2  973.21   28.75
  -1  -3   2  928.08   28.65
  -1   3   2  946.41   27.87
  -1  -3   2  966.05   28.71
   1  -3  -2  952.65   28.78
   1  -3  -2  915.90   27.82
   1  -3  -2  949.80   28.66
  -1  -3   2  943.85   27.78
   1   3  -2  942.14   28.66
   1   3  -2  952.51   27.84
   0   3   2 1522.34   46.22
   0  -3  -2 1615.55   46.27
   0  -3   2 1502.33   45.84
   0   3   2 1568.62   46.24
   0  -3  -2 1545.97   46.31
   0   3  -2 1526.01   45.84
   0   3   2 1534.45   44.95
   0  -3  -2 1566.05   44.98
   1  -3   2 1900.86   57.59
  -1   3  -2 1931.35   57.55
   1   3   2 1886.05   58.15
   1   3   2 1975.17   58.21
   1  -3   2 1995.46   57.57
  -1  -3  -2 1944.81   56.62
  -1  -3  -2 1933.07   58.28
   1   3   2 1975.73   56.64
  -1   3  -2 2026.28   56.11
   2   3   2  962.96   31.07
   2  -3   2 1039.06   30.19
   2   3   2 1020.86   30.18
   2  -3   2  965.68   30.11
  -2   3  -2 1009.16   30.26
  -2  -3  -2 1039.38   30.36
   2   3   2 1030.99   31.22
  -2  -3  -2 1003.37   31.25
   3  -3   2   17.81    1.33
   3   3   2   21.91    2.03
  -3  -3  -2   13.42    1.69
  -3   3  -2   15.89    1.41
   3   3   2   17.64    1.91
  -3  -3  -2   21.44    2.12
   3  -3   2   19.06    1.36
   3   3   2   19.57    1.79
   4   3   2    4.82    1.39
   4   3   2    5.69    1.24
  -4   3  -2    7.53    1.20
  -4  -3  -2    7.48    1.69
   4   3   2    7.52    1.52
  -4  -3  -2    6.46    1.39
   4  -3   2    6.55    0.98
   4  -3   2    4.55    0.91
   4  -3   2    7.14    1.03
   5  -3   2    1.73    0.83
   5   3   2    1.62    0.98
   5   3   2    1.18    1.25
  -5  -3  -2    0.91    1.22
   5   3   2    2.66    1.07
   5  -3   2    0.24    0.86
   6   3   2   22.36    2.06
   6   3   2   23.98    2.97
   6  -3   2   22.38    2.05
   6  -3   2   23.62    2.09
   7   3   2    3.84    1.19
   7   3   2    2.98    1.09
   7  -3   2    3.98    1.20
   7   3   2    5.62    2.01
   8  -3   2    8.93    1.66
   8   3   2    4.77    2.21
   9   3   2   -0.64    1.96
   9  -3   2    1.04    1.43
  10   4  -2    1.19    1.45
  10  -4  -2    0.04    1.26
  10   4  -2    1.46    2.09
  10   4  -2   -0.54    1.09
   9   4  -2    1.66    1.22
   9   4  -2   -0.05    1.22
   9  -4  -2   -0.48    1.09
   9   4  -2   -0.02    1.46
   8   4  -2    2.45    1.53
   8  -4  -2    1.03    1.12
   8   4  -2   -1.12    1.16
   8   4  -2   -1.02    1.02
   7   4  -2    7.97    1.75
  -7  -4   2    7.13    1.94
   7  -4  -2   12.70    1.75
   7   4  -2   10.35    1.85
   7  -4  -2   11.16    1.64
   7   4  -2   11.53    2.30
   6  -4  -2   85.60    4.10
  -6  -4   2   88.03    5.13
  -6   4   2   79.23    4.18
   6  -4  -2   91.11    4.17
   6   4  -2   81.76    4.53
  -6  -4   2   95.60    5.02
   6   4  -2   77.20    4.37
   6   4  -2   81.81    4.89
  -5   4   2    5.65    1.17
   5  -4  -2    4.56    1.06
   5   4  -2    4.23    1.24
  -5  -4   2    7.24    1.64
   5   4  -2    3.79    1.29
  -5  -4   2    6.70    1.45
   5   4  -2    5.49    1.29
   5  -4  -2    4.23    0.97
   4   4  -2  486.95   16.14
  -4  -4   2  501.84   16.91
   4   4  -2  510.71   16.22
   4  -4  -2  511.99   15.86
  -4  -4   2  485.25   16.83
   4  -4  -2  487.50   15.86
  -4   4   2  517.00   16.00
   4   4  -2  500.77   16.84
  -3   4   2   15.91    1.35
  -3  -4   2   15.49    1.74
   3   4  -2   16.26    1.70
  -3   4   2   15.61    1.17
  -3  -4   2   17.27    1.65
   3  -4  -2   14.60    1.29
   3   4  -2   14.40    1.52
   3  -4  -2   15.64    0.74
  -3  -4   2   15.14    1.71
  -3   4   2   14.57    1.21
   3  -4  -2   14.03    1.29
   2   4  -2  143.11    5.67
   2  -4  -2  152.13    4.90
  -2   4   2  152.20    5.13
  -2  -4   2  142.38    5.35
  -2   4   2  148.60    5.11
  -2  -4   2  147.16    5.70
   2   4  -2  138.34    5.36
  -2   4   2  139.73    5.29
   2  -4  -2  142.45    4.85
   2  -4  -2  137.37    5.28
  -2  -4   2  156.26    5.80
   1   4  -2  282.85    9.34
   1  -4  -2  291.79    9.37
   1  -4  -2  260.79    8.85
  -1   4   2  270.40    9.28
   1  -4  -2  277.89    8.92
  -1  -4   2  284.75    9.32
  -1   4   2  294.42    9.09
   1   4  -2  286.76    8.95
  -1  -4   2  275.76    8.79
   1  -4  -2  272.53    9.35
  -1  -4   2  274.32    9.27
   0   4   2  818.94   26.28
   0   4   2  856.04   25.57
   0  -4   2  832.76   25.81
   0  -4  -2  890.67   26.40
   0  -4  -2  863.24   25.58
   0  -4   2  890.70   25.84
   0  -4  -2  839.98   26.39
   0   4  -2  864.96   25.86
  -1  -4  -2  252.93    8.92
  -1   4  -2  244.66    7.89
   1   4   2  248.69    8.44
   1  -4   2  247.70    7.81
   1   4   2  239.08    8.74
   1  -4   2  239.33    7.77
   2   4   2   36.72    2.39
   2  -4   2   35.60    1.58
  -2  -4  -2   34.41    2.62
   2  -4   2   32.60    1.50
  -2   4  -2   35.05    1.76
  -2  -4  -2   32.18    2.28
   2   4   2   33.74    2.44
   3  -4   2   25.90    1.37
   3   4   2   23.46    2.31
  -3   4  -2   26.21    1.66
  -3  -4  -2   26.90    2.36
   3  -4   2   28.80    1.43
   3   4   2   24.46    2.16
  -3  -4  -2   24.85    2.48
   4  -4   2   35.34    1.83
  -4  -4  -2   39.52    3.21
   4   4   2   32.71    2.57
   4   4   2   35.32    2.99
  -4   4  -2   33.37    2.14
   4  -4   2   33.99    1.80
   5  -4   2   -0.14    0.63
   5  -4   2    0.53    0.57
   5   4   2    0.24    1.22
  -5  -4  -2   -0.18    1.28
   5   4   2    0.47    0.84
  -5  -4  -2    0.21    0.81
   6  -4   2    1.11    0.81
   6   4   2    1.27    1.45
   6   4   2   -0.49    0.90
   6  -4   2    0.15    0.74
  -6  -4  -2   -0.95    1.34
   7  -4   2    3.24    1.10
   7   4   2    2.80    1.25
   7   4   2    6.48    2.18
   7   4   2    3.60    1.30
   8   4   2   -0.18    1.02
   8  -4   2    1.88    1.07
   8   4   2    0.74    1.74
   8   4   2    1.05    1.03
   9  -4   2    1.80    1.02
   9   4   2    0.71    2.15
  10  -5  -2    9.83    1.84
  10   5  -2   10.60    2.24
  10   5  -2   12.94    3.31
  10   5  -2   11.02    2.18
   9   5  -2   14.51    2.43
   9   5  -2   22.43    3.68
   9  -5  -2   18.81    2.20
   9   5  -2   17.32    2.62
  -8  -5   2    5.66    2.04
   8  -5  -2    4.29    1.31
   8   5  -2    3.30    1.79
   8   5  -2    0.97    1.19
   8   5  -2    1.80    1.31
   7   5  -2   42.18    3.98
   7   5  -2   42.14    3.35
   7  -5  -2   47.69    2.94
   7   5  -2   41.58    3.36
   7  -5  -2   46.58    2.90
  -7  -5   2   41.82    4.00
   6   5  -2   99.84    5.18
   6  -5  -2   99.66    4.38
  -6   5   2  101.82    4.60
   6  -5  -2   94.34    4.32
   6   5  -2   91.78    5.40
   6   5  -2   92.39    4.99
  -6  -5   2   99.84    5.44
  -6  -5   2  102.27    5.71
   5   5  -2    0.31    0.82
  -5  -5   2   -0.86    0.73
   5   5  -2    1.46    0.98
   5  -5  -2    0.26    0.64
   5  -5  -2    0.00    0.61
  -5  -5   2   -0.30    0.81
  -5   5   2    0.02    0.59
   5   5  -2    0.09    0.84
  -4  -5   2  273.50   10.46
  -4  -5   2  253.87    9.88
   4   5  -2  278.62   10.42
   4  -5  -2  291.89    9.37
   4   5  -2  287.34   10.04
  -4   5   2  279.64    9.42
   4  -5  -2  277.99    9.36
   3   5  -2 1082.43   33.73
   3   5  -2 1061.18   32.64
  -3  -5   2 1077.83   33.75
  -3  -5   2 1044.35   33.69
  -3  -5   2 1105.62   32.70
  -3   5   2 1114.22   32.89
   3  -5  -2 1099.30   32.91
   3  -5  -2 1125.82   32.84
  -2   5   2   80.41    3.42
   2  -5  -2   78.38    2.87
   2   5  -2   77.93    3.73
  -2  -5   2   78.38    3.49
  -2  -5   2   74.58    3.70
  -2   5   2   83.19    3.31
  -2   5   2   78.43    3.20
  -2  -5   2   80.09    3.81
   2   5  -2   80.43    3.55
   2  -5  -2   79.36    3.41
   2  -5  -2   79.23    2.88
  -2  -5   2   70.51    3.64
   1  -5  -2 1021.20   29.50
  -1   5   2  995.89   29.60
  -1   5   2  988.56   30.47
  -1  -5   2 1005.68   29.36
  -1  -5   2 1013.33   30.44
   1  -5  -2  976.36   29.45
   1  -5  -2  996.81   30.53
   1  -5  -2 1029.96   30.52
   1   5  -2 1016.92   30.51
   1   5  -2  986.81   29.48
  -1  -5   2 1000.33   30.46
   0  -5   2  141.16    4.89
   0   5   2  135.99    5.20
   0   5  -2  138.39    4.94
   0   5  -2  139.70    4.59
   0   5   2  130.24    5.36
   0  -5  -2  135.13    5.46
   0  -5  -2  141.37    5.18
   0  -5   2  124.47    4.79
   1   5   2  138.09    5.85
  -1   5  -2  143.81    4.96
  -1  -5  -2  133.92    5.93
  -1  -5  -2  147.93    5.69
   1  -5   2  148.00    4.81
   1  -5   2  146.93    4.80
   1   5   2  147.95    5.71
   2   5   2 1257.11   36.88
  -2  -5  -2 1239.13   38.13
  -2   5  -2 1265.66   36.55
   2   5   2 1160.21   37.88
   3   5   2  152.81    6.91
   3   5   2  156.74    6.55
  -3  -5  -2  164.94    7.11
  -3  -5  -2  165.29    6.76
  -4  -5  -2   89.49    4.89
   4   5   2   90.09    4.65
  -4  -5  -2   96.24    5.30
   4   5   2   87.52    5.11
   5   5   2   48.22    3.93
  -5  -5  -2   48.39    3.95
   5   5   2   49.78    3.41
   6   5   2   71.26    4.28
   6   5   2   76.36    5.23
  -6  -5  -2   88.63    5.74
   7   5   2    1.01    1.16
   7   5   2    1.64    1.81
   8   5   2    5.46    2.42
   8   5   2    2.66    1.41
   8   5   2    3.20    1.30
   9   5   2    8.91    1.35
   9   5   2    5.03    2.62
   9   5   2    9.88    1.47
  10  -6  -2    4.54    1.23
  10   6  -2    2.69    2.46
  10   6  -2    4.28    1.96
  10   6  -2    5.93    2.06
   9  -6  -2   17.71    1.87
   9   6  -2   15.16    2.60
   9   6  -2   19.93    2.71
   9   6  -2   18.38    3.54
   8   6  -2   17.55    2.61
   8   6  -2   19.97    3.30
   8  -6  -2   15.10    1.69
  -8  -6   2   15.62    2.98
   8   6  -2   17.51    2.60
   7  -6  -2   -1.22    0.78
  -7  -6   2   -1.65    1.19
   7   6  -2    1.12    1.48
   7   6  -2    1.77    1.32
   7  -6  -2    1.65    0.87
   7   6  -2   -0.60    1.06
   6   6  -2  124.96    6.35
   6  -6  -2  148.05    5.43
  -6  -6   2  134.11    6.68
  -6  -6   2  128.04    6.96
   6   6  -2  142.97    6.51
   6   6  -2  137.02    6.95
   6  -6  -2  132.39    5.32
  -5   6   2   18.48    1.65
   5  -6  -2   17.38    1.49
  -5  -6   2   17.00    2.36
   5  -6  -2   15.56    1.44
   5   6  -2   14.92    2.01
   5   6  -2   16.36    2.35
  -4   6   2  260.93    9.09
  -4  -6   2  270.64    9.89
  -4  -6   2  262.17   10.31
   4   6  -2  277.07    9.91
   4  -6  -2  285.53    9.06
   4   6  -2  260.48   10.27
   4  -6  -2  264.54    9.02
   3   6  -2    1.02    0.70
  -3   6   2    3.13    0.79
  -3  -6   2    2.53    0.92
   3  -6  -2    1.59    0.68
   3   6  -2    2.72    1.00
  -3  -6   2    2.14    0.99
   3  -6  -2    2.49    0.73
   2  -6  -2  543.91   15.97
   2  -6  -2  529.49   16.99
   2   6  -2  550.30   17.57
  -2   6   2  542.77   17.04
  -2  -6   2  539.08   16.81
   2  -6  -2  536.10   15.96
  -2  -6   2  539.38   17.56
  -2  -6   2  522.36   17.50
   2   6  -2  535.84   16.94
  -2  -6   2  562.09   17.63
  -2   6   2  539.02   16.44
  -1  -6   2    1.21    0.69
  -1   6   2    1.37    0.75
  -1  -6   2    0.98    0.68
   1  -6  -2    0.42    0.52
  -1   6   2    1.11    0.70
   1  -6  -2    3.18    0.72
  -1  -6   2    1.69    0.59
   1   6  -2    0.81    0.66
   1  -6  -2    1.47    0.76
  -1  -6   2    0.38    0.61
   1   6  -2    1.46    0.71
   1  -6  -2    1.45    0.80
   0   6   2    0.60    0.66
   0  -6   2   -0.08    0.48
   0  -6  -2   -0.15    0.72
   0  -6  -2   -0.06    0.59
   0  -6   2    0.34    0.46
   0   6  -2    0.09    0.44
   0  -6   2    0.33    0.46
   0  -6  -2    0.84    0.63
   0   6   2   -0.07    0.58
  -1  -6  -2  127.04    5.73
   1  -6   2  130.69    4.33
  -1   6  -2  132.85    4.59
   1   6   2  121.35    5.52
   1   6   2  131.46    5.37
  -1  -6  -2  130.86    5.35
   1  -6   2  127.86    4.32
  -2  -6  -2    4.90    1.22
  -2  -6  -2    5.12    1.39
   2   6   2    4.63    1.19
   2   6   2    6.46    1.29
  -3  -6  -2   -0.50    0.57
  -3  -6  -2    3.85    1.32
   3   6   2    0.19    0.84
   3   6   2   -0.56    0.71
   4   6   2    1.26    1.05
  -4  -6  -2   -0.12    1.13
   4   6   2    0.11    0.99
  -4  -6  -2    0.65    0.94
   5   6   2   49.47    3.59
  -5  -6  -2   51.83    4.20
   5   6   2   49.11    4.08
  -6  -6  -2   49.00    4.68
   6   6   2   58.31    3.95
   6   6   2   59.37    4.61
   7   6   2    0.86    1.84
   7   6   2    1.75    1.30
   8   6   2    0.35    1.34
   8   6   2    0.47    1.24
   8   6   2    1.58    2.06
   9   6   2    0.90    2.28
   9   6   2    0.60    1.43
   9   6   2    0.15    1.34
  10   7  -2   13.18    3.44
  10   7  -2    8.20    2.51
  10   7  -2    7.70    2.34
   9  -7  -2    6.01    0.90
   9   7  -2    4.23    1.90
   9   7  -2    5.77    2.07
   9   7  -2    2.80    2.22
   8  -7  -2    0.16    0.75
   8   7  -2   -0.03    1.45
   8   7  -2    0.02    1.31
   8   7  -2   -0.62    1.33
   8  -7  -2   -0.36    0.83
  -8  -7   2    0.67    1.76
   7   7  -2   11.43    2.16
   7  -7  -2   12.51    1.37
  -7  -7   2   14.45    2.79
   7  -7  -2   14.70    1.37
   7   7  -2   11.94    2.31
   7   7  -2   12.95    2.68
  -6  -7   2    0.89    0.96
   6  -7  -2    5.07    0.96
   6  -7  -2    4.53    0.92
   6   7  -2    5.02    1.69
   6   7  -2    3.80    1.77
  -6  -7   2    2.26    1.57
  -5  -7   2   54.02    4.07
  -5   7   2   49.87    2.80
  -5  -7   2   57.89    3.77
   5  -7  -2   55.00    2.64
   5   7  -2   52.24    3.83
   5  -7  -2   60.58    2.73
   5   7  -2   60.53    3.86
   4   7  -2  130.44    6.51
   4  -7  -2  155.52    5.36
  -4  -7   2  147.94    6.31
   4  -7  -2  140.92    5.30
   4   7  -2  140.43    6.30
  -4  -7   2  139.88    6.67
  -4   7   2  142.91    5.44
   3  -7  -2    8.76    1.12
   3   7  -2    6.21    1.40
  -3  -7   2    6.84    1.34
   3  -7  -2    6.77    1.02
  -3   7   2    8.66    1.12
   3   7  -2    7.06    1.38
  -3  -7   2    9.71    1.67
  -2  -7   2   89.13    4.25
  -2  -7   2   77.43    4.02
   2   7  -2   86.64    3.95
   2  -7  -2   76.10    3.63
  -2   7   2   86.84    3.73
   2   7  -2   82.98    4.14
  -2  -7   2   86.27    3.76
   2  -7  -2   82.90    3.71
  -1  -7   2  303.84    9.46
  -1   7   2  295.07    9.97
   1  -7  -2  288.06   10.36
   1   7  -2  311.38   10.37
  -1  -7   2  300.36   10.30
  -1   7   2  305.19   10.42
   1  -7  -2  295.82    9.65
   1  -7  -2  305.10   10.41
   1   7  -2  295.76    9.85
   1  -7  -2  311.51    9.72
   0  -7  -2   70.11    3.64
   0   7   2   71.19    3.60
   0  -7  -2   72.43    3.35
   0   7   2   71.91    3.46
   0   7  -2   58.80    2.94
   0  -7  -2   65.36    3.61
   0  -7   2   63.74    2.95
   0  -7   2   65.34    2.93
  -1   7  -2 1412.77   41.90
  -1  -7  -2 1435.20   42.03
   1   7   2 1383.64   43.22
   1   7   2 1415.71   42.00
   1  -7   2 1476.70   41.92
  -1  -7  -2 1417.51   43.43
   1  -7   2 1338.09   41.89
   2   7   2  445.57   15.66
  -2  -7  -2  437.19   15.71
  -2  -7  -2  464.43   15.17
   2   7   2  452.19   15.04
   3   7   2   35.61    2.86
  -3  -7  -2   42.44    3.33
  -3  -7  -2   28.64    2.73
   3   7   2   38.01    3.10
   4   7   2    0.69    1.13
   4   7   2    0.65    1.07
  -4  -7  -2   -0.35    1.11
  -4  -7  -2   -0.17    1.04
  -5  -7  -2  292.00   12.28
   5   7   2  301.23   11.36
   5   7   2  275.68   12.01
   6   7   2   16.58    3.02
  -6  -7  -2   23.41    3.54
   6   7   2   26.67    3.03
   7   7   2    0.36    1.28
   7   7   2    2.68    1.75
   8   7   2    5.18    2.64
   8   7   2    3.01    1.72
   8   7   2    3.72    1.77
  10   8  -2   -0.86    1.67
  10   8  -2    4.13    2.85
  10   8  -2    0.41    1.57
   9   8  -2    8.36    2.60
   9   8  -2   10.31    2.61
   8   8  -2    1.66    1.92
   8   8  -2    1.80    1.63
   8   8  -2    2.67    1.56
  -8  -8   2    0.79    1.87
   7   8  -2    6.10    1.98
   7   8  -2    4.65    1.77
   7   8  -2    2.67    1.87
  -7  -8   2    1.64    1.74
  -6  -8   2    2.12    1.47
   6   8  -2    1.57    1.30
  -6  -8   2    0.41    1.48
   6  -8  -2   -0.14    0.54
   6   8  -2   -0.84    1.08
   6  -8  -2    0.07    0.59
   5   8  -2   28.03    2.83
   5  -8  -2   29.71    1.72
   5  -8  -2   28.19    1.66
  -5  -8   2   24.98    3.02
   5   8  -2   26.55    2.95
  -5  -8   2   25.19    2.74
  -5   8   2   26.19    1.96
  -4  -8   2   56.65    3.63
  -4   8   2   53.48    2.83
   4  -8  -2   62.83    2.79
   4  -8  -2   55.13    2.68
   4   8  -2   64.34    4.15
  -4  -8   2   55.54    3.92
   4   8  -2   58.79    3.77
   3   8  -2    6.75    1.50
  -3  -8   2    8.47    1.47
   3  -8  -2   10.51    1.19
   3  -8  -2    9.35    1.17
  -3  -8   2    9.29    1.72
  -3   8   2   11.05    1.24
   3   8  -2   10.29    1.63
  -2  -8   2    4.29    1.17
   2   8  -2    4.88    1.10
  -2  -8   2    6.77    1.11
   2  -8  -2    5.36    1.08
   2   8  -2    5.15    1.28
  -2  -8   2    9.17    1.53
   2  -8  -2    5.21    1.07
  -2   8   2    6.59    1.12
  -1  -8   2  359.76   12.38
   1  -8  -2  361.74   11.55
   1  -8  -2  367.62   12.52
  -1  -8   2  364.20   11.29
   1  -8  -2  382.15   12.50
   1  -8  -2  364.51   11.56
   1   8  -2  368.14   11.92
  -1   8   2  369.93   12.48
  -1   8   2  373.36   12.06
   1   8  -2  365.94   12.42
   0  -8   2   33.92    2.03
   0   8   2   35.56    2.44
   0   8   2   29.61    2.38
   0  -8  -2   32.17    2.15
   0   8  -2   29.76    2.04
   0  -8   2   30.36    1.93
   0  -8  -2   28.79    2.41
   0  -8  -2   32.48    2.44
   1   8   2  167.24    6.70
   1  -8   2  156.41    5.30
  -1  -8  -2  171.30    6.67
   1   8   2  162.82    6.92
  -1  -8  -2  159.27    7.06
   1  -8   2  156.73    5.30
  -1   8  -2  162.89    5.68
  -2  -8  -2  190.41    7.66
  -2  -8  -2  185.44    8.10
   2   8   2  181.13    7.96
   2   8   2  190.51    7.65
  -3  -8  -2   60.48    3.94
  -3  -8  -2   58.77    4.19
   3   8   2   58.44    4.11
   3   8   2   64.33    3.96
  -4  -8  -2    0.65    0.93
  -4  -8  -2    1.09    1.30
   4   8   2    0.59    1.16
   4   8   2    1.02    1.16
   5   8   2   23.08    3.22
  -5  -8  -2   30.21    3.76
   5   8   2   27.46    3.06
  -6  -8  -2   42.97    4.52
   6   8   2   34.08    3.56
   6   8   2   37.98    4.33
   7   8   2    2.17    1.67
   7   8   2    3.96    2.17
   8   8   2    4.27    1.96
   8   8   2    7.50    2.83
  10   9  -2   -2.81    2.16
   9   9  -2   11.78    3.32
   8   9  -2    0.47    1.79
  -8  -9   2   -0.77    1.55
   7   9  -2   27.16    3.69
  -7  -9   2   22.25    3.51
   6   9  -2   26.15    3.35
  -6  -9   2   28.91    3.22
  -6  -9   2   24.75    3.39
   6   9  -2   29.01    3.12
  -5  -9   2    4.04    1.66
   5   9  -2    5.13    1.69
   5  -9  -2    3.60    0.72
   5  -9  -2    4.65    0.72
  -5  -9   2    6.60    1.79
   5   9  -2    6.65    1.85
   4   9  -2   35.72    3.22
   4  -9  -2   31.50    1.95
   4  -9  -2   34.39    1.95
   4   9  -2   31.65    2.93
  -4  -9   2   27.29    2.65
  -4   9   2   36.49    2.14
  -4  -9   2   31.90    3.26
  -3   9   2    8.66    1.18
   3   9  -2    8.93    1.69
   3   9  -2    8.55    1.67
   3  -9  -2    9.06    1.16
   3  -9  -2    8.05    1.13
  -3  -9   2    7.48    1.64
  -3  -9   2    8.44    1.57
  -2  -9   2   70.22    3.98
  -2   9   2   70.43    3.54
   2   9  -2   74.23    3.86
  -2  -9   2   73.30    3.49
   2  -9  -2   65.68    3.47
   2   9  -2   67.98    3.90
  -2  -9   2   73.37    4.06
   2  -9  -2   74.66    3.60
  -1  -9   2   71.89    2.81
   1  -9  -2   72.48    3.13
   1   9  -2   79.87    3.90
  -1  -9   2   77.30    3.79
  -1   9   2   72.68    3.77
   1  -9  -2   72.73    3.11
   1  -9  -2   69.32    3.82
   1  -9  -2   73.80    3.81
   0   9  -2  225.91    7.90
   0  -9  -2  201.27    8.46
   0  -9  -2  221.28    7.92
   0  -9  -2  220.25    8.57
   0  -9   2  218.08    7.73
   0   9   2  221.18    8.56
   0   9   2  228.52    8.32
   0  -9   2  221.23    7.74
   1  -9   2  412.38   12.55
  -1  -9  -2  410.18   13.77
  -1  -9  -2  409.41   14.60
   1   9   2  403.20   13.89
   1  -9   2  395.30   12.52
   1   9   2  405.83   14.43
  -1   9  -2  411.36   12.95
  -2  -9  -2  250.91    9.40
   2   9   2  237.71    9.80
   2   9   2  242.13    9.38
  -2  -9  -2  228.18    9.81
   3   9   2    2.99    1.44
  -3  -9  -2    1.26    1.15
   3   9   2    1.90    1.37
  -3  -9  -2   -0.70    1.11
  -4  -9  -2    3.60    1.87
   4   9   2    4.59    1.70
  -4  -9  -2    7.74    1.91
   4   9   2    4.02    1.71
   5   9   2   -0.94    1.34
   5   9   2    0.74    1.52
  -5  -9  -2   -0.25    1.46
  -6  -9  -2    5.60    2.38
   6   9   2    9.08    2.65
   6   9   2   10.26    2.30
   7   9   2   46.89    5.12
   7   9   2   45.81    4.30
   8   9   2   13.39    3.58
   8   9   2    5.38    2.09
   9  10  -2    8.67    3.14
   8  10  -2   -0.83    2.01
  -8 -10   2    0.93    2.18
  -7 -10   2   22.22    3.64
   7  10  -2   27.15    3.98
   6  10  -2   -0.44    1.47
  -6 -10   2    1.05    1.71
  -5 -10   2  476.26   16.83
  -5 -10   2  494.60   18.00
   5  10  -2  463.70   16.93
   5  10  -2  472.47   17.64
  -4 -10   2   -0.93    0.99
   4 -10  -2    0.29    0.61
   4 -10  -2   -0.11    0.57
  -4 -10   2   -0.94    0.85
   4  10  -2   -0.83    0.94
  -4  10   2    1.95    0.67
   4  10  -2   -0.41    0.89
   3  10  -2    6.78    1.66
  -3 -10   2    8.60    1.55
   3 -10  -2    9.24    1.23
   3 -10  -2    8.74    1.18
   3  10  -2    9.19    1.70
  -3 -10   2    6.45    1.58
  -3  10   2    7.33    1.22
  -2 -10   2  260.22    9.95
  -2 -10   2  251.47    9.88
   2  10  -2  262.44    9.56
  -2  10   2  255.12    9.28
  -2 -10   2  256.93    8.96
   2 -10  -2  263.29    9.26
   2  10  -2  269.13   10.01
   2 -10  -2  251.33    9.27
  -1  10   2    0.93    0.82
   1 -10  -2    0.95    0.79
   1 -10  -2    0.47    0.88
   1 -10  -2    2.03    0.62
   1 -10  -2    1.04    0.60
  -1 -10   2    2.75    1.06
   1  10  -2    2.63    1.04
  -1 -10   2   -0.28    0.55
   0 -10  -2   14.56    1.98
   0  10   2   16.09    2.04
   0 -10   2   16.81    1.58
   0  10  -2   18.48    1.73
   0 -10  -2   15.19    2.10
   0  10   2   17.78    2.07
   0 -10  -2   15.43    1.65
   0 -10   2   15.69    1.54
   1 -10   2  369.98   11.64
  -1 -10  -2  371.25   12.87
   1 -10   2  390.48   11.69
   1  10   2  356.68   13.56
  -1  10  -2  377.58   12.13
   1  10   2  373.79   13.19
  -1 -10  -2  371.77   13.78
   2  10   2   42.65    3.55
   2  10   2   45.69    3.42
  -2 -10  -2   43.43    3.23
  -2 -10  -2   46.05    3.71
  -3 -10  -2  134.31    6.97
   3  10   2  123.53    6.33
   3  10   2  119.85    6.58
  -3 -10  -2  122.50    6.25
   4  10   2    3.76    1.74
  -4 -10  -2    6.74    2.19
  -4 -10  -2    4.64    1.66
   4  10   2    2.68    1.72
   5  10   2    8.82    2.52
  -5 -10  -2    9.20    2.50
  -6 -10  -2   -0.16    1.63
   6  10   2    0.44    1.62
   7  10   2    3.38    2.44
   8  10   2    2.05    2.40
   9  11  -2    2.34    2.64
   8  11  -2    0.14    1.92
  -8 -11   2    2.57    2.29
   7  11  -2   53.96    5.24
  -7 -11   2   45.79    5.02
  -6 -11   2  112.01    7.20
   6  11  -2  117.26    7.16
  -5 -11   2    1.07    1.30
   5  11  -2    0.23    1.27
  -5 -11   2   -0.55    1.36
   4  11  -2    1.90    1.35
  -4 -11   2    1.81    1.43
   4 -11  -2    0.36    0.57
  -4 -11   2    0.56    1.03
   4 -11  -2    0.47    0.61
   3 -11  -2   17.71    1.65
  -3 -11   2   16.33    1.94
   3  11  -2   14.95    2.23
  -3 -11   2   18.84    2.44
   3 -11  -2   14.73    1.53
   3  11  -2   17.65    2.33
  -3  11   2   17.82    1.76
  -3 -11   2   13.18    2.21
  -2 -11   2   10.31    1.84
   2 -11  -2   11.11    1.55
   2  11  -2   11.99    1.91
  -2 -11   2    7.80    1.78
  -2 -11   2   10.08    1.31
   2 -11  -2    9.23    1.51
  -2  11   2   11.29    1.56
   1 -11  -2    0.23    0.54
   1 -11  -2    0.07    0.79
  -1 -11   2    1.87    0.92
   1 -11  -2   -0.15    0.50
   1 -11  -2   -0.13    0.71
   1  11  -2    0.17    0.98
  -1  11   2    1.84    1.02
  -1 -11   2    0.04    0.77
   0 -11  -2   20.28    2.37
   0  11   2   25.82    2.52
   0 -11  -2   20.57    1.83
   0 -11   2   20.25    1.84
   0 -11   2   20.98    1.83
   0 -11  -2   22.59    2.46
   0  11  -2   24.59    2.06
   0  11   2   21.21    2.37
   1 -11   2   94.03    3.41
  -1  11  -2   87.82    3.87
  -1 -11  -2   83.76    4.47
   1 -11   2   86.72    3.35
  -1 -11  -2   84.20    5.13
   1  11   2   86.73    5.04
   1  11   2   94.08    4.99
   2  11   2   25.12    2.89
  -2 -11  -2   15.53    2.65
  -2 -11  -2   21.43    2.47
   2  11   2   24.30    2.76
  -3 -11  -2   53.66    3.98
  -3 -11  -2   52.35    4.35
   3  11   2   57.95    4.38
  -4 -11  -2    1.61    1.76
   4  11   2    0.09    1.64
   5  11   2    8.10    2.56
  -5 -11  -2    7.85    2.48
  -6 -11  -2    3.16    2.19
   6  11   2   -1.92    1.83
   7  11   2    0.28    2.02
   8  11   2    0.59    2.73
   9  12  -2    2.24    2.82
   8  12  -2   97.54    7.32
  -8 -12   2  104.84    7.74
   7  12  -2    0.72    1.85
  -7 -12   2    3.43    2.13
   6  12  -2   56.63    5.15
  -6 -12   2   49.39    4.93
  -5 -12   2   17.15    3.08
   5  12  -2   22.88    3.27
  -5 -12   2   21.70    2.85
   4 -12  -2   57.53    2.61
   4 -12  -2   60.34    2.68
  -4 -12   2   57.13    3.93
  -4 -12   2   56.91    4.50
   4  12  -2   56.00    4.38
   3 -12  -2    1.82    0.94
   3 -12  -2   -0.30    0.71
  -3 -12   2    1.72    1.34
  -3 -12   2    1.43    0.89
   3  12  -2    1.66    1.23
   2 -12  -2  152.50    6.21
  -2 -12   2  142.62    6.77
  -2 -12   2  143.63    6.74
   2 -12  -2  140.26    6.07
  -2 -12   2  138.39    5.54
   2  12  -2  137.53    6.66
  -2  12   2  146.57    6.15
   1 -12  -2   11.93    0.93
  -1 -12   2    9.56    1.64
   1  12  -2   16.33    2.05
  -1 -12   2   12.00    1.83
  -1  12   2   14.70    1.98
   1 -12  -2   10.18    1.81
   0  12  -2   35.54    2.61
   0  12   2   39.70    3.19
   0 -12   2   38.43    2.57
   0 -12   2   35.26    2.42
   0 -12  -2   35.07    3.20
   0 -12  -2   33.00    3.10
   0 -12  -2   37.15    2.50
   1  12   2    7.52    1.80
   1 -12   2    5.61    0.82
  -1 -12  -2    5.66    1.49
  -1 -12  -2    7.67    1.93
   1 -12   2    6.07    0.86
   1  12   2    4.76    1.86
   2  12   2   11.39    2.22
  -2 -12  -2   10.72    1.99
  -2 -12  -2   12.76    2.50
  -3 -12  -2    8.27    2.27
   3  12   2    7.50    2.14
  -3 -12  -2    0.92    1.37
  -4 -12  -2   51.28    4.86
   4  12   2   48.47    4.69
   5  12   2    8.09    2.63
  -5 -12  -2    5.62    2.37
  -6 -12  -2   24.06    4.24
   6  12   2   34.33    4.64
   7  12   2    9.04    3.45
   8  13  -2    1.46    2.12
  -8 -13   2    0.21    2.29
  -7 -13   2    5.20    2.35
   7  13  -2    4.00    2.38
  -6 -13   2   23.67    3.80
   6  13  -2   23.78    3.68
  -5 -13   2   86.45    5.34
   5  13  -2   78.41    5.73
  -5 -13   2   78.08    5.73
  -4 -13   2  109.65    5.78
   4 -13  -2  105.44    3.99
   4  13  -2  103.62    6.24
   4 -13  -2  114.57    4.07
  -4 -13   2   95.73    6.20
   3 -13  -2   20.84    1.89
   3  13  -2   24.74    2.87
   3 -13  -2   18.22    1.80
  -3 -13   2   23.35    2.32
  -3 -13   2   27.73    3.14
   2 -13  -2   27.28    2.47
   2  13  -2   24.94    2.80
  -2 -13   2   21.71    2.70
  -2 -13   2   28.04    1.96
   2 -13  -2   30.29    2.53
  -1  13   2   -0.24    1.01
  -1 -13   2    1.25    1.26
  -1 -13   2    0.42    1.05
   1 -13  -2    2.06    1.24
   1 -13  -2   -0.31    0.92
   0 -13   2  237.25    8.66
   0 -13  -2  224.35    8.26
   0 -13   2  236.90    8.59
   0  13   2  233.79    9.61
   0 -13  -2  224.20    9.65
   1 -13   2   57.13    2.57
  -1 -13  -2   58.60    3.69
   1 -13   2   66.44    2.71
  -1 -13  -2   60.88    4.51
   1  13   2   51.69    4.10
   2  13   2   15.15    2.58
  -2 -13  -2   17.29    2.33
  -2 -13  -2   15.92    2.78
  -3 -13  -2   31.32    3.26
   3  13   2   33.26    3.72
  -3 -13  -2   22.25    3.44
  -4 -13  -2    0.32    1.67
   4  13   2   -1.29    1.66
  -5 -13  -2   12.51    3.18
   5  13   2    9.52    2.98
   6  13   2   14.41    3.70
  -6 -13  -2   16.35    3.83
  -7 -13  -2    0.41    2.31
   7  13   2    0.12    2.58
   8  14  -2    4.36    3.12
  -8 -14   2   -1.02    2.31
   7  14  -2    5.20    2.72
  -7 -14   2    5.89    2.68
  -6 -14   2    0.71    1.72
   6  14  -2    0.16    1.98
  -5 -14   2   12.21    2.39
  -5 -14   2    9.01    2.61
   5  14  -2   14.41    3.09
   4 -14  -2   22.19    1.29
  -4 -14   2   17.02    3.17
   4  14  -2   21.07    3.12
  -4 -14   2   20.45    2.55
   3 -14  -2   31.98    2.31
  -3 -14   2   33.08    2.67
   3 -14  -2   35.55    2.54
  -3 -14   2   29.40    3.37
  -2 -14   2    0.44    1.47
  -2 -14   2    2.16    0.75
   2 -14  -2    1.63    1.09
   1 -14  -2    5.47    1.68
  -1 -14   2    2.15    1.28
   0 -14   2  289.48   10.39
   0 -14  -2  285.62    9.85
   0 -14   2  304.96   10.53
   0 -14  -2  274.23   11.52
  -1 -14  -2    4.91    1.93
   1 -14   2    4.26    0.84
   1 -14   2    4.38    0.79
  -1 -14  -2    1.76    0.95
   1  14   2    2.05    1.37
  -2 -14  -2    0.91    1.08
  -2 -14  -2    1.60    1.52
   2  14   2    0.27    1.53
  -3 -14  -2    0.16    1.13
   3  14   2    1.63    1.78
  -3 -14  -2    2.88    1.91
   4  14   2   42.37    4.63
  -4 -14  -2   39.42    4.65
   5  14   2   11.76    3.07
  -5 -14  -2    8.73    2.91
   6  14   2    8.83    3.28
  -6 -14  -2    7.12    3.01
   7  14   2    8.43    3.35
   8  15  -2    0.56    2.64
  -8 -15   2    2.47    2.52
   7  15  -2    5.31    2.84
  -7 -15   2   -1.97    2.16
  -6 -15   2    3.49    2.36
  -5 -15   2    4.10    2.26
  -5 -15   2    2.76    1.73
  -4 -15   2    0.22    1.48
  -4 -15   2    3.45    1.51
  -3 -15   2    8.69    1.69
  -3 -15   2    6.48    2.16
   3 -15  -2   11.30    1.54
  -2 -15   2   -1.18    1.19
   2 -15  -2    0.35    1.04
  -1 -15   2  118.77    6.01
   1 -15  -2  124.46    6.28
   0 -15  -2    4.64    1.83
   0 -15  -2    4.78    0.97
   0 -15   2    4.73    1.38
   0 -15  -2    4.02    1.04
   1 -15   2    2.48    0.79
   1 -15   2    3.98    0.77
  -1 -15  -2    0.97    1.48
  -1 -15  -2    3.30    1.26
  -2 -15  -2   24.82    2.76
  -2 -15  -2   21.30    3.35
  -3 -15  -2    4.39    1.72
   3  15   2    3.68    2.04
  -3 -15  -2    8.10    2.52
  -4 -15  -2    0.12    1.72
   4  15   2   -0.01    1.83
  -5 -15  -2   12.18    3.34
   5  15   2   11.64    3.54
  -6 -15  -2   10.29    3.48
   6  15   2   13.29    3.88
  -7 -16   2    2.78    2.53
  -6 -16   2   -0.36    1.97
  -5 -16   2    9.83    2.35
  -5 -16   2    6.47    2.58
  -4 -16   2   29.25    3.01
  -4 -16   2   33.44    4.08
  -3 -16   2    1.41    1.04
  -3 -16   2    1.00    1.59
   3 -16  -2    1.70    0.98
   2 -16  -2    5.39    1.51
  -2 -16   2    2.27    1.58
  -1 -16   2    6.95    1.85
   1 -16  -2   12.05    2.29
   0 -16  -2    0.53    1.32
   0 -16   2    1.37    1.07
   0 -16  -2   -0.05    0.59
   1 -16   2    3.09    0.67
  -1 -16  -2    2.10    1.64
  -1 -16  -2    2.77    1.27
  -2 -16  -2    6.51    2.20
  -2 -16  -2    3.89    1.63
  -3 -16  -2   12.50    3.13
  -3 -16  -2   18.50    2.81
  -4 -16  -2   14.75    3.41
  -5 -16  -2    3.69    2.67
   6  16   2   12.87    4.05
  -6 -16  -2    6.75    3.12
  -6 -17   2    0.02    1.92
  -5 -17   2    6.62    2.15
  -5 -17   2    1.37    2.30
  -4 -17   2   35.96    4.34
  -4 -17   2   41.81    3.43
  -3 -17   2    1.49    0.98
   3 -17  -2    0.58    1.05
  -3 -17   2    2.40    1.85
   2 -17  -2    1.78    1.17
  -2 -17   2    1.66    1.47
   1 -17  -2    4.19    1.61
  -1 -17   2    3.30    1.41
   0 -17   2   21.87    2.30
   0 -17  -2   20.87    3.06
  -1 -17  -2    0.29    0.99
  -1 -17  -2    0.02    1.51
  -2 -17  -2    6.38    2.34
  -2 -17  -2    2.90    1.56
  -3 -17  -2    0.84    1.80
  -3 -17  -2    3.41    1.75
  -4 -17  -2   26.65    4.37
  -5 -17  -2   -0.58    2.20
  -6 -18   2    0.68    2.32
  -5 -18   2    3.34    2.41
  -5 -18   2    1.34    1.60
  -4 -18   2    2.47    2.25
  -4 -18   2    3.29    1.51
   3 -18  -2   10.66    1.68
  -3 -18   2    8.66    2.51
   2 -18  -2   24.62    2.71
  -2 -18   2   22.61    3.17
  -1 -18   2   26.15    3.03
   1 -18  -2   23.70    2.99
   0 -18  -2    5.29    2.11
   0 -18   2    1.23    1.09
  -1 -18  -2    5.24    2.26
  -1 -18  -2    0.62    0.99
  -1 -18  -2    1.79    1.24
  -2 -18  -2   10.71    2.88
  -2 -18  -2   12.62    2.24
  -3 -18  -2   26.84    3.32
  -3 -18  -2   20.01    3.85
  -4 -18  -2   30.31    4.83
  -5 -19   2   -1.40    1.59
  -5 -19   2   -0.21    2.06
  -4 -19   2    1.08    1.26
  -4 -19   2    0.01    1.97
   3 -19  -2   26.78    2.27
  -3 -19   2   28.60    3.95
   2 -19  -2   12.85    2.29
  -2 -19   2    9.71    2.54
   1 -19  -2    5.56    1.87
  -1 -19   2    3.78    1.65
   0 -19  -2    9.34    2.61
   0 -19   2    9.05    1.69
  -1 -19  -2    4.93    0.93
  -1 -19  -2    6.54    2.57
  -2 -19  -2    1.53    1.56
  -2 -19  -2   -1.50    1.77
  -3 -19  -2    8.92    2.93
  -3 -19  -2    5.07    1.92
  -4 -20   2    1.87    1.11
  -4 -20   2    2.24    2.35
  -3 -20   2    4.21    2.54
   3 -20  -2    3.85    1.14
   2 -20  -2   13.69    2.23
  -2 -20   2   19.35    3.19
  -1 -20   2   -2.56    1.06
   1 -20  -2    0.39    1.52
   0 -20   2    9.00    1.77
   0 -20  -2    7.46    2.32
  -1 -20  -2    0.98    2.04
  -2 -20  -2   -0.64    1.98
  -2 -20  -2    0.31    1.34
  -2 -21   2    0.09    1.63
   2 -21  -2    4.38    1.72
  -1 -21   2    1.75    1.78
   1 -21  -2    1.47    1.96
   0 -21   2    3.15    1.30
   0 -21  -2    2.85    2.01
  -1 -21  -2    1.45    2.00
  11   0  -3    2.07    1.92
  10   0  -3    2.10    1.59
   9   0  -3    0.08    1.51
   9   0  -3   -0.14    0.59
   8   0  -3    1.29    0.93
   8   0  -3    0.42    1.15
   8   0  -3   -0.50    0.83
  -7   0   3   -0.11    0.95
  -7   0   3   -0.22    0.93
   7   0  -3   -0.31    0.89
   7   0  -3   -0.01    0.79
   7   0  -3   -1.37    0.56
   6   0  -3   -0.71    0.63
   6   0  -3   -0.09    0.82
   6   0  -3   -0.16    0.77
   6   0  -3   -0.51    0.60
  -6   0   3   -0.56    0.96
  -6   0   3    0.48    0.60
  -5   0   3   -0.14    0.65
   5   0  -3    1.70    0.73
   5   0  -3   -0.28    0.65
  -5   0   3   -0.90    0.57
   5   0  -3   -0.15    0.61
  -5   0   3   -0.30    0.79
   5   0  -3    0.33    0.77
  -4   0   3   -0.51    0.69
  -4   0   3    1.68    0.91
   4   0  -3    0.85    0.85
   4   0  -3    0.40    0.77
   4   0  -3   -0.95    0.54
  -4   0   3    0.73    0.78
   4   0  -3    0.70    0.75
   3   0  -3   -1.29    0.58
   3   0  -3   -2.08    0.51
   3   0  -3   -0.67    0.57
  -3   0   3   -0.94    0.67
  -3   0   3   -1.75    0.51
   3   0  -3    0.43    0.69
  -3   0   3   -0.37    0.70
   2   0  -3    0.36    0.49
   2   0  -3   -0.52    0.51
  -2   0   3   -0.63    0.51
  -2   0   3   -0.23    0.34
   2   0  -3   -0.72    0.60
   2   0  -3    0.24    0.64
  -2   0   3   -0.47    0.54
  -1   0   3   -0.35    0.46
   1   0  -3    0.35    0.58
  -1   0   3    1.22    0.64
   1   0  -3   -0.73    0.36
  -1   0   3   -0.25    0.47
   1   0  -3   -0.72    0.36
   0   0  -3   -0.80    0.37
   0   0   3   -0.98    0.37
   0   0   3    0.40    0.55
   0   0  -3    0.57    0.65
   0   0   3   -0.80    0.45
   1   0   3   -1.10    0.42
   1   0   3   -0.47    0.50
   1   0   3   -0.60    0.48
  -1   0  -3   -0.48    0.55
  -1   0  -3   -1.17    0.42
   2   0   3    0.05    0.60
   2   0   3    0.45    0.60
  -2   0  -3    0.31    0.69
  -2   0  -3    0.67    0.45
   2   0   3   -0.50    0.45
   3   0   3    0.49    0.52
  -3   0  -3    0.70    0.91
   3   0   3   -0.05    0.60
   3   0   3    0.75    0.82
   4   0   3   -0.02    0.95
   4   0   3    0.04    0.59
  -4   0  -3    0.39    1.01
   4   0   3    0.34    0.48
   5   0   3   -1.46    1.19
   6   0   3   -2.85    1.03
   7   0   3    0.21    1.22
   8   0   3   -0.90    1.47
  11  -1  -3   11.93    2.76
  11   1  -3    2.10    2.11
  10  -1  -3    4.16    1.84
  10   1  -3    2.94    2.03
   9   1  -3    3.38    1.19
   9   1  -3    4.72    1.19
   9   1  -3    4.17    1.90
   9  -1  -3    4.23    1.84
   8   1  -3   13.28    1.75
   8  -1  -3   13.47    2.35
   8   1  -3   15.08    2.54
   8   1  -3   14.44    1.87
   8  -1  -3   15.16    1.25
   8  -1  -3   10.79    1.08
   7   1  -3    1.48    0.92
   7  -1  -3    1.72    1.21
  -7   1   3    0.15    1.23
   7   1  -3    1.00    1.03
   7  -1  -3    0.98    0.72
  -7  -1   3    2.29    1.24
   7   1  -3    1.44    1.14
  -7  -1   3    2.95    1.38
   7  -1  -3    2.63    0.86
   6  -1  -3   30.78    2.68
   6  -1  -3   29.95    2.68
  -6  -1   3   21.51    2.29
   6   1  -3   30.37    2.33
   6   1  -3   28.04    2.29
  -6  -1   3   31.83    2.97
  -6   1   3   34.25    2.77
   6   1  -3   28.01    2.72
   6   1  -3   35.71    2.87
   6  -1  -3   27.57    2.00
   6  -1  -3   29.88    2.02
   5  -1  -3    1.15    0.65
   5   1  -3    0.79    0.81
  -5   1   3    1.03    1.02
  -5  -1   3    1.34    0.90
   5   1  -3    0.35    0.72
   5   1  -3   -0.73    0.60
  -5   1   3   -0.74    0.41
  -5  -1   3    0.21    0.73
   5   1  -3   -0.64    0.48
   5  -1  -3   -0.73    0.64
   5  -1  -3   -0.55    0.60
   5  -1  -3   -0.44    0.59
  -5   1   3    0.22    0.80
  -4   1   3 1962.58   56.73
  -4   1   3 1978.19   56.83
   4   1  -3 1892.84   56.78
  -4   1   3 1916.92   58.37
  -4  -1   3 1975.03   57.04
   4   1  -3 1900.05   56.72
   4  -1  -3 1945.14   56.52
   4  -1  -3 1930.78   58.44
   4   1  -3 1859.17   58.47
  -4  -1   3 1907.09   58.56
   4   1  -3 2052.90   58.66
   4  -1  -3 1918.40   56.56
   4  -1  -3 2038.22   58.44
  -4  -1   3 1955.80   56.90
  -3  -1   3  305.60   10.20
   3  -1  -3  307.79   10.50
   3   1  -3  308.03   10.19
  -3  -1   3  304.18   10.60
   3   1  -3  292.86   10.55
  -3   1   3  297.87   10.02
  -3  -1   3  306.48   10.26
  -3   1   3  308.59   10.49
   3  -1  -3  307.14    9.98
   3  -1  -3  304.14   10.01
   3   1  -3  298.89   10.10
  -3   1   3  299.12   10.12
   3   1  -3  320.43   10.67
  -2  -1   3  947.29   28.29
  -2  -1   3  909.95   29.05
  -2   1   3  960.69   28.22
   2   1  -3  960.84   28.31
   2  -1  -3  930.93   28.21
  -2   1   3  938.09   29.08
  -2  -1   3  943.40   28.22
   2  -1  -3  955.39   28.19
   2  -1  -3  991.76   29.13
   2  -1  -3  914.02   29.06
  -2   1   3  978.61   28.32
   2   1  -3  964.23   29.21
   1  -1  -3  485.19   15.80
  -1   1   3  476.04   15.73
  -1  -1   3  475.37   15.08
  -1   1   3  514.54   15.90
  -1  -1   3  520.22   15.83
   1   1  -3  487.23   15.22
   1   1  -3  485.41   15.15
   1  -1  -3  511.08   15.82
  -1  -1   3  484.03   15.66
   1   1  -3  493.16   15.74
  -1   1   3  494.32   15.24
   0  -1   3  246.01    8.63
   0  -1   3  252.40    8.18
   0  -1  -3  250.35    8.85
   0   1   3  251.22    8.81
   0  -1   3  254.81    8.71
   0   1  -3  261.16    8.33
   0   1   3  258.93    8.87
   0  -1  -3  253.34    8.47
   0   1  -3  258.73    8.73
   0   1   3  237.51    8.34
  -1   1  -3   41.92    2.39
   1  -1   3   41.22    1.97
   1  -1   3   39.29    2.28
   1   1   3   37.28    2.37
   1   1   3   44.76    2.65
  -1   1  -3   40.30    2.14
  -1  -1  -3   40.65    2.58
   1   1   3   38.84    2.21
   1  -1   3   43.04    2.41
  -1  -1  -3   47.32    2.48
   2   1   3  528.40   17.25
   2   1   3  541.79   17.36
   2   1   3  515.35   16.36
  -2  -1  -3  535.26   17.40
   2  -1   3  529.41   16.99
  -2  -1  -3  535.45   16.77
  -2   1  -3  520.96   17.06
   2  -1   3  533.13   15.79
  -3   1  -3   -0.50    0.61
  -3  -1  -3   -0.45    0.77
   3   1   3    1.17    0.81
   3  -1   3    0.62    0.75
   3   1   3   -0.19    0.55
  -3  -1  -3    0.61    0.61
   3   1   3    0.83    0.76
   3  -1   3   -0.57    0.54
  -4  -1  -3  161.83    7.22
  -4   1  -3  157.56    6.82
   4   1   3  167.44    7.15
   4   1   3  162.27    5.92
   4  -1   3  175.13    6.86
   4  -1   3  157.45    6.67
   4   1   3  160.11    7.06
   5  -1   3  128.86    6.01
   5  -1   3  127.15    5.96
   5   1   3  135.51    6.46
   5   1   3  126.12    4.71
  -5  -1  -3  135.95    6.60
   5   1   3  126.43    4.67
   6   1   3   11.84    2.33
   6  -1   3    8.01    1.97
   7  -1   3    9.53    2.03
   7   1   3    9.23    2.26
   8   1   3   -1.25    1.42
   8  -1   3   -0.57    1.41
  11   2  -3    5.21    2.64
  11  -2  -3    3.00    1.85
  10   2  -3    2.50    1.16
  10  -2  -3    1.69    1.46
  10   2  -3    5.43    2.15
  10   2  -3    0.98    1.02
   9   2  -3    9.97    1.74
   9  -2  -3   10.29    2.31
   9   2  -3   10.27    1.83
   9   2  -3   12.39    2.74
   8   2  -3   89.46    4.75
   8  -2  -3   95.33    5.37
   8   2  -3   96.71    5.83
   8   2  -3   94.32    4.82
   7  -2  -3   41.69    3.30
   7   2  -3   39.61    3.03
  -7   2   3   44.23    3.42
   7   2  -3   47.73    3.74
   7  -2  -3   42.68    2.01
  -7  -2   3   47.36    3.80
   7   2  -3   44.56    3.10
  -7  -2   3   45.64    3.79
   7  -2  -3   42.76    2.02
   6   2  -3    7.03    1.47
  -6   2   3    6.62    1.49
   6  -2  -3    5.20    0.90
  -6  -2   3    5.41    1.42
   6  -2  -3    4.68    0.90
  -6  -2   3    5.32    1.61
   6  -2  -3    3.51    1.22
   6   2  -3    7.97    1.78
   6   2  -3    7.17    1.43
   6  -2  -3    5.90    1.37
   5   2  -3   73.66    3.83
  -5   2   3   72.30    3.63
   5  -2  -3   73.02    3.92
  -5   2   3   68.34    3.75
  -5  -2   3   72.47    3.94
  -5  -2   3   69.64    4.17
   5   2  -3   65.62    3.66
   5   2  -3   74.38    4.16
   5  -2  -3   74.29    3.88
  -5   2   3   68.20    3.60
   5  -2  -3   71.78    3.22
   5  -2  -3   70.77    3.23
  -4   2   3  817.56   26.11
   4  -2  -3  830.38   25.01
  -4   2   3  870.21   25.50
   4   2  -3  841.56   25.62
   4  -2  -3  870.89   26.21
  -4   2   3  830.48   25.27
   4  -2  -3  822.91   26.14
  -4  -2   3  809.14   26.47
   4   2  -3  814.89   26.51
   4   2  -3  829.63   25.52
   4  -2  -3  839.67   25.08
  -4  -2   3  850.62   25.76
   3   2  -3    0.71    0.63
   3  -2  -3    0.04    0.47
   3  -2  -3    0.68    0.69
   3  -2  -3    0.92    0.62
  -3  -2   3    0.36    0.45
  -3   2   3    0.65    0.62
   3  -2  -3    1.78    0.79
   3   2  -3    0.42    0.63
  -3   2   3    0.82    0.62
  -3  -2   3    1.04    0.70
  -3  -2   3    2.17    0.85
  -3   2   3    1.11    0.67
   3   2  -3    0.44    0.74
   2   2  -3 1023.64   30.45
  -2   2   3 1019.36   31.34
   2  -2  -3 1022.63   30.36
   2  -2  -3 1018.64   30.33
  -2  -2   3 1023.83   30.47
   2  -2  -3 1065.17   31.36
   2   2  -3  997.35   30.42
  -2   2   3 1017.18   30.38
  -2  -2   3 1009.79   31.31
  -2  -2   3  994.24   30.36
   2  -2  -3 1005.08   31.32
   2   2  -3 1043.44   31.43
  -2   2   3 1059.78   30.50
  -2  -2   3 1058.67   31.46
   1   2  -3   43.74    2.40
  -1   2   3   43.87    2.34
  -1  -2   3   42.90    2.35
   1  -2  -3   40.93    2.48
   1   2  -3   42.48    2.24
   1  -2  -3   42.79    2.42
   1   2  -3   43.61    2.25
  -1   2   3   40.45    2.39
  -1  -2   3   45.72    2.21
   1  -2  -3   41.90    2.28
  -1  -2   3   47.43    2.53
   0   2  -3  147.51    5.14
   0  -2   3  142.98    5.36
   0  -2   3  149.11    5.44
   0   2   3  141.92    5.66
   0   2   3  137.49    5.33
   0  -2  -3  136.83    5.62
   0  -2  -3  144.56    5.41
   0  -2   3  141.48    4.91
   0   2  -3  142.11    5.40
  -1  -2  -3   61.34    3.39
   1  -2   3   62.30    2.33
   1  -2   3   63.10    2.96
  -1   2  -3   62.34    3.03
  -1   2  -3   62.80    2.72
   1   2   3   59.94    3.27
  -1  -2  -3   61.10    3.12
   1   2   3   71.31    3.43
   1   2   3   59.57    3.01
   2   2   3  502.54   16.84
   2   2   3  505.56   16.03
  -2  -2  -3  497.65   16.88
   2  -2   3  529.59   16.28
   2  -2   3  489.82   16.13
  -2   2  -3  501.12   16.30
  -2  -2  -3  524.83   16.36
   2   2   3  519.18   16.89
   3   2   3  553.36   17.79
   3   2   3  500.40   17.51
  -3  -2  -3  520.02   17.72
   3  -2   3  543.37   16.98
  -3  -2  -3  532.79   17.05
   3  -2   3  512.38   16.85
  -3   2  -3  518.20   16.99
   3   2   3  515.03   16.56
   4   2   3  122.96    5.98
  -4  -2  -3  120.48    6.08
   4  -2   3  127.39    5.44
   4   2   3  132.06    6.16
  -4   2  -3  123.04    5.51
   4  -2   3  123.62    5.35
   4   2   3  118.45    5.07
   5   2   3    3.35    1.07
   5   2   3    3.28    1.56
   5  -2   3   -0.05    1.01
  -5  -2  -3    2.10    1.46
   5  -2   3    4.30    1.38
   6   2   3  167.75    6.02
   6   2   3  165.79    5.93
   6  -2   3  168.82    7.10
   6   2   3  157.74    7.84
   7   2   3   41.01    4.08
   7  -2   3   40.40    3.29
   8  -2   3    0.98    1.35
   8   2   3    3.51    1.98
  11   3  -3   -0.68    0.73
  11  -3  -3    0.10    1.65
  11   3  -3    2.08    2.19
  10   3  -3    2.26    2.20
  10  -3  -3    2.29    1.58
  10   3  -3    2.05    1.49
  10   3  -3    2.95    1.33
   9   3  -3    8.98    1.95
   9  -3  -3   11.95    2.22
   9   3  -3   12.55    2.77
   9   3  -3    7.48    1.82
  -8  -3   3    8.17    2.38
   8   3  -3    8.78    2.25
   8  -3  -3    7.12    1.84
   8   3  -3    8.73    1.87
   8   3  -3    8.77    1.87
   7   3  -3    1.12    1.08
  -7  -3   3    0.17    1.10
   7  -3  -3    1.05    1.08
   7   3  -3    3.08    1.50
   7  -3  -3    2.49    1.22
   7   3  -3   -0.04    0.94
  -7  -3   3   -0.93    1.06
  -6  -3   3    4.43    1.55
   6  -3  -3    3.00    0.54
  -6   3   3    2.43    1.01
   6   3  -3    0.89    1.11
   6  -3  -3   -0.67    0.50
   6   3  -3    2.60    1.09
   6   3  -3    1.22    0.97
   6  -3  -3    1.77    1.02
   6  -3  -3    1.62    0.52
  -6  -3   3    1.52    1.34
  -6  -3   3    1.85    1.07
   5  -3  -3   67.98    2.87
   5  -3  -3   64.37    2.83
  -5   3   3   67.25    3.68
   5   3  -3   72.81    3.89
   5  -3  -3   64.71    3.60
  -5  -3   3   68.84    3.87
   5   3  -3   67.26    4.10
  -5  -3   3   64.42    4.04
   5   3  -3   68.80    3.71
   4   3  -3  176.48    6.87
   4  -3  -3  179.77    6.14
  -4   3   3  179.30    6.86
  -4   3   3  175.31    6.49
   4   3  -3  165.98    6.80
   4   3  -3  176.02    7.29
  -4   3   3  179.63    6.59
   4  -3  -3  185.80    6.89
   4  -3  -3  172.29    6.80
   4  -3  -3  175.71    6.17
  -4  -3   3  169.49    7.20
  -3   3   3  706.90   21.06
  -3  -3   3  703.00   21.38
   3  -3  -3  665.70   21.70
   3  -3  -3  686.12   20.84
   3   3  -3  691.53   22.08
   3  -3  -3  685.66   20.81
  -3   3   3  681.78   21.68
   3   3  -3  694.45   21.33
  -3  -3   3  671.58   21.99
   3  -3  -3  723.47   21.77
  -3   3   3  691.61   21.07
   2   3  -3   58.46    2.93
  -2  -3   3   61.19    3.13
   2  -3  -3   59.16    2.80
   2   3  -3   58.80    2.92
   2  -3  -3   58.07    2.99
   2  -3  -3   55.84    2.74
  -2  -3   3   57.93    2.87
  -2   3   3   60.01    2.88
   2  -3  -3   56.67    2.99
   2   3  -3   57.81    3.07
  -2   3   3   58.41    3.03
   1  -3  -3  923.49   27.90
  -1  -3   3  952.33   28.65
   1  -3  -3  948.30   28.93
  -1  -3   3  912.03   28.58
   1   3  -3  926.29   27.73
   1  -3  -3  963.28   28.83
   1   3  -3  933.95   28.66
   1   3  -3  921.23   27.76
  -1   3   3  948.44   28.85
  -1   3   3  934.56   27.96
   0  -3  -3   -0.26    0.31
   0   3   3    1.67    0.73
   0   3   3    1.03    0.72
   0  -3  -3    2.22    0.90
   0  -3   3    1.74    0.62
   0   3  -3    1.73    0.72
   0   3  -3    1.55    0.58
  -1   3  -3  257.56    8.75
   1   3   3  252.38    9.30
   1   3   3  256.69    8.90
   1   3   3  262.83    9.40
  -1  -3  -3  253.70    9.41
  -1  -3  -3  255.47    8.99
   1  -3   3  257.42    8.65
   1  -3   3  258.90    8.69
  -2  -3  -3    7.39    1.53
   2   3   3    4.26    1.15
  -2  -3  -3    5.65    1.23
   2   3   3    5.58    1.18
  -2   3  -3    6.16    1.06
   2  -3   3    6.21    0.99
   2  -3   3    6.32    0.99
   2   3   3    6.50    1.21
   3   3   3   21.12    1.97
   3  -3   3   22.08    1.75
  -3  -3  -3   21.32    2.47
   3  -3   3   23.37    1.79
  -3  -3  -3   19.98    2.16
   3   3   3   17.65    2.13
  -3   3  -3   23.21    1.91
   3   3   3   23.41    2.28
   4   3   3  227.33    8.82
   4   3   3  198.92    8.50
   4   3   3  198.86    7.67
   4  -3   3  199.58    7.42
  -4  -3  -3  158.02    7.77
  -4  -3  -3  216.30    8.92
  -4   3  -3  206.69    7.74
   4  -3   3  215.42    7.52
   5   3   3   17.64    2.61
  -5  -3  -3   16.00    2.63
   5  -3   3   19.82    1.90
   5   3   3   16.55    1.93
   5  -3   3   15.11    1.79
   5  -3   3   20.51    1.97
   6   3   3   12.55    2.52
   6   3   3   12.04    1.58
   6  -3   3   11.77    1.72
   7   3   3   19.68    3.20
   7   3   3   14.50    1.55
   7   3   3   15.95    1.51
   7  -3   3   14.91    1.98
   8  -3   3    2.12    1.41
   8   3   3    1.34    1.94
  11   4  -3   -0.14    2.20
  11   4  -3   -0.78    1.37
  11  -4  -3    0.17    1.58
  10  -4  -3    0.20    1.20
  10   4  -3    1.77    1.48
  10   4  -3    0.84    1.92
  10   4  -3    1.18    1.34
   9   4  -3   16.98    2.45
   9   4  -3   13.08    2.26
   9   4  -3   19.55    3.29
   9  -4  -3   14.11    2.24
  -8  -4   3    5.57    1.92
   8   4  -3    4.05    1.86
   8  -4  -3    0.61    1.22
   8   4  -3    1.95    1.39
   8   4  -3    0.78    1.35
  -7  -4   3   23.93    3.06
   7  -4  -3   26.48    2.58
   7   4  -3   25.98    2.79
   7   4  -3   31.82    2.89
   7   4  -3   36.37    3.61
   7  -4  -3   30.27    2.66
  -6  -4   3   81.06    5.04
  -6  -4   3   92.72    5.00
   6  -4  -3   88.18    4.43
  -6   4   3   89.02    4.53
  -6  -4   3   87.32    5.21
   6  -4  -3   89.02    4.46
   6   4  -3   83.42    4.65
   6   4  -3   84.84    4.60
   6   4  -3   89.33    5.19
  -5  -4   3   42.42    3.28
   5   4  -3   45.41    3.44
   5  -4  -3   38.31    2.71
  -5   4   3   49.08    2.96
   5   4  -3   40.59    2.94
   5   4  -3   41.19    2.98
  -5  -4   3   40.75    3.24
   5  -4  -3   47.83    1.83
  -5  -4   3   45.35    3.19
   5  -4  -3   47.67    1.84
  -4   4   3    0.26    0.62
   4  -4  -3   -0.21    0.42
  -4   4   3    0.11    0.58
   4   4  -3    0.54    0.76
  -4  -4   3    0.69    0.79
   4   4  -3   -0.29    0.47
  -4  -4   3    0.19    0.81
   4  -4  -3   -0.37    0.45
   4   4  -3    0.16    0.69
   4  -4  -3    0.20    0.67
   4  -4  -3   -0.35    0.54
  -3   4   3    9.52    1.23
   3  -4  -3    8.72    1.03
  -3  -4   3    7.91    1.25
   3  -4  -3    7.80    0.97
   3  -4  -3    7.98    1.20
  -3  -4   3    6.46    1.29
  -3   4   3    8.61    1.26
  -3   4   3   10.11    1.22
   3  -4  -3    7.13    1.20
   3   4  -3    9.78    1.38
   3   4  -3    5.70    1.25
   3   4  -3   11.65    1.46
  -2  -4   3    0.13    0.58
   2  -4  -3    0.03    0.45
  -2  -4   3   -0.71    0.47
   2   4  -3    0.15    0.56
   2  -4  -3   -0.39    0.46
   2   4  -3   -0.77    0.44
   2  -4  -3   -0.21    0.57
   2  -4  -3    0.21    0.64
  -2  -4   3   -1.11    0.46
  -2   4   3    0.00    0.53
   2   4  -3   -0.60    0.49
  -2   4   3    0.96    0.61
   1  -4  -3   46.76    2.73
   1   4  -3   45.67    2.41
   1   4  -3   45.14    2.54
  -1  -4   3   50.93    2.69
   1  -4  -3   53.26    2.66
  -1  -4   3   45.47    2.53
  -1   4   3   44.89    2.66
   1   4  -3   47.95    2.42
   1  -4  -3   45.22    2.74
  -1   4   3   42.84    2.50
   0  -4   3  441.31   14.38
   0  -4  -3  456.06   15.16
   0  -4  -3  454.12   14.52
   0   4  -3  445.30   14.44
   0   4   3  444.80   15.02
   0   4  -3  472.33   13.97
   0   4   3  461.50   14.55
  -1  -4  -3   22.98    2.19
  -1   4  -3   19.08    1.54
   1  -4   3   22.04    1.49
   1   4   3   21.26    1.93
  -1  -4  -3   12.59    1.60
   1   4   3   21.37    2.07
   1  -4   3   21.07    1.53
   2   4   3  223.04    8.87
  -2   4  -3  235.17    8.01
   2   4   3  237.81    8.55
  -2  -4  -3  219.45    9.02
  -2  -4  -3  233.70    8.63
   2  -4   3  235.96    7.80
   2  -4   3  222.40    7.70
  -3  -4  -3    5.55    1.60
   3  -4   3    4.86    0.87
   3   4   3    4.49    1.40
   3   4   3    4.61    1.26
  -3   4  -3    5.26    1.11
  -3  -4  -3    5.47    1.41
   3  -4   3    4.87    0.88
   4  -4   3    6.62    1.07
  -4   4  -3    8.85    1.35
   4  -4   3    8.60    1.14
  -4  -4  -3    3.81    1.38
  -4  -4  -3    7.35    1.87
   4   4   3    7.58    1.53
   4   4   3    5.27    1.61
   5   4   3    3.20    1.28
   5  -4   3    1.23    0.88
  -5  -4  -3    2.75    1.69
   5   4   3    1.63    1.48
   5  -4   3    3.37    0.96
   6  -4   3   -0.64    0.82
   6   4   3   -0.18    1.03
   6  -4   3    0.97    0.92
   6   4   3    1.03    1.42
   7  -4   3   39.74    2.59
   7   4   3   29.82    3.83
   7   4   3   41.25    2.82
   7   4   3   34.92    2.76
   8   4   3   -1.25    1.95
   8  -4   3    0.72    0.99
  10  -5  -3    0.03    1.23
  10   5  -3    1.41    1.84
  10   5  -3    3.02    2.10
  10   5  -3    0.97    1.48
   9   5  -3    1.57    1.53
   9   5  -3    2.18    1.74
   9   5  -3    0.42    1.38
   9  -5  -3    0.22    1.11
   8   5  -3   11.09    2.19
   8   5  -3   10.13    2.42
   8   5  -3   11.93    2.20
  -8  -5   3   13.52    2.69
   8  -5  -3   10.13    1.84
   7  -5  -3  106.23    4.92
   7   5  -3   74.23    5.46
   7   5  -3   99.17    5.33
  -7  -5   3   95.69    5.94
   7  -5  -3   98.29    4.84
   7   5  -3   96.12    5.38
   6   5  -3    3.82    1.26
   6   5  -3    4.35    1.64
   6  -5  -3    4.32    1.11
  -6  -5   3    6.57    1.68
  -6   5   3    7.74    1.45
   6  -5  -3    6.19    1.35
  -6  -5   3    5.36    1.74
   6   5  -3    5.62    1.63
   5   5  -3   93.91    5.21
   5   5  -3   91.61    4.79
  -5   5   3   90.70    4.39
   5   5  -3   95.82    4.87
  -5  -5   3   98.28    5.26
   5  -5  -3   99.09    4.44
   5  -5  -3   93.44    4.41
  -5  -5   3   88.85    5.08
   4  -5  -3   20.17    1.13
   4  -5  -3   18.02    1.75
  -4  -5   3   18.49    2.18
   4   5  -3   17.01    1.94
   4   5  -3   13.55    1.78
  -4  -5   3   18.68    2.02
   4   5  -3   18.99    2.19
   4  -5  -3   20.06    1.17
  -4   5   3   18.14    1.79
   3   5  -3   44.95    2.74
   3   5  -3   37.65    2.52
  -3   5   3   38.82    2.33
   3  -5  -3   39.04    2.03
   3  -5  -3   39.06    2.48
  -3   5   3   43.04    2.35
  -3   5   3   40.45    2.46
   3  -5  -3   40.70    2.04
  -3  -5   3   34.33    2.41
   3   5  -3   38.78    2.77
   3  -5  -3   42.24    2.54
  -3  -5   3   37.71    2.72
  -2  -5   3    1.61    0.78
   2  -5  -3    0.39    0.69
  -2   5   3    0.46    0.59
   2  -5  -3    0.28    0.74
  -2   5   3    0.55    0.64
   2   5  -3    0.40    0.75
  -2  -5   3    0.42    0.61
  -2  -5   3    0.47    0.64
   2  -5  -3    0.43    0.54
   2  -5  -3    0.52    0.50
   2   5  -3    1.48    0.72
  -1   5   3  401.13   13.10
  -1  -5   3  405.58   13.30
   1  -5  -3  395.14   12.97
   1  -5  -3  418.16   13.61
   1   5  -3  411.88   13.34
  -1  -5   3  396.19   13.24
   1   5  -3  414.80   12.83
   1  -5  -3  395.15   13.59
  -1   5   3  403.14   13.55
   0  -5  -3    1.95    0.96
   0   5  -3    1.56    0.71
   0  -5   3    2.12    0.75
   0  -5  -3    1.99    0.84
   0   5   3    1.45    0.82
   0  -5   3    2.70    0.74
   0   5   3    0.99    0.75
  -1  -5  -3 1097.43   37.77
   1  -5   3 1343.59   37.98
  -1  -5  -3 1299.08   39.33
   1   5   3 1290.16   37.99
   1  -5   3 1284.15   37.95
  -1   5  -3 1284.53   38.04
   1   5   3 1278.37   39.17
   2  -5   3  153.04    5.35
  -2   5  -3  150.24    5.60
   2  -5   3  147.84    5.29
   2   5   3  153.89    6.73
   2   5   3  163.76    6.50
  -2  -5  -3  161.42    7.00
  -2  -5  -3  150.11    6.47
   3   5   3   15.92    2.21
  -3  -5  -3   23.59    2.69
   3   5   3   18.37    2.10
   3  -5   3   17.16    1.18
  -3   5  -3   16.91    1.52
  -3  -5  -3   16.19    2.15
   3  -5   3   19.22    1.31
   4  -5   3   55.48    2.39
   4  -5   3   49.44    2.29
  -4  -5  -3   53.16    4.06
   4   5   3   53.09    3.54
   4   5   3   55.96    4.05
  -4  -5  -3   57.65    4.01
   5  -5   3   14.92    1.19
   5  -5   3   14.58    1.21
   5   5   3   11.78    2.48
  -5  -5  -3   18.65    2.91
   5   5   3   17.81    2.19
   6   5   3    4.63    2.07
   6   5   3    6.69    1.64
   6  -5   3    4.49    0.79
   7   5   3   17.57    3.27
   7   5   3   12.71    2.04
   8   5   3   37.72    2.95
   8   5   3   34.19    2.70
   8   5   3   43.45    4.93
  10   6  -3    0.54    1.64
  10  -6  -3    0.26    1.17
  10   6  -3    2.65    1.81
  10   6  -3    3.66    2.33
   9   6  -3   -0.78    1.57
   9   6  -3   -1.54    1.36
   9   6  -3    0.20    1.52
   9  -6  -3    1.29    1.12
   8  -6  -3   31.02    2.63
  -8  -6   3   30.17    3.90
   8   6  -3   30.38    3.15
   8   6  -3   30.69    3.24
   8   6  -3   33.44    3.99
   7  -6  -3    8.32    1.61
   7   6  -3    9.12    2.38
   7   6  -3    7.37    1.90
   7  -6  -3   12.58    1.69
  -7  -6   3    9.26    2.19
   7   6  -3    5.38    1.79
   6  -6  -3    7.66    1.33
   6   6  -3    3.63    1.64
   6  -6  -3    7.41    1.39
  -6  -6   3    7.88    2.07
  -6   6   3    8.65    1.54
   6   6  -3    8.16    1.85
   6   6  -3    6.06    1.69
  -5   6   3    1.19    0.84
   5  -6  -3    2.94    1.03
   5  -6  -3    0.54    0.80
  -5  -6   3    3.04    1.30
  -5  -6   3    1.24    0.99
   5   6  -3    1.56    1.10
   5   6  -3    0.56    1.03
   5   6  -3    3.53    1.20
  -5  -6   3    1.23    1.04
  -4  -6   3    4.72    1.35
   4  -6  -3    6.31    1.19
  -4  -6   3    5.33    1.39
   4   6  -3    5.93    1.46
   4   6  -3    8.59    1.62
  -4  -6   3    5.05    1.42
   4  -6  -3    4.19    1.05
  -4   6   3    5.98    1.18
  -3  -6   3  123.23    5.26
  -3   6   3  132.92    5.02
   3   6  -3  121.54    5.58
  -3  -6   3  119.74    5.62
   3  -6  -3  114.44    5.08
   3   6  -3  117.51    5.32
   3  -6  -3  118.66    4.38
   3  -6  -3  131.23    4.45
  -3   6   3  126.59    5.19
  -2   6   3   15.56    1.65
   2   6  -3   11.78    1.43
  -2  -6   3    8.00    1.44
  -2  -6   3   11.77    1.32
   2  -6  -3   11.90    1.26
   2  -6  -3   10.46    1.48
   2  -6  -3   14.51    1.32
   2   6  -3   12.99    1.62
   2  -6  -3   11.86    1.53
  -2   6   3   12.17    1.46
  -2  -6   3   10.25    1.51
   1  -6  -3  237.90    8.20
   1   6  -3  232.13    7.97
   1  -6  -3  227.04    8.64
  -1   6   3  226.25    8.55
  -1  -6   3  230.86    8.30
  -1   6   3  226.85    8.26
   1   6  -3  235.62    8.38
   1  -6  -3  238.98    8.67
   0   6   3 1065.68   34.01
   0   6   3 1142.79   33.18
   0  -6   3 1069.03   33.12
   0   6  -3 1087.00   33.21
   0  -6   3 1133.50   33.18
   0  -6  -3 1071.09   34.14
   0  -6  -3 1103.55   33.01
  -1  -6  -3    2.36    0.97
   1   6   3    2.40    0.99
   1  -6   3    0.39    0.54
   1  -6   3    2.57    0.66
  -1  -6  -3    1.65    1.06
  -1   6  -3    0.42    0.61
   1   6   3    3.70    1.15
  -2  -6  -3   58.32    3.91
   2   6   3   52.99    3.50
   2  -6   3   59.60    2.36
  -2   6  -3   61.64    2.79
   2   6   3   63.36    3.87
   2  -6   3   62.71    2.43
  -3  -6  -3   98.94    5.53
   3   6   3   92.50    5.31
   3   6   3   98.88    5.03
   4   6   3    7.81    1.93
   4   6   3    3.13    1.33
  -4  -6  -3    5.79    1.84
  -4  -6  -3    7.52    2.05
   5   6   3    3.05    1.38
   5   6   3    4.12    1.82
  -5  -6  -3    4.13    1.99
   6   6   3   48.22    4.57
   6   6   3   48.02    3.66
   7   6   3    4.19    1.71
   7   6   3    1.70    2.09
   8   6   3    3.51    1.65
   8   6   3    0.63    2.15
   8   6   3    3.39    1.73
  10   7  -3    1.71    1.87
  10   7  -3    3.22    1.98
  10   7  -3   -0.39    1.84
  10  -7  -3    0.49    1.20
   9  -7  -3    1.37    1.25
   9   7  -3    2.26    2.08
   9   7  -3    3.26    1.92
   9   7  -3    1.74    1.68
   8   7  -3    4.01    2.10
  -8  -7   3    2.54    1.92
   8   7  -3    0.46    1.33
   8  -7  -3    1.40    1.06
   8   7  -3    2.33    1.62
   7  -7  -3   33.74    2.61
   7   7  -3   30.02    3.18
   7   7  -3   31.52    3.34
  -7  -7   3   31.35    3.74
   7   7  -3   36.40    3.87
   7  -7  -3   36.27    2.55
  -6  -7   3   24.47    3.08
   6  -7  -3   25.26    2.14
   6   7  -3   21.45    2.61
  -6  -7   3   24.66    2.86
   6  -7  -3   22.78    2.01
   6   7  -3   25.80    3.10
   6   7  -3   20.71    2.56
  -5  -7   3    7.67    1.83
   5  -7  -3    6.34    1.30
   5   7  -3    6.35    1.73
  -5   7   3    7.08    1.33
   5  -7  -3    3.72    1.05
   5   7  -3    4.04    1.40
  -5  -7   3    6.20    1.60
   4   7  -3  104.64    5.12
  -4  -7   3  109.21    5.14
  -4  -7   3  101.78    5.38
   4   7  -3  103.68    5.36
   4  -7  -3   93.77    4.45
  -4  -7   3   99.58    5.36
   4  -7  -3  105.31    4.57
  -4   7   3   92.52    4.44
  -3  -7   3    8.59    1.64
  -3  -7   3    8.66    1.66
  -3   7   3    9.16    1.34
   3  -7  -3    7.45    1.29
   3   7  -3    9.62    1.71
  -3  -7   3    6.86    1.35
   3  -7  -3    9.95    0.86
   3  -7  -3    8.54    0.80
   3   7  -3    7.22    1.41
  -3  -7   3    7.96    1.52
  -2  -7   3    8.23    1.47
  -2  -7   3    9.00    1.51
  -2  -7   3    7.43    1.14
   2  -7  -3    8.31    1.40
  -2   7   3   10.21    1.36
   2   7  -3    7.89    1.42
   2   7  -3    7.69    1.33
   2  -7  -3    7.76    1.06
   2  -7  -3    7.53    1.42
   2  -7  -3    9.87    1.14
  -2  -7   3   10.21    1.57
  -2   7   3    7.46    1.34
   1   7  -3    1.61    0.79
   1  -7  -3    0.71    0.68
   1  -7  -3    1.54    0.92
   1  -7  -3    0.36    0.91
  -1  -7   3    0.69    0.75
  -1   7   3    1.41    0.78
  -1  -7   3   -0.07    0.47
  -1   7   3   -0.45    0.80
   0  -7  -3  559.14   17.65
   0  -7   3  559.56   17.36
   0   7   3  547.37   17.69
   0   7   3  565.80   18.42
   0  -7  -3  521.39   18.36
   0  -7   3  550.70   17.33
   0   7  -3  541.87   17.46
  -1  -7  -3  341.23   11.86
   1   7   3  336.05   11.87
  -1   7  -3  331.84   10.97
  -1  -7  -3  342.46   12.55
   1  -7   3  328.93   10.71
   1   7   3  328.70   12.26
   1  -7   3  350.61   10.77
  -2  -7  -3   17.38    2.17
   2   7   3   13.68    2.13
   2   7   3   18.91    2.20
  -2  -7  -3   15.28    2.32
  -3  -7  -3   59.45    4.27
   3   7   3   63.22    4.03
   3   7   3   51.78    3.96
   4   7   3    4.62    1.84
  -4  -7  -3    4.11    1.83
   4   7   3    4.39    1.54
   5   7   3    3.72    1.94
  -5  -7  -3    0.13    1.61
   5   7   3    6.22    1.63
   6   7   3    1.76    1.67
   6   7   3   -0.17    1.20
   7   7   3   45.71    4.87
   7   7   3   41.24    3.73
   8   7   3    1.35    2.50
   8   7   3    2.51    1.81
   8   7   3    1.36    1.66
  10   8  -3    1.34    2.54
   9  -8  -3    9.59    1.31
   9   8  -3    7.78    2.75
   8  -8  -3    0.40    0.92
   8   8  -3    1.67    1.69
  -8  -8   3   -0.74    1.57
   7  -8  -3  236.13    8.52
  -7  -8   3  235.04   11.14
   7  -8  -3  252.88    8.60
   7   8  -3  220.57    9.99
   7   8  -3  235.11   10.20
   7   8  -3  226.98   10.76
  -6  -8   3   47.81    3.84
   6   8  -3   43.83    4.13
   6   8  -3   55.51    4.04
   6  -8  -3   47.57    2.86
   6   8  -3   56.26    4.02
   6  -8  -3   58.81    3.11
  -6  -8   3   52.42    4.39
  -5  -8   3   57.05    3.95
   5   8  -3   60.37    4.27
  -5   8   3   61.34    3.32
   5  -8  -3   62.62    3.29
   5   8  -3   54.39    3.89
  -5  -8   3   60.62    4.36
   5  -8  -3   55.92    3.19
   4   8  -3  280.06   10.82
  -4   8   3  289.52   10.36
   4   8  -3  277.01   11.29
   4  -8  -3  295.58   10.34
   4  -8  -3  320.54   10.41
  -4  -8   3  298.86   10.88
  -4  -8   3  290.56   11.48
   3   8  -3  357.48   12.96
  -3  -8   3  363.60   12.24
   3  -8  -3  290.84   11.91
  -3  -8   3  404.94   13.24
   3   8  -3  364.64   12.45
  -3  -8   3  359.66   12.96
  -3   8   3  358.31   12.21
   3  -8  -3  362.31   12.22
   2  -8  -3  474.07   14.73
  -2  -8   3  474.68   16.02
  -2  -8   3  474.33   15.02
  -2  -8   3  488.79   16.07
   2   8  -3  467.61   15.98
  -2   8   3  475.03   15.79
   2  -8  -3  461.56   14.67
   2  -8  -3  454.60   15.79
  -2  -8   3  463.72   15.99
  -2   8   3  488.27   15.38
   2   8  -3  470.00   15.41
   2  -8  -3  492.71   15.89
   1  -8  -3  339.48   11.53
  -1   8   3  350.77   11.83
   1  -8  -3  367.18   12.39
   1   8  -3  349.20   11.94
  -1  -8   3  333.56   11.81
  -1   8   3  340.95   12.19
   1  -8  -3  342.45   12.31
  -1  -8   3  347.43   11.90
   0   8   3  665.57   22.35
   0   8   3  691.06   21.70
   0  -8  -3  682.61   22.54
   0   8  -3  683.65   21.41
   0  -8   3  695.95   21.27
   0  -8   3  679.90   21.27
   0  -8  -3  683.32   21.47
   1   8   3  206.58    8.74
  -1   8  -3  212.63    7.50
  -1  -8  -3  210.97    8.96
  -1  -8  -3  229.21    8.53
   1  -8   3  203.92    7.06
   1  -8   3  221.58    7.14
   1   8   3  220.23    8.53
  -2  -8  -3   17.22    2.51
   2   8   3   15.34    2.29
   2   8   3   14.02    2.09
  -2  -8  -3   23.72    2.50
  -3  -8  -3  235.06    9.83
   3   8   3  241.51    9.75
  -3  -8  -3  252.68   10.63
   3   8   3  239.07   10.35
   4   8   3   15.54    2.83
  -4  -8  -3   13.88    2.77
   4   8   3   18.51    2.65
   5   8   3    5.86    1.82
  -5  -8  -3    5.31    2.07
   5   8   3    8.84    2.40
   6   8   3    4.61    1.80
   6   8   3   10.62    2.73
   7   8   3    0.54    1.61
   7   8   3   -0.73    1.78
   8   8   3    1.89    1.84
   8   8   3   -0.16    2.09
  10   9  -3   -0.19    2.45
   9   9  -3    1.23    2.02
   8  -9  -3   15.98    1.35
  -8  -9   3   18.46    3.48
   8   9  -3   15.60    3.28
   7  -9  -3   80.52    3.63
   7   9  -3   73.46    5.77
   7  -9  -3   78.44    3.55
  -7  -9   3   68.93    5.59
   6  -9  -3    0.23    0.93
  -6  -9   3    1.63    1.42
  -6  -9   3    0.88    1.49
   6   9  -3    3.93    1.84
   6  -9  -3    2.03    0.93
   5  -9  -3    6.06    1.26
   5  -9  -3    3.86    1.01
   5   9  -3    4.00    1.54
   5   9  -3    5.69    1.87
  -5  -9   3    2.03    1.41
  -5  -9   3    4.01    1.51
   4  -9  -3   83.90    4.02
  -4  -9   3   82.35    4.97
   4   9  -3   75.55    4.81
   4  -9  -3   78.94    3.90
  -4  -9   3   81.85    4.48
   4   9  -3   81.01    4.61
  -4   9   3   77.58    3.91
  -3  -9   3   21.34    2.31
  -3  -9   3   15.37    1.84
  -3   9   3   15.85    1.75
   3  -9  -3   17.18    1.85
   3   9  -3   15.53    2.02
   3  -9  -3   11.48    1.65
  -3  -9   3   18.27    2.31
   3   9  -3   17.99    2.28
   2  -9  -3   89.17    4.40
  -2  -9   3   86.14    4.50
   2  -9  -3   84.60    3.51
  -2  -9   3   86.47    3.83
   2  -9  -3   75.97    4.25
  -2  -9   3   86.99    4.56
  -2   9   3   79.81    4.19
   2   9  -3   80.61    4.43
   2  -9  -3   87.46    3.55
   2   9  -3   85.85    4.31
   1  -9  -3   47.44    3.31
  -1  -9   3   40.15    2.76
  -1  -9   3   43.96    2.85
   1  -9  -3   45.74    2.73
   1  -9  -3   45.31    2.69
   1   9  -3   45.79    2.91
   1  -9  -3   50.83    3.34
  -1   9   3   48.56    3.14
  -1   9   3   47.98    3.10
   0  -9  -3   -0.89    0.67
   0   9   3   -0.25    0.73
   0  -9   3   -0.29    0.63
   0   9   3   -0.18    0.86
   0  -9   3    0.47    0.69
   0  -9  -3    1.06    1.10
   0   9  -3    0.24    0.71
   1   9   3   15.89    2.17
   1   9   3   13.03    2.07
  -1  -9  -3    8.32    1.95
   1  -9   3   12.36    1.05
   1  -9   3   11.66    1.03
  -1  -9  -3   11.02    1.84
  -1   9  -3   13.55    1.38
   2   9   3  145.33    6.76
  -2  -9  -3  133.29    7.07
  -2  -9  -3  147.51    6.79
   2   9   3  140.73    6.98
  -3  -9  -3   66.06    4.54
  -3  -9  -3   71.11    5.03
   3   9   3   63.23    4.67
   3   9   3   66.72    4.45
   4   9   3   -0.59    1.32
  -4  -9  -3   -0.42    1.27
   4   9   3   -0.16    1.24
   5   9   3    2.48    1.65
   5   9   3    3.05    2.02
  -5  -9  -3    0.98    1.65
   6   9   3    8.63    2.31
   6   9   3   13.70    3.33
  -6  -9  -3   13.24    3.19
   7   9   3    3.27    1.92
   7   9   3    6.46    2.87
  10  10  -3    1.50    2.67
  -9 -10   3    6.88    3.18
   9  10  -3   11.81    3.40
   8  10  -3    8.30    2.94
  -8 -10   3   11.39    3.15
  -7 -10   3    0.18    1.67
   7  10  -3    1.66    1.88
   7 -10  -3    1.39    0.65
  -6 -10   3    0.62    1.42
   6  10  -3    0.74    1.58
  -6 -10   3   -0.83    1.26
   6 -10  -3    1.22    0.95
   6 -10  -3    0.61    0.78
   5  10  -3   26.90    3.23
  -5 -10   3   27.98    3.04
   5 -10  -3   28.70    2.17
  -5 -10   3   27.84    3.37
   5 -10  -3   35.29    2.38
  -4 -10   3   60.70    3.86
  -4  10   3   52.28    3.19
   4  10  -3   52.78    3.99
  -4 -10   3   55.10    4.21
   4 -10  -3   63.59    3.36
   4 -10  -3   58.37    3.22
   4  10  -3   60.10    4.19
  -3  10   3   55.77    3.35
   3 -10  -3   63.86    3.52
  -3 -10   3   60.15    3.91
  -3 -10   3   55.51    3.88
   3  10  -3   52.81    3.77
   3  10  -3   58.47    3.86
   3 -10  -3   53.87    3.29
  -3 -10   3   55.73    3.37
   2  10  -3    0.64    1.05
   2 -10  -3    1.03    0.94
   2 -10  -3    3.60    0.75
  -2 -10   3    1.23    1.09
  -2  10   3    3.74    1.16
  -2 -10   3    4.48    1.45
   2 -10  -3    2.30    0.77
  -2 -10   3    3.29    0.88
   2 -10  -3    2.25    1.10
   1 -10  -3    8.99    1.34
   1 -10  -3    7.83    1.67
   1 -10  -3    8.21    1.33
  -1 -10   3    3.16    1.05
   1 -10  -3    5.84    1.48
  -1  10   3    9.03    1.61
   1  10  -3    6.89    1.46
  -1 -10   3    7.07    1.37
  -1  10   3    8.29    1.66
   0 -10   3   48.71    2.82
   0 -10   3   54.12    2.95
   0 -10  -3   53.70    3.34
   0  10  -3   56.36    3.12
   0 -10  -3   54.44    3.83
   0  10   3   57.07    3.80
   0  10   3   58.63    3.74
   1 -10   3   19.85    1.33
   1 -10   3   20.68    1.31
   1  10   3   23.38    2.59
  -1 -10  -3   20.25    2.38
   1  10   3   18.43    2.51
  -1 -10  -3   19.74    2.69
   2  10   3  237.14    9.77
   2  10   3  233.98   10.15
  -2 -10  -3  234.92    9.69
  -2 -10  -3  236.77   10.40
   3  10   3    0.32    1.44
  -3 -10  -3    2.81    1.42
  -3 -10  -3    0.32    1.34
   3  10   3    0.54    1.41
  -4 -10  -3   13.81    2.82
   4  10   3   13.36    2.88
   5  10   3    0.80    1.67
  -5 -10  -3    1.90    2.08
  -6 -10  -3   34.52    4.71
   6  10   3   34.56    4.55
   7  10   3   -0.25    1.87
   9  11  -3   18.08    4.21
  -9 -11   3   20.04    4.17
  -8 -11   3    6.52    2.59
   8  11  -3    5.69    2.72
  -7 -11   3   13.73    3.27
   7  11  -3    8.04    2.73
   6 -11  -3   45.74    2.35
   6 -11  -3   45.94    2.43
  -6 -11   3   39.36    3.87
  -6 -11   3   38.00    4.26
   6  11  -3   45.36    4.53
  -5 -11   3    2.64    1.50
   5 -11  -3    2.12    1.05
   5  11  -3    3.48    1.57
   5 -11  -3    1.45    0.87
  -5 -11   3   -0.63    1.21
   4 -11  -3    1.95    1.17
  -4 -11   3    2.80    1.49
   4 -11  -3    2.48    1.07
   4  11  -3    0.86    1.29
  -4 -11   3    3.11    1.31
   3 -11  -3   13.22    1.79
   3  11  -3   14.23    2.10
  -3 -11   3   13.09    1.74
   3  11  -3   15.06    2.29
   3 -11  -3   13.87    1.83
  -3 -11   3   17.99    2.43
  -3 -11   3   14.44    2.32
  -3  11   3   13.88    1.85
  -2 -11   3   16.52    2.22
   2 -11  -3   19.44    1.22
   2 -11  -3   17.43    1.22
  -2 -11   3   16.53    2.23
  -2  11   3   20.17    2.22
   2  11  -3   18.75    2.32
  -2 -11   3   15.42    1.51
   2 -11  -3   19.14    2.20
   1 -11  -3   53.72    2.97
   1 -11  -3   54.17    3.76
  -1  11   3   53.04    3.65
  -1 -11   3   52.10    3.28
   1  11  -3   50.70    3.40
   1 -11  -3   55.94    3.79
  -1 -11   3   60.97    3.53
   1 -11  -3   55.49    3.05
   0  11   3  202.20    8.41
   0 -11  -3  202.52    7.95
   0 -11  -3  182.75    8.63
   0 -11  -3  206.72    8.71
   0  11  -3  200.45    7.69
   0 -11   3  211.25    7.49
   0  11   3  197.20    8.59
   0 -11   3  200.60    7.41
  -1 -11  -3   37.51    3.64
   1 -11   3   45.94    2.03
   1  11   3   40.09    3.63
   1 -11   3   43.12    1.98
   1  11   3   42.93    3.46
  -1 -11  -3   43.45    3.32
  -2 -11  -3   12.28    2.52
   2  11   3   10.81    2.31
  -2 -11  -3   11.73    2.21
  -3 -11  -3  159.27    7.71
   3  11   3  161.13    8.26
  -3 -11  -3  147.04    8.19
   4  11   3    7.47    2.40
  -4 -11  -3    8.96    2.68
  -5 -11  -3   18.49    3.52
   5  11   3   16.58    3.46
  -6 -11  -3   15.44    3.69
   6  11   3   12.92    3.40
   7  11   3    0.87    2.44
   9  12  -3    5.60    2.98
  -9 -12   3    0.19    2.50
  -8 -12   3    2.81    2.09
   8  12  -3    2.27    2.29
   7  12  -3   12.95    3.16
  -7 -12   3    9.45    2.83
  -6 -12   3   23.60    3.68
  -6 -12   3   31.94    3.68
   6  12  -3   24.19    3.64
   5  12  -3   37.96    4.04
  -5 -12   3   42.69    4.29
   5 -12  -3   48.00    2.72
   5 -12  -3   51.36    2.81
  -5 -12   3   44.71    3.72
   4 -12  -3    3.34    1.17
  -4 -12   3    3.31    1.27
  -4 -12   3    1.92    1.51
   4  12  -3    2.06    1.47
   4 -12  -3    1.69    1.10
   3 -12  -3   11.28    1.75
   3  12  -3   13.13    2.33
  -3 -12   3    4.94    1.65
   3 -12  -3   11.12    1.75
  -3 -12   3   12.27    1.68
   2 -12  -3    0.36    0.85
   2  12  -3    4.21    1.47
  -2 -12   3    3.76    1.54
  -2  12   3    2.45    1.27
  -2 -12   3    0.96    1.25
   2 -12  -3    1.61    1.25
  -1  12   3  101.18    5.52
  -1 -12   3  112.14    5.27
   1  12  -3  107.65    5.30
   1 -12  -3  105.49    4.65
   1 -12  -3  105.02    4.60
  -1 -12   3  112.58    5.29
   1 -12  -3   96.81    5.56
   0 -12   3   13.11    1.58
   0 -12  -3   12.41    2.40
   0  12   3   12.49    2.20
   0 -12  -3   10.61    1.70
   0 -12   3    9.62    1.42
  -1 -12  -3   27.53    2.71
   1  12   3   28.13    3.10
   1 -12   3   22.22    1.29
  -1 -12  -3   24.90    3.16
   2  12   3    9.05    2.27
  -2 -12  -3    9.75    2.38
  -2 -12  -3    7.24    1.94
  -3 -12  -3    8.95    2.63
   3  12   3    5.15    2.06
  -3 -12  -3    3.45    1.73
  -4 -12  -3    4.01    2.05
   4  12   3    5.86    2.45
  -5 -12  -3    0.45    1.94
   5  12   3    1.40    2.20
   6  12   3    7.06    2.99
  -6 -12  -3    4.02    2.61
   7  12   3   48.52    5.97
   9  13  -3    9.78    3.50
  -9 -13   3    7.03    3.12
   8  13  -3    3.21    2.66
  -8 -13   3   -0.17    2.28
  -7 -13   3    1.65    2.03
   7  13  -3   -0.87    1.86
  -6 -13   3   -1.17    1.59
   6  13  -3    0.89    1.87
   5  13  -3   77.03    5.78
  -5 -13   3   84.57    6.09
   5 -13  -3   98.16    4.06
   5 -13  -3   86.79    3.88
  -5 -13   3   94.75    5.54
   4  13  -3   57.68    4.58
   4 -13  -3   53.98    3.24
  -4 -13   3   52.32    3.78
  -4 -13   3   53.37    4.49
   4 -13  -3   63.28    3.54
  -3 -13   3    0.77    1.25
  -3 -13   3    0.13    0.91
   3  13  -3   -0.96    1.12
   3 -13  -3    0.31    0.92
  -2 -13   3   38.89    3.27
   2 -13  -3   33.94    3.12
   1 -13  -3   68.04    4.63
   1 -13  -3   71.51    3.50
  -1  13   3   70.32    4.54
   1 -13  -3   70.95    3.51
  -1 -13   3   73.19    4.18
  -1 -13   3   74.73    4.29
   0  13   3   34.40    3.33
   0 -13  -3   31.01    3.40
   0 -13   3   35.75    2.49
   0 -13   3   30.30    2.27
   0 -13  -3   30.38    2.64
   1  13   3    9.59    2.13
  -1 -13  -3    5.29    1.76
  -1 -13  -3    5.54    1.52
  -2 -13  -3   85.12    5.16
   2  13   3   94.06    5.87
  -2 -13  -3   76.36    5.70
   3  13   3   -0.77    1.57
  -3 -13  -3    0.69    1.63
  -3 -13  -3   -0.61    1.47
  -4 -13  -3   15.54    3.41
   4  13   3   15.45    3.32
   5  13   3   30.79    4.70
  -5 -13  -3   35.39    4.87
   6  13   3   -0.02    2.15
  -6 -13  -3    1.06    2.67
  -8 -14   3   13.93    3.86
   8  14  -3    8.82    3.33
  -7 -14   3    1.65    2.10
   7  14  -3    1.35    2.17
  -6 -14   3   15.89    3.48
   6  14  -3   14.15    3.24
  -5 -14   3    1.10    1.28
   5 -14  -3    1.81    0.85
   5  14  -3    1.34    1.65
   5 -14  -3    1.31    0.84
  -5 -14   3    1.88    1.89
   4 -14  -3   42.00    2.80
  -4 -14   3   33.54    3.85
  -4 -14   3   30.60    2.96
   3 -14  -3   -0.02    0.92
  -3 -14   3   -0.17    0.80
  -3 -14   3   -0.61    1.29
  -2 -14   3    9.98    2.15
   2 -14  -3   12.11    2.28
   1 -14  -3    5.40    1.88
  -1 -14   3    3.77    1.40
   1 -14  -3    3.75    1.02
   1 -14  -3    3.67    0.99
   0 -14   3    1.69    1.00
   0 -14  -3    2.05    1.06
   0 -14  -3    0.83    1.40
   0 -14   3    2.39    1.20
  -1 -14  -3    7.03    2.03
   1  14   3    4.10    1.72
  -1 -14  -3    2.49    1.34
   2  14   3   44.14    4.34
  -2 -14  -3   40.03    3.68
  -2 -14  -3   40.92    4.43
  -3 -14  -3   -0.75    1.46
   3  14   3    6.89    2.48
   4  14   3   30.70    4.40
  -4 -14  -3   29.24    4.45
   5  14   3    1.77    2.39
  -5 -14  -3    3.37    2.72
   6  14   3   10.45    3.59
  -6 -14  -3   10.74    3.74
  -8 -15   3    5.51    3.01
  -7 -15   3   -1.92    1.71
  -6 -15   3   10.35    3.11
  -5 -15   3    4.73    1.70
  -5 -15   3    6.67    2.48
  -4 -15   3   27.97    3.67
   4 -15  -3   27.72    2.32
  -4 -15   3   22.84    2.58
  -3 -15   3    3.57    1.09
  -3 -15   3    3.94    1.91
   3 -15  -3    2.96    1.26
   2 -15  -3  294.34   11.51
  -2 -15   3  282.09   11.56
   1 -15  -3    3.69    0.78
   1 -15  -3    3.84    1.63
  -1 -15   3    2.80    1.31
   0 -15  -3   27.77    2.43
   0 -15  -3   28.00    2.48
   0 -15   3   25.69    2.18
   0 -15  -3   24.05    3.31
  -1 -15  -3    1.28    1.58
  -1 -15  -3    1.39    1.16
  -2 -15  -3   49.50    4.84
  -2 -15  -3   48.62    3.99
   3  15   3   25.49    3.93
  -3 -15  -3   18.65    3.66
  -4 -15  -3   30.20    4.68
   4  15   3   27.75    4.36
   5  15   3    5.09    3.23
  -5 -15  -3    6.87    3.07
  -7 -16   3   -0.28    2.15
  -6 -16   3    4.38    2.21
  -6 -16   3    2.22    2.17
  -5 -16   3   14.39    3.40
  -5 -16   3    9.42    2.30
  -4 -16   3    2.74    2.02
   4 -16  -3    3.70    1.25
  -4 -16   3    4.31    1.60
  -3 -16   3   13.95    2.78
  -3 -16   3   17.80    1.70
   3 -16  -3   19.13    2.34
   2 -16  -3    7.02    1.85
  -2 -16   3    4.18    1.67
  -1 -16   3    0.03    1.06
   1 -16  -3    1.38    1.18
   0 -16  -3    1.10    1.18
   0 -16  -3   -1.94    0.85
   0 -16   3   -0.07    0.81
   0 -16  -3   -0.61    1.47
  -1 -16  -3    1.19    1.12
  -1 -16  -3    2.52    1.94
  -2 -16  -3    3.07    1.99
  -2 -16  -3    0.89    1.40
  -3 -16  -3   28.60    4.42
  -4 -16  -3   12.16    3.39
  -5 -16  -3   -0.47    2.21
  -7 -17   3    0.46    2.63
  -6 -17   3    8.47    3.06
  -6 -17   3   13.68    2.80
  -5 -17   3   -0.82    1.59
  -5 -17   3    0.65    1.48
  -4 -17   3   49.92    5.10
  -4 -17   3   58.76    3.71
   4 -17  -3   48.27    3.19
  -3 -17   3   -0.36    1.49
   3 -17  -3    0.89    1.17
  -2 -17   3    8.28    2.05
   2 -17  -3    4.52    1.66
   1 -17  -3    6.76    2.15
  -1 -17   3    7.33    1.78
   0 -17   3    4.48    1.23
   0 -17  -3    8.46    1.37
   0 -17  -3    6.15    1.38
   0 -17  -3    8.71    2.54
  -1 -17  -3    2.70    1.32
  -1 -17  -3    3.06    2.08
  -2 -17  -3    2.41    2.08
  -2 -17  -3    3.95    1.75
  -3 -17  -3   -1.02    1.93
  -4 -17  -3    2.67    2.56
  -6 -18   3   -2.89    1.95
  -6 -18   3   -2.51    1.60
  -5 -18   3    2.49    2.32
  -5 -18   3    1.13    1.51
  -4 -18   3    2.42    2.04
   4 -18  -3    0.65    1.16
  -4 -18   3    1.35    1.20
  -3 -18   3   13.78    2.78
   3 -18  -3   12.17    2.14
  -2 -18   3    8.39    2.18
   2 -18  -3    8.53    2.17
   1 -18  -3    3.26    1.84
  -1 -18   3    3.99    1.57
   0 -18   3    2.61    1.15
   0 -18  -3    4.95    2.30
   0 -18  -3    3.76    0.89
  -1 -18  -3    4.83    2.40
  -1 -18  -3    6.53    1.59
  -2 -18  -3   13.42    3.14
  -2 -18  -3    8.96    2.34
  -3 -18  -3    2.14    1.94
  -3 -18  -3    1.30    2.37
  -4 -18  -3    1.53    2.69
  -5 -19   3   12.39    3.25
   4 -19  -3    0.60    0.97
  -4 -19   3    1.79    2.09
  -3 -19   3    4.40    2.32
   3 -19  -3    2.11    1.52
  -2 -19   3    3.11    1.63
   2 -19  -3    1.26    1.69
   1 -19  -3   -0.24    1.39
  -1 -19   3    0.54    1.28
   0 -19   3    5.89    1.27
   0 -19  -3    2.36    2.08
  -1 -19  -3    6.01    2.64
  -1 -19  -3    8.89    1.92
  -1 -19  -3    6.10    1.50
  -2 -19  -3    6.89    3.00
  -2 -19  -3    9.57    2.32
  -3 -19  -3    0.56    2.19
  -4 -20   3   11.87    3.35
  -3 -20   3    1.44    1.93
   3 -20  -3    1.63    1.67
   2 -20  -3   10.94    2.37
  -2 -20   3    3.40    1.67
  -1 -20   3    0.91    1.37
   1 -20  -3    1.19    1.80
   0 -20  -3    4.61    2.49
   0 -20   3    3.82    1.17
  -1 -20  -3   12.95    1.63
  -1 -20  -3   11.04    3.06
  -1 -20  -3   11.03    1.63
  11   0  -4    2.05    2.10
  10   0  -4   35.03    4.03
   9   0  -4   16.41    1.82
   9   0  -4   17.66    2.99
   9   0  -4   20.16    2.00
   8   0  -4    8.15    1.51
   8   0  -4    7.66    1.60
   8   0  -4    6.19    1.83
   7   0  -4   -0.21    0.95
   7   0  -4    0.56    0.93
  -7   0   4    1.38    1.32
   7   0  -4   -0.21    1.18
  -6   0   4   22.54    2.48
  -6   0   4   17.38    2.24
   6   0  -4   15.60    1.93
   6   0  -4   20.38    2.38
   6   0  -4   17.29    1.92
  -6   0   4   19.07    2.46
   6   0  -4   15.81    2.25
  -5   0   4    4.32    1.28
  -5   0   4    4.56    1.33
   5   0  -4   11.01    1.60
  -5   0   4    8.53    1.64
   5   0  -4    7.72    1.58
   5   0  -4    9.15    1.49
  -4   0   4 1979.11   56.82
   4   0  -4 1918.45   56.68
  -4   0   4 1901.86   58.37
  -4   0   4 1974.23   56.94
   4   0  -4 1935.56   56.65
   4   0  -4 1889.74   58.45
  -3   0   4  685.05   21.23
   3   0  -4  674.78   22.02
   3   0  -4  672.35   21.25
  -3   0   4  688.07   21.98
   3   0  -4  703.60   21.25
  -2   0   4  130.71    5.25
  -2   0   4  129.79    5.56
   2   0  -4  133.44    5.32
   2   0  -4  133.49    5.65
  -1   0   4  234.91    8.45
   1   0  -4  218.85    8.37
  -1   0   4  219.50    8.32
   1   0  -4  226.69    7.99
  -1   0   4  227.19    7.93
   0   0  -4  335.49   10.97
   0   0  -4  325.73   11.41
   0   0   4  336.27   11.45
   0   0   4  319.69   10.69
   0   0   4  310.25   11.22
  -1   0  -4  287.30   10.53
   1   0   4  308.79   10.68
  -1   0  -4  298.95   10.12
   1   0   4  284.78   10.45
   1   0   4  292.22    9.74
  -2   0  -4  133.90    5.95
   2   0   4  127.76    5.80
   2   0   4  135.02    5.90
   2   0   4  133.07    5.04
   3   0   4  175.96    6.18
  -3   0  -4  172.88    7.49
   3   0   4  190.00    7.59
   3   0   4  168.08    7.32
   4   0   4  271.39   10.59
  -4   0  -4  270.08   10.72
   4   0   4  278.54    8.47
   5   0   4    5.03    1.79
   6   0   4    1.89    1.53
   7   0   4    8.81    2.17
   8   0   4    0.74    1.92
  11  -1  -4    4.77    2.12
  11   1  -4    1.42    2.13
  10  -1  -4    0.24    1.57
  10   1  -4    0.31    1.08
  10   1  -4    2.91    2.00
  10   1  -4    0.40    0.90
   9   1  -4    6.38    1.54
   9  -1  -4    6.04    1.00
   9  -1  -4    6.73    1.08
   9  -1  -4    7.49    2.21
   9   1  -4    6.00    2.19
   9   1  -4    8.07    1.69
   8   1  -4   26.73    2.62
  -8  -1   4   32.10    3.60
   8   1  -4   27.79    3.28
   8  -1  -4   27.16    2.16
  -8  -1   4   27.41    3.36
   8   1  -4   27.87    2.62
   8  -1  -4   28.89    2.23
   8  -1  -4   26.52    3.07
   7  -1  -4   30.03    2.38
  -7  -1   4   39.59    3.58
   7  -1  -4   32.28    2.51
   7   1  -4   38.79    3.55
   7  -1  -4   36.21    3.30
   7   1  -4   32.34    2.82
   7   1  -4   37.32    2.85
  -7   1   4   37.91    3.35
   6   1  -4    7.75    1.51
  -6  -1   4    6.95    1.73
   6   1  -4    8.48    1.60
   6  -1  -4    5.56    1.47
   6  -1  -4    4.38    1.43
   6  -1  -4    6.21    1.35
  -6   1   4    5.50    1.26
   6  -1  -4    7.38    1.37
  -6   1   4    5.07    1.47
   6   1  -4    5.31    1.63
  -6   1   4    5.20    1.57
  -6  -1   4    3.93    1.47
   5  -1  -4    4.11    1.36
  -5   1   4    2.46    1.17
   5  -1  -4    1.95    0.97
  -5   1   4    1.62    0.88
   5  -1  -4    4.76    1.19
   5  -1  -4    4.44    1.14
   5   1  -4    3.62    1.20
  -5  -1   4    3.46    1.31
  -5  -1   4    0.83    0.98
   5   1  -4    3.04    1.18
   5   1  -4    1.92    1.21
  -5  -1   4    3.21    1.28
  -5   1   4    2.00    1.09
  -4  -1   4   50.11    3.35
  -4   1   4   58.06    3.23
   4  -1  -4   50.05    2.99
  -4   1   4   54.68    3.24
   4   1  -4   50.99    3.44
   4  -1  -4   62.96    3.50
   4  -1  -4   56.40    3.05
   4  -1  -4   51.06    3.30
  -4  -1   4   49.78    3.15
  -4  -1   4   49.52    3.20
  -4   1   4   51.77    3.32
   4   1  -4   52.89    3.12
   4   1  -4   50.05    3.05
  -3  -1   4   76.94    4.08
  -3   1   4   85.16    4.14
  -3  -1   4   78.45    3.92
   3  -1  -4   81.18    4.13
  -3   1   4   91.00    3.98
   3   1  -4   82.35    3.92
  -3  -1   4   73.27    3.82
   3   1  -4   82.47    4.22
  -3   1   4   82.71    3.99
   3  -1  -4   83.44    3.85
   3   1  -4   82.65    3.96
   3  -1  -4   80.71    3.86
  -2  -1   4  399.55   13.95
   2  -1  -4  415.32   13.49
   2  -1  -4  428.16   13.57
  -2   1   4  423.68   13.51
   2   1  -4  409.68   14.02
   2   1  -4  419.53   13.50
  -2  -1   4  410.84   13.40
   2  -1  -4  410.91   14.06
  -2   1   4  429.17   14.12
   2   1  -4  419.20   13.54
   1  -1  -4    1.86    0.86
   1  -1  -4    2.62    0.83
   1   1  -4    1.15    0.70
  -1   1   4    2.74    0.84
   1   1  -4    1.54    0.71
  -1  -1   4    2.34    0.79
  -1  -1   4    1.97    0.82
   1   1  -4    2.25    0.92
  -1   1   4    0.25    0.66
  -1  -1   4    2.01    0.76
   0  -1   4  567.76   19.26
   0  -1  -4  607.96   19.68
   0  -1   4  626.73   19.50
   0  -1  -4  607.03   18.91
   0  -1   4  593.03   18.48
   0   1   4  639.47   19.69
   0   1  -4  591.07   19.39
   0   1   4  600.97   18.76
   0   1   4  595.46   19.51
   0   1  -4  614.13   18.76
   1   1   4  222.90    8.44
   1   1   4  215.53    8.38
   1  -1   4  231.09    8.30
  -1   1  -4  227.45    7.89
  -1  -1  -4  208.27    8.39
   1  -1   4  209.44    7.38
   1   1   4  215.89    7.79
  -1   1  -4  219.63    8.29
  -1  -1  -4  226.95    8.11
   1  -1   4  215.60    8.14
   2  -1   4   70.75    3.99
   2  -1   4   87.91    3.35
  -2   1  -4   87.46    4.34
   2   1   4   88.18    4.51
   2   1   4   87.57    4.47
   2   1   4   83.68    3.83
   2  -1   4   81.61    4.18
  -2  -1  -4   83.83    4.52
   3   1   4    2.18    0.93
   3   1   4    4.43    1.43
   3  -1   4    2.62    1.26
  -3  -1  -4    3.71    1.48
  -3   1  -4    1.50    1.12
   3   1   4    4.77    1.40
   3  -1   4    0.39    0.62
   4   1   4   43.71    3.56
  -4  -1  -4   46.92    3.75
   4  -1   4   50.14    3.48
   4   1   4   49.50    2.65
   4  -1   4   50.78    3.53
   5   1   4   88.52    3.30
   5  -1   4   92.22    5.04
   5   1   4   91.78    5.40
   6  -1   4   12.43    2.29
   6   1   4   12.22    2.44
   7  -1   4    5.90    1.93
   7   1   4    3.94    1.84
   8   1   4    2.47    1.91
   8  -1   4   -1.00    1.48
  11   2  -4    5.50    1.31
  11   2  -4    6.03    2.49
  11  -2  -4    4.04    2.11
  11   2  -4    4.21    1.13
  10   2  -4    1.69    1.36
  10   2  -4    0.08    1.80
  10  -2  -4    2.80    1.80
  10   2  -4    1.75    1.19
   9   2  -4    1.33    1.28
   9   2  -4   -1.97    1.38
   9  -2  -4    0.82    1.37
   9   2  -4    0.75    1.27
   8  -2  -4   25.61    1.80
   8  -2  -4   28.00    3.10
   8  -2  -4   26.66    1.79
   8   2  -4   28.01    2.75
   8   2  -4   31.92    2.87
   8   2  -4   25.30    3.27
  -8  -2   4   30.36    3.47
  -8  -2   4   27.09    3.34
  -7  -2   4  109.41    6.03
   7  -2  -4   96.58    5.47
   7   2  -4  109.13    5.36
   7   2  -4  110.93    5.38
   7  -2  -4   95.04    4.38
   7   2  -4  106.08    6.00
  -7   2   4  104.72    5.64
   7  -2  -4   99.96    4.43
  -6  -2   4  126.82    6.46
   6   2  -4  123.71    5.85
   6   2  -4  118.15    6.30
   6   2  -4  128.26    5.85
   6  -2  -4  132.30    6.22
   6  -2  -4  119.93    5.20
  -6   2   4  121.96    5.86
   6  -2  -4  159.47    5.63
  -6  -2   4  128.60    6.22
  -6   2   4  126.77    6.10
   6  -2  -4  115.71    6.01
  -5   2   4    2.85    1.21
   5  -2  -4    3.44    1.17
   5   2  -4    3.71    1.28
   5  -2  -4    2.74    0.97
   5  -2  -4    5.24    1.14
  -5  -2   4    1.30    1.09
   5   2  -4    1.79    1.00
  -5   2   4    1.72    1.14
   5   2  -4    2.98    1.20
  -5  -2   4    4.77    1.39
  -5   2   4    2.74    0.91
   5  -2  -4    3.31    1.34
  -4   2   4  130.62    5.51
   4   2  -4  128.72    5.56
   4  -2  -4  127.45    5.24
   4  -2  -4  124.69    5.26
   4   2  -4  133.35    5.98
  -4   2   4  131.49    5.44
  -4   2   4  124.41    5.63
   4   2  -4  129.82    5.51
   4  -2  -4  134.94    5.74
  -4  -2   4  126.79    5.58
  -4  -2   4  120.96    5.79
   4  -2  -4  119.00    5.59
   3  -2  -4  118.92    5.22
   3  -2  -4  123.67    5.24
   3  -2  -4  117.36    4.85
   3   2  -4  106.98    5.14
  -3  -2   4  114.03    4.96
  -3  -2   4  114.92    4.98
  -3  -2   4  108.60    5.15
  -3   2   4  120.07    5.03
   3  -2  -4  114.71    4.82
  -3   2   4  111.17    5.09
   3   2  -4  111.36    4.91
  -3   2   4  112.42    4.87
  -2   2   4  108.08    4.61
   2   2  -4  103.31    4.55
   2  -2  -4  103.59    4.83
  -2  -2   4  106.10    4.52
   2   2  -4  105.14    4.59
   2  -2  -4  109.54    4.61
  -2   2   4  109.42    4.86
   2   2  -4  102.75    4.82
   2  -2  -4  110.08    4.64
  -2  -2   4  110.00    4.90
  -2  -2   4  107.39    4.84
   1   2  -4  297.15    9.95
   1   2  -4  302.13   10.02
   1   2  -4  290.79   10.34
  -1   2   4  283.41   10.02
  -1  -2   4  286.52   10.26
   1  -2  -4  289.28   10.55
  -1  -2   4  283.72    9.73
  -1  -2   4  329.18   10.60
  -1   2   4  290.53   10.49
   0  -2   4   91.47    4.25
   0   2   4   89.41    4.11
   0   2  -4   88.75    4.18
   0   2  -4   97.40    4.01
   0  -2  -4   87.25    4.46
   0  -2   4   83.49    4.09
   0  -2  -4   96.77    4.27
   0  -2   4   86.97    3.65
   0   2   4   88.01    4.37
   1   2   4    3.90    1.12
  -1   2  -4    5.44    1.13
  -1  -2  -4    4.10    1.05
   1  -2   4    2.57    0.96
   1   2   4    4.52    1.14
   1  -2   4    5.79    0.81
   1   2   4    2.33    0.78
  -1  -2  -4    3.24    1.15
   1  -2   4    2.03    0.81
   2   2   4  201.53    7.57
   2   2   4  202.80    8.21
   2  -2   4  204.63    7.72
   2   2   4  207.14    8.23
  -2  -2  -4  197.71    7.85
  -2  -2  -4  205.11    8.36
  -2   2  -4  200.69    7.80
  -3  -2  -4   28.26    2.58
   3  -2   4   32.69    2.54
   3  -2   4   31.61    2.47
  -3  -2  -4   31.11    2.93
   3   2   4   31.25    2.34
   3   2   4   33.36    2.77
  -3   2  -4   34.52    2.70
   3   2   4   30.22    2.94
   4  -2   4  209.00    8.06
   4   2   4  195.56    7.42
  -4  -2  -4  191.47    8.71
   4  -2   4  194.97    7.95
   4   2   4  201.01    8.67
   5   2   4   -0.75    1.34
   5   2   4   -0.13    0.82
   5  -2   4    1.46    1.19
   6  -2   4    0.93    1.13
   6   2   4   -0.72    1.32
   7  -2   4   26.75    2.88
   7   2   4   27.94    3.66
   8   2   4    4.80    2.14
   8  -2   4   -0.10    1.39
  11   3  -4    1.15    1.28
  11   3  -4   -0.07    1.40
  11   3  -4    1.07    2.04
  11  -3  -4    2.74    1.84
  10   3  -4    2.60    1.65
  10  -3  -4   -0.59    1.24
  10   3  -4   -1.71    1.25
  10   3  -4    2.62    2.01
   9   3  -4    1.43    1.38
   9   3  -4   -0.36    1.54
   9  -3  -4    1.06    1.30
   9   3  -4   -1.45    1.05
  -8  -3   4   32.00    3.74
   8  -3  -4   38.93    3.46
   8   3  -4   34.01    3.16
   8   3  -4   35.69    3.23
   8   3  -4   32.20    3.65
  -8  -3   4   33.68    3.75
  -7   3   4    0.71    1.12
   7   3  -4   -0.02    1.13
   7  -3  -4    1.97    0.76
   7   3  -4    0.23    1.11
  -7  -3   4    1.23    1.35
  -7  -3   4    0.65    1.25
   7  -3  -4    2.84    1.39
   7   3  -4   -0.50    1.07
   7  -3  -4    0.34    0.64
   6   3  -4   78.13    4.53
   6  -3  -4   82.17    4.55
   6  -3  -4   82.63    3.70
   6   3  -4   83.49    4.96
  -6  -3   4   95.57    5.13
   6  -3  -4   74.19    4.42
   6  -3  -4   78.36    3.61
  -6   3   4   80.60    4.52
  -6  -3   4   73.12    4.79
   6   3  -4   71.71    4.25
   5   3  -4   19.32    2.16
  -5   3   4   21.08    2.19
   5  -3  -4   20.63    1.80
   5  -3  -4   23.66    2.37
   5   3  -4   24.16    2.36
   5  -3  -4   23.78    2.34
  -5   3   4   19.35    2.04
  -5   3   4   19.55    2.02
   5  -3  -4   17.38    1.67
  -5  -3   4   23.85    2.62
  -5  -3   4   12.89    2.01
   5   3  -4   20.61    2.46
   4  -3  -4   34.75    2.64
   4  -3  -4   38.16    2.44
  -4   3   4   40.79    2.71
   4  -3  -4   39.27    2.77
  -4   3   4   35.58    2.62
   4   3  -4   34.74    2.62
   4   3  -4   35.49    2.61
  -4  -3   4   38.08    2.73
   4   3  -4   38.84    2.94
   4  -3  -4   41.60    2.44
  -4   3   4   40.94    2.68
  -4  -3   4   37.49    2.91
   3  -3  -4   33.38    2.52
  -3   3   4   32.63    2.47
   3  -3  -4   39.58    2.41
  -3  -3   4   38.75    2.74
  -3  -3   4   37.17    2.53
   3  -3  -4   38.51    2.56
  -3   3   4   37.23    2.58
   3   3  -4   31.49    2.44
   3  -3  -4   37.85    2.38
  -3   3   4   37.67    2.49
   3   3  -4   35.73    2.65
   3   3  -4   38.90    2.55
   2   3  -4   22.80    2.10
   2  -3  -4   22.60    2.12
   2   3  -4   24.60    1.94
   2  -3  -4   23.48    1.85
   2   3  -4   26.62    2.00
  -2  -3   4   24.45    2.04
  -2   3   4   24.15    1.96
  -2   3   4   25.07    2.09
  -2  -3   4   23.28    2.06
   2  -3  -4   22.10    1.93
  -1   3   4   29.09    2.11
  -1  -3   4   29.06    2.24
   1  -3  -4   25.31    2.00
  -1   3   4   29.56    2.25
   1   3  -4   28.13    2.02
   1   3  -4   24.14    1.92
   1   3  -4   23.59    2.04
  -1  -3   4   28.63    2.11
   1  -3  -4   28.87    2.36
   0  -3   4  968.80   28.38
   0   3   4  932.52   28.86
   0   3   4  924.81   27.84
   0   3  -4  963.57   27.45
   0   3  -4  930.31   28.32
   0  -3  -4  769.16   27.62
   0  -3  -4  892.72   28.82
   0  -3   4  925.94   28.25
  -1  -3  -4   14.47    1.77
  -1   3  -4   13.48    1.55
  -1  -3  -4   11.01    1.83
   1   3   4   12.24    1.76
   1   3   4   14.55    1.67
   1  -3   4   12.60    1.47
   1  -3   4    7.73    1.20
  -2  -3  -4   17.35    2.08
   2  -3   4   17.08    1.72
   2   3   4   16.18    1.87
  -2  -3  -4   12.54    2.03
  -2   3  -4   15.45    1.77
   2  -3   4   20.18    1.80
   2   3   4   15.60    2.10
   3  -3   4   28.03    2.23
   3   3   4   21.05    2.16
   3  -3   4   24.98    2.11
   3   3   4   32.91    2.71
  -3  -3  -4   24.88    2.54
  -3   3  -4   26.13    2.29
   3   3   4   28.24    2.88
  -3  -3  -4   30.63    2.97
   4  -3   4    0.81    0.93
   4   3   4   -0.65    1.22
  -4  -3  -4    1.89    1.40
   4  -3   4    0.93    1.02
   4   3   4    1.37    0.99
   5   3   4    2.61    1.62
   5   3   4    1.25    1.05
   5  -3   4    0.58    1.07
   6   3   4   10.11    2.52
   6  -3   4    6.69    1.60
   6   3   4    9.42    1.48
   7  -3   4    4.45    1.55
   7   3   4    3.02    2.27
   8   3   4    6.90    2.79
   8  -3   4    7.13    1.75
  11   4  -4    1.57    1.76
  11   4  -4    3.83    1.70
  11   4  -4    3.00    2.45
  11  -4  -4    2.66    1.92
  10   4  -4    4.85    1.89
  10   4  -4    7.90    2.15
  10   4  -4    4.30    2.37
  10  -4  -4    6.52    1.94
   9   4  -4    6.83    2.02
   9   4  -4    7.48    2.45
   9   4  -4    5.87    1.91
   9  -4  -4    8.70    2.06
   8   4  -4    0.50    1.25
  -8  -4   4    2.09    1.61
   8  -4  -4    1.01    1.29
   8   4  -4    0.64    1.18
   8   4  -4    1.08    1.59
  -7  -4   4  118.41    6.64
   7   4  -4  116.27    6.51
  -7  -4   4  112.88    6.54
   7  -4  -4  113.53    5.79
   7   4  -4  118.34    6.09
   7   4  -4  116.76    5.97
   6   4  -4   -0.32    0.93
  -6  -4   4    2.10    1.41
   6  -4  -4    2.73    0.82
   6   4  -4    1.73    1.36
  -6  -4   4    2.69    1.52
   6  -4  -4    2.31    0.75
   6   4  -4    0.68    1.15
   6  -4  -4    3.63    1.35
  -6   4   4    1.91    1.24
   6  -4  -4    2.62    1.15
   5  -4  -4  342.65   10.82
   5   4  -4  338.29   11.85
   5  -4  -4  319.21   11.82
  -5  -4   4  277.67   11.62
  -5  -4   4  328.04   12.47
   5  -4  -4  332.55   10.74
   5   4  -4  341.69   11.98
   5  -4  -4  349.04   11.96
  -5   4   4  326.92   11.82
   5   4  -4  321.79   12.35
   4   4  -4   18.62    2.05
  -4  -4   4   34.92    2.59
   4   4  -4   29.94    2.71
   4  -4  -4   29.83    2.05
   4   4  -4   32.37    2.51
   4  -4  -4   33.31    2.59
  -4   4   4   33.91    2.33
  -4  -4   4   30.31    2.77
   4  -4  -4   29.90    2.04
  -4   4   4   30.71    2.47
  -4   4   4   32.56    2.50
   4  -4  -4   32.96    2.50
  -3  -4   4   -0.08    0.70
   3  -4  -4    0.06    0.57
   3   4  -4    0.34    0.63
  -3   4   4   -0.80    0.64
  -3   4   4   -0.66    0.71
   3  -4  -4   -0.36    0.56
   3  -4  -4    0.09    0.81
  -3   4   4   -0.67    0.66
   3   4  -4   -0.23    0.77
   3   4  -4    0.61    0.72
   3  -4  -4    1.08    0.73
  -3  -4   4    0.31    0.74
  -2  -4   4  132.87    5.70
  -2  -4   4  133.87    5.65
   2  -4  -4  130.91    5.36
  -2   4   4  128.55    5.39
   2   4  -4  130.30    5.33
   2  -4  -4  125.68    5.28
   2   4  -4  129.64    5.63
   2  -4  -4  126.87    5.68
   2   4  -4  126.32    5.33
   2  -4  -4  134.69    5.69
  -2   4   4  125.72    5.59
  -1  -4   4  203.80    7.85
   1   4  -4  220.29    7.66
  -1   4   4  211.32    8.26
   1  -4  -4  208.45    8.38
   1   4  -4  207.74    7.97
   1   4  -4  218.30    7.68
   1  -4  -4  213.65    7.93
  -1  -4   4  215.54    8.03
  -1   4   4  224.51    8.02
   0   4   4   48.71    3.23
   0  -4  -4   42.58    3.10
   0   4   4   51.02    3.06
   0   4  -4   46.42    2.80
   0  -4   4   49.85    2.78
   1  -4   4   -0.11    0.59
  -1   4  -4    0.33    0.68
   1  -4   4    0.34    0.62
   1   4   4    0.27    0.77
  -1  -4  -4   -0.29    0.75
  -1  -4  -4    0.02    0.93
   1   4   4   -0.20    0.76
   2  -4   4  278.34    9.41
  -2  -4  -4  268.33   10.05
   2   4   4  260.86   10.34
   2  -4   4  262.61    9.28
  -2  -4  -4  274.89   10.66
  -2   4  -4  257.88    9.46
   2   4   4  269.39    9.85
   3   4   4    7.22    1.84
  -3  -4  -4    8.01    1.79
  -3   4  -4    7.74    1.47
   3  -4   4    7.17    1.29
   3   4   4   10.95    1.76
  -3  -4  -4   10.48    2.12
   3  -4   4    8.20    1.29
   4  -4   4    8.95    1.39
   4   4   4   13.96    2.56
   4   4   4    9.46    1.76
  -4  -4  -4   10.97    2.40
   4  -4   4   10.77    1.50
   5   4   4   12.80    2.54
   5   4   4   11.40    1.88
   5  -4   4   12.19    1.61
   6  -4   4   56.64    3.28
   6   4   4   48.37    4.67
   6   4   4   48.17    3.27
   7  -4   4   23.04    2.07
   7   4   4   19.40    3.61
   7   4   4   19.52    1.99
   7   4   4   22.31    1.97
   8   4   4    0.37    2.29
   8  -4   4   -0.74    0.97
  11   5  -4   -0.99    1.69
  11  -5  -4   -0.18    1.47
  11   5  -4   -0.15    2.44
  10   5  -4   -0.38    1.44
  10  -5  -4    2.99    1.61
  10   5  -4    0.27    1.66
  10   5  -4    0.48    1.63
   9   5  -4   13.23    2.55
   9   5  -4   14.14    2.56
   9   5  -4   14.82    3.19
   9  -5  -4   17.58    2.58
   8   5  -4    9.23    2.07
  -8  -5   4    9.30    2.46
   8   5  -4    5.47    1.95
   8   5  -4    3.79    1.89
   8  -5  -4    5.31    1.67
   7   5  -4   57.07    4.13
  -7  -5   4   70.46    4.97
   7   5  -4   61.98    4.37
   7  -5  -4   65.64    4.03
  -7  -5   4   69.79    5.09
   7   5  -4   57.24    4.67
  -6  -5   4  121.85    6.54
  -6  -5   4  123.19    6.55
   6   5  -4  114.02    6.42
   6   5  -4  113.38    5.98
   6   5  -4  123.53    5.99
   6  -5  -4  120.97    5.73
  -6   5   4  121.62    5.78
   5  -5  -4    2.05    1.01
   5   5  -4    1.51    1.08
   5   5  -4    1.67    1.19
  -5   5   4    1.45    0.91
   5  -5  -4    0.34    0.62
   5   5  -4   -0.39    0.80
   5  -5  -4    0.10    0.92
  -5  -5   4    1.55    1.22
   5  -5  -4    0.75    0.62
  -5  -5   4   -0.16    0.93
   4  -5  -4    7.39    1.14
  -4  -5   4    7.12    1.45
   4   5  -4    3.06    1.07
   4  -5  -4    7.16    1.16
  -4   5   4    6.48    1.36
   4  -5  -4    4.90    1.32
  -4  -5   4    5.95    1.53
  -4   5   4    8.14    1.50
  -4   5   4    9.94    1.43
   4   5  -4    8.14    1.57
   4   5  -4    5.37    1.46
   4  -5  -4    6.28    1.46
   3  -5  -4 1318.91   38.56
  -3   5   4 1262.32   37.35
   3   5  -4 1231.59   38.73
   3  -5  -4 1250.27   37.07
  -3  -5   4 1221.45   38.73
   3   5  -4 1253.35   37.58
   3  -5  -4 1212.86   38.45
   3  -5  -4 1256.88   37.05
  -3   5   4 1219.59   38.42
  -3  -5   4 1219.13   37.40
   3   5  -4 1291.75   37.66
  -2  -5   4  475.46   16.24
   2   5  -4  498.73   15.76
  -2   5   4  487.13   16.35
   2   5  -4  480.06   15.72
   2  -5  -4  476.74   15.61
   2   5  -4  480.48   16.28
  -2   5   4  487.09   15.81
   2  -5  -4  510.95   16.46
   2  -5  -4  476.09   15.64
   2  -5  -4  479.46   16.38
  -2  -5   4  513.26   16.43
  -1   5   4   92.49    4.39
  -1   5   4   86.23    4.54
   1   5  -4   97.68    4.42
   1  -5  -4   88.54    4.69
  -1  -5   4   93.68    4.39
   1   5  -4  100.84    4.18
   1   5  -4   90.85    4.07
   1  -5  -4   88.26    4.30
  -1  -5   4   86.12    4.21
   0  -5  -4  652.33   20.21
   0   5   4  639.07   20.15
   0  -5   4  621.14   19.95
   0  -5  -4  625.73   20.99
   0   5  -4  645.77   20.14
   0   5   4  623.67   20.80
   0  -5   4  618.62   20.06
  -1  -5  -4   77.97    4.53
   1   5   4   71.99    4.24
  -1   5  -4   73.37    3.59
   1  -5   4   77.04    3.56
   1   5   4   77.99    4.11
   1  -5   4   70.44    3.41
   2   5   4   91.52    4.67
   2  -5   4   93.54    3.93
   2  -5   4   85.31    3.75
  -2  -5  -4   80.12    4.95
   2   5   4   90.32    5.00
  -2   5  -4   89.94    4.09
  -2  -5  -4   69.01    4.36
   3  -5   4  165.36    6.06
   3  -5   4  169.75    6.18
   3   5   4  158.01    7.68
   3   5   4  159.31    7.03
  -3  -5  -4  160.96    7.39
  -3  -5  -4  164.22    7.91
  -4  -5  -4  130.55    7.18
   4   5   4  130.24    7.07
   4   5   4  136.56    6.38
   4  -5   4  147.19    5.40
   4  -5   4  135.60    5.23
   5  -5   4   36.53    2.29
   5   5   4   37.93    3.07
   5  -5   4   36.13    2.19
   5   5   4   34.43    3.89
   6  -5   4   12.02    1.24
   6   5   4   12.16    2.90
   6   5   4   15.22    2.22
   7   5   4   18.33    2.36
   7   5   4   17.19    2.20
   7   5   4   15.79    3.52
  10   6  -4   -0.88    2.07
  10   6  -4   -1.93    1.64
  10  -6  -4   -1.81    1.31
  10   6  -4    0.06    1.67
   9   6  -4   -1.60    1.61
   9   6  -4    1.20    1.51
   9  -6  -4    1.09    1.21
   9   6  -4    0.99    1.68
   8   6  -4    0.18    1.53
   8  -6  -4    0.81    1.18
  -8  -6   4    3.66    2.03
   8   6  -4    0.89    1.39
   8   6  -4    5.45    1.83
   7  -6  -4   32.14    2.78
   7   6  -4   31.37    3.25
  -7  -6   4   29.23    3.60
   7   6  -4   27.02    3.42
   7   6  -4   21.52    2.80
   6   6  -4    1.28    1.17
  -6  -6   4   -1.30    1.10
   6  -6  -4    0.62    1.11
   6   6  -4   -0.59    0.81
  -6  -6   4    0.13    1.16
   6  -6  -4    0.93    0.90
   6   6  -4    3.02    1.59
  -6   6   4   -0.58    0.85
  -6  -6   4    0.28    1.23
   5   6  -4    9.56    2.01
   5  -6  -4    8.38    0.82
   5   6  -4    8.21    1.73
  -5  -6   4    7.61    1.74
  -5  -6   4   10.59    2.08
  -5   6   4   11.19    1.73
   5  -6  -4    8.19    1.53
   5  -6  -4    8.47    0.87
   5   6  -4   10.57    1.89
   4   6  -4   94.03    4.77
  -4  -6   4   86.08    4.64
   4  -6  -4   85.45    4.51
   4   6  -4   92.49    5.05
   4  -6  -4   91.35    3.84
  -4  -6   4   89.81    5.00
   4   6  -4   91.86    4.77
   4  -6  -4   93.72    4.61
   4  -6  -4   96.24    3.86
  -4   6   4   89.45    4.55
   3  -6  -4  246.57    8.58
   3   6  -4  258.59    9.28
   3  -6  -4  254.19    8.61
   3  -6  -4  252.65    9.34
  -3   6   4  244.57    9.27
   3  -6  -4  234.12    9.23
  -3  -6   4  251.83    9.04
   3   6  -4  226.91    9.39
  -3   6   4  252.16    9.03
  -3  -6   4  234.04    9.46
   3   6  -4  249.25    9.18
   2  -6  -4  232.52    8.40
   2   6  -4  248.16    8.62
   2  -6  -4  212.47    8.82
  -2  -6   4  238.24    8.91
   2   6  -4  233.50    8.50
  -2  -6   4  231.34    8.87
  -2   6   4  225.36    8.52
   2  -6  -4  249.26    9.03
   2  -6  -4  225.74    8.31
  -2   6   4  218.61    8.79
   2   6  -4  233.88    8.92
   1  -6  -4   34.16    2.77
  -1   6   4   37.24    2.73
   1   6  -4   35.10    2.46
  -1   6   4   34.26    2.76
   1  -6  -4   29.38    2.37
  -1  -6   4   34.85    2.44
  -1  -6   4   29.29    2.33
   0  -6   4  109.36    4.62
   0  -6   4  100.55    4.41
   0   6  -4  101.31    4.57
   0   6   4  100.19    4.88
   0  -6  -4  100.04    4.89
   0  -6  -4   94.84    5.21
   0   6   4  101.59    5.16
   1  -6   4    9.37    1.18
  -1  -6  -4    9.24    1.94
   1  -6   4    7.22    1.11
   1   6   4    8.39    1.74
   1   6   4    9.24    1.68
  -1   6  -4    8.27    1.23
  -1  -6  -4    6.64    1.51
   2   6   4    0.09    1.10
   2   6   4    0.36    0.94
  -2  -6  -4    1.45    1.31
  -2  -6  -4    0.29    0.79
   2  -6   4    0.85    0.63
  -2   6  -4    0.42    0.82
   2  -6   4    1.37    0.71
   3  -6   4    8.79    1.00
   3  -6   4    9.73    1.00
   3   6   4   12.11    2.04
  -3  -6  -4    8.49    2.03
   3   6   4    4.65    1.75
  -3  -6  -4    9.02    1.92
  -4  -6  -4    3.11    1.86
   4   6   4    0.27    1.42
   4  -6   4    1.30    0.52
   4   6   4    0.12    1.14
  -5  -6  -4   -1.20    1.38
   5   6   4   -1.28    1.09
   5   6   4    1.80    1.71
   6   6   4   14.28    2.37
   6   6   4   12.77    3.14
   7   6   4    1.88    2.40
   7   6   4    3.22    1.60
  10   7  -4    1.49    2.07
  10  -7  -4    4.21    1.71
   9   7  -4   18.88    3.63
   9  -7  -4   13.49    2.11
   8  -7  -4    2.30    1.36
  -8  -7   4    1.31    1.69
   8   7  -4    4.85    2.20
   7  -7  -4   34.16    2.80
   7   7  -4   29.40    3.30
  -7  -7   4   30.24    3.72
   7   7  -4   29.73    3.66
   7   7  -4   33.94    3.46
   6   7  -4   19.40    2.91
   6  -7  -4   13.91    1.98
   6  -7  -4   18.00    2.13
   6   7  -4   21.09    2.67
   6   7  -4   13.58    2.27
  -6  -7   4   17.14    2.91
  -6  -7   4   16.93    2.83
  -6  -7   4   13.59    2.44
  -5   7   4   57.51    3.46
   5  -7  -4   49.48    3.36
   5   7  -4   56.62    3.92
  -5  -7   4   59.10    4.20
   5  -7  -4   55.17    3.40
  -5  -7   4   59.88    4.22
   5   7  -4   61.37    4.24
  -5  -7   4   50.33    3.76
   4  -7  -4   12.44    1.18
   4  -7  -4    9.83    1.64
  -4  -7   4   10.30    2.07
   4   7  -4   12.55    1.92
  -4   7   4   14.66    1.85
   4  -7  -4   10.90    1.76
   4   7  -4   11.81    2.09
   4   7  -4   12.41    1.96
  -4  -7   4   14.33    1.94
   4  -7  -4   13.68    1.23
  -3  -7   4    2.99    1.22
   3  -7  -4    3.40    1.32
   3   7  -4    0.68    0.98
   3  -7  -4    2.37    1.26
  -3  -7   4    5.12    1.35
  -3   7   4    4.60    1.25
  -3   7   4    3.40    1.14
  -3  -7   4    2.41    1.03
   3  -7  -4    5.97    1.12
   3   7  -4    1.36    0.98
   3  -7  -4    3.70    0.92
   3   7  -4    3.28    1.29
   2  -7  -4   44.21    3.24
  -2   7   4   53.08    3.27
   2   7  -4   52.23    3.01
   2  -7  -4   45.29    3.15
  -2  -7   4   48.20    3.15
   2  -7  -4   49.01    2.94
  -2   7   4   49.74    3.28
   2   7  -4   46.95    2.97
   2   7  -4   48.30    3.24
   2  -7  -4   46.40    2.86
  -2  -7   4   47.52    3.23
   1   7  -4    3.04    1.07
   1  -7  -4    2.65    1.08
   1  -7  -4    3.65    1.37
  -1  -7   4    0.98    0.82
  -1  -7   4    0.33    0.55
  -1   7   4    2.88    1.19
  -1   7   4    5.59    1.39
   0   7   4   21.52    2.46
   0  -7  -4   24.47    2.70
   0  -7  -4   23.49    2.39
   0  -7   4   26.36    2.04
   0   7   4   28.72    2.57
   0   7  -4   27.89    2.18
   0  -7   4   29.22    2.12
  -1  -7  -4    1.51    1.01
   1   7   4    2.82    1.30
  -1  -7  -4    0.97    1.16
  -1   7  -4    0.82    0.87
   1  -7   4    1.47    0.74
   1   7   4    1.62    1.08
   1  -7   4    1.16    0.71
   2   7   4   15.80    2.28
   2   7   4   17.21    2.60
   2  -7   4   19.50    1.47
  -2  -7  -4   13.69    2.23
   2  -7   4   17.47    1.33
  -2  -7  -4   14.43    2.48
  -2   7  -4   17.32    1.64
  -3  -7  -4   23.06    3.13
   3   7   4   24.73    2.79
   3   7   4   24.80    3.10
   4   7   4    0.01    1.08
   4   7   4    0.91    1.55
  -4  -7  -4    1.68    1.66
   5   7   4   -0.50    1.65
   5   7   4    1.79    1.49
  -5  -7  -4    1.84    2.20
   6   7   4   15.02    2.51
   6   7   4   15.18    3.34
   7   7   4   -0.31    2.35
   7   7   4    1.50    1.70
  10   8  -4    1.25    2.31
  10  -8  -4    2.33    1.36
   9   8  -4    2.00    2.14
   9  -8  -4    4.66    1.52
  -9  -8   4    5.50    2.60
   8   8  -4   65.89    5.26
  -8  -8   4   52.06    5.11
   8  -8  -4   53.07    3.56
  -7  -8   4   40.09    4.28
   7   8  -4   43.67    4.47
   7  -8  -4   48.37    3.25
  -6  -8   4    1.07    1.63
   6   8  -4    2.81    1.47
  -6  -8   4    2.80    1.51
   6   8  -4    2.40    1.44
   6   8  -4    2.41    1.67
   6  -8  -4    3.88    1.26
   6  -8  -4    2.82    1.33
   5  -8  -4   43.79    3.06
   5   8  -4   42.36    3.45
  -5  -8   4   45.28    3.78
  -5  -8   4   42.58    3.40
  -5  -8   4   41.52    3.84
  -5   8   4   46.09    3.06
   5   8  -4   38.41    3.61
   5  -8  -4   46.01    3.18
  -4  -8   4    7.25    1.88
   4   8  -4    9.41    1.97
  -4  -8   4   11.81    1.84
   4   8  -4   10.29    1.82
   4  -8  -4   11.38    0.97
  -4  -8   4   11.57    2.16
   4   8  -4   11.76    1.98
   4  -8  -4   11.96    1.77
  -4   8   4   13.02    1.76
   4  -8  -4    9.91    0.90
  -3  -8   4   13.54    2.14
   3  -8  -4   16.87    1.56
   3   8  -4   18.83    2.17
  -3  -8   4   20.12    2.28
   3  -8  -4   18.27    2.14
   3  -8  -4   22.37    2.30
  -3   8   4   18.20    2.04
   3   8  -4   14.32    2.09
  -3  -8   4   14.61    1.82
   3  -8  -4   13.78    1.49
  -3  -8   4   16.80    2.25
   2   8  -4    0.02    0.91
  -2   8   4    0.41    0.81
   2   8  -4    1.87    1.03
  -2   8   4   -0.52    0.92
   2  -8  -4   -0.04    0.75
  -2  -8   4   -0.26    0.89
   2  -8  -4   -0.01    0.70
   2  -8  -4   -0.81    0.82
  -2  -8   4    2.85    1.14
   2  -8  -4    2.50    0.94
   1   8  -4   31.58    2.51
  -1   8   4   29.73    2.68
  -1  -8   4   30.25    2.38
   1  -8  -4   33.73    3.04
   1  -8  -4   33.02    2.53
  -1   8   4   33.78    2.79
   0   8   4  149.91    6.56
   0   8   4  140.18    6.72
   0  -8  -4  145.59    6.42
   0   8  -4  138.62    5.91
   0  -8  -4  140.13    6.93
   0  -8   4  157.81    5.96
   0  -8   4  144.56    5.81
  -1  -8  -4   68.51    4.20
   1  -8   4   66.22    3.12
   1  -8   4   70.26    3.14
  -1  -8  -4   68.66    4.61
   1   8   4   63.80    4.09
   1   8   4   68.78    4.43
  -1   8  -4   63.66    3.36
   2  -8   4   45.79    1.96
  -2  -8  -4   42.28    3.50
  -2  -8  -4   43.36    3.92
   2   8   4   46.78    4.04
   2   8   4   44.87    3.56
   2  -8   4   42.74    1.88
   3   8   4   44.84    4.13
   3   8   4   53.70    3.92
  -3  -8  -4   46.14    4.41
   4   8   4    6.07    2.19
   4   8   4    3.24    1.56
  -4  -8  -4    2.86    1.75
   5   8   4    2.81    1.70
   5   8   4    5.34    2.37
  -5  -8  -4    3.87    1.96
   6   8   4    1.50    2.13
   6   8   4   -0.63    1.38
   7   8   4   13.55    3.44
   7   8   4   10.49    2.59
  10   9  -4    0.67    2.50
  10  -9  -4    0.11    0.94
   9  -9  -4    1.31    1.22
   9   9  -4   -2.47    1.75
  -9  -9   4   -0.20    2.08
  -8  -9   4   30.64    4.24
   8   9  -4   35.33    4.41
   8  -9  -4   36.73    2.77
   7   9  -4    6.32    2.38
  -7  -9   4   13.48    2.99
   7  -9  -4    7.83    1.62
   6   9  -4   37.37    3.94
  -6  -9   4   33.59    3.43
   6  -9  -4   32.38    2.68
  -6  -9   4   32.46    3.73
   5   9  -4    5.87    1.89
   5  -9  -4    5.47    1.50
   5  -9  -4    5.98    1.47
  -5  -9   4    8.41    1.89
  -5  -9   4    6.77    2.04
   5   9  -4   11.30    2.21
   4   9  -4   37.49    3.44
  -4   9   4   41.78    2.88
  -4  -9   4   38.85    3.01
  -4  -9   4   42.85    3.68
   4   9  -4   41.12    3.21
   4  -9  -4   25.06    2.54
   4  -9  -4   32.81    2.73
  -4  -9   4   41.47    3.65
   3   9  -4   11.86    1.89
   3   9  -4   11.64    2.03
  -3  -9   4    9.94    1.94
   3  -9  -4   13.21    1.35
  -3   9   4   15.01    1.96
  -3  -9   4    9.56    1.87
   3  -9  -4   11.37    1.90
  -3  -9   4   11.08    1.68
   3  -9  -4    9.88    1.26
  -3  -9   4   12.65    2.01
   3  -9  -4   15.48    2.06
  -2  -9   4  110.26    5.33
  -2  -9   4  106.68    5.32
  -2   9   4  107.94    5.38
   2  -9  -4  115.43    5.58
   2   9  -4   99.07    5.21
  -2   9   4  103.32    5.10
   2  -9  -4  104.53    4.72
  -2  -9   4  112.53    5.46
   2  -9  -4  110.91    4.80
   2  -9  -4  103.09    5.41
  -1   9   4   26.70    2.65
  -1  -9   4   32.76    2.49
  -1   9   4   28.58    2.79
   1  -9  -4   30.21    2.55
  -1  -9   4   32.32    2.55
  -1  -9   4   28.28    2.37
   1  -9  -4   27.49    2.86
   1   9  -4   30.34    2.53
   0  -9  -4  109.97    5.51
   0  -9   4  113.85    4.89
   0  -9   4  110.99    4.87
   0  -9  -4  113.72    6.18
   0  -9   4  120.36    5.00
   0   9   4  119.82    6.06
   0   9   4  115.69    5.74
   0   9  -4  115.84    5.18
  -1  -9  -4   16.69    2.39
   1  -9   4   16.40    1.43
   1   9   4   18.13    2.53
   1  -9   4   18.57    1.52
  -1  -9  -4   17.24    2.82
   1   9   4   20.14    2.78
  -2  -9  -4    1.73    1.43
   2   9   4    2.33    1.45
  -2  -9  -4    6.08    1.86
   2   9   4    1.59    1.50
  -3  -9  -4   32.92    3.75
   3   9   4   24.35    3.04
   3   9   4   26.72    3.41
  -4  -9  -4    4.90    2.18
   4   9   4    8.63    2.59
   4   9   4    3.77    1.84
   5   9   4    5.86    2.34
  -5  -9  -4    1.19    1.94
   6   9   4   33.94    4.69
   7   9   4    2.52    2.81
   7   9   4    6.30    2.31
  10  10  -4    2.58    2.62
  -9 -10   4    7.01    2.90
   9 -10  -4   10.55    1.28
   9  10  -4    8.17    3.08
  -8 -10   4    5.81    2.50
   8  10  -4    1.92    2.16
   8 -10  -4    7.57    1.43
  -7 -10   4  146.00    8.75
   7 -10  -4  174.33    6.68
   7  10  -4  144.29    8.49
   6 -10  -4    6.77    1.50
  -6 -10   4    9.43    2.31
   6  10  -4    5.07    2.11
  -6 -10   4    5.23    2.04
  -5 -10   4    1.19    1.49
  -5 -10   4    0.11    1.07
   5  10  -4    1.23    1.38
   5 -10  -4    0.04    0.90
   5 -10  -4    0.14    1.09
   4 -10  -4   31.67    2.76
  -4 -10   4   30.77    2.77
  -4 -10   4   25.65    3.03
   4 -10  -4   26.93    2.52
  -4  10   4   27.27    2.54
   4  10  -4   29.49    3.15
   3 -10  -4    0.56    0.63
   3 -10  -4    0.64    1.04
  -3 -10   4   -0.03    0.73
  -3  10   4    0.32    0.92
   3  10  -4   -0.17    1.03
   3  10  -4    0.97    1.17
  -3 -10   4    0.39    0.96
  -3 -10   4    0.62    1.04
   3 -10  -4    0.16    0.54
   3 -10  -4    1.72    1.29
  -2 -10   4   49.21    3.52
  -2  10   4   46.14    3.44
   2 -10  -4   39.32    2.70
  -2 -10   4   44.32    3.27
   2 -10  -4   54.26    3.70
   2 -10  -4   46.18    2.82
   2 -10  -4   47.34    3.55
   2  10  -4   42.68    3.29
   1 -10  -4   36.48    3.33
  -1  10   4   34.37    3.06
  -1  10   4   35.84    3.25
   1 -10  -4   34.24    2.78
  -1 -10   4   33.06    2.69
   1  10  -4   37.44    2.90
  -1 -10   4   35.18    2.66
   0 -10   4   24.30    2.01
   0 -10   4   23.76    2.05
   0 -10  -4   20.74    2.89
   0  10   4   24.86    2.82
   0 -10  -4   22.34    2.54
   0  10   4   21.11    2.70
   0  10  -4   25.42    2.31
   1  10   4  311.50   12.02
   1  10   4  297.03   12.34
  -1 -10  -4  292.76   12.54
   1 -10   4  306.51   10.00
   1 -10   4  323.52   10.08
  -1 -10  -4  299.89   11.73
  -2 -10  -4    1.65    1.50
  -2 -10  -4    2.78    1.67
   2  10   4    3.29    1.84
  -3 -10  -4    0.23    1.59
   3  10   4    1.68    1.73
   4  10   4   30.71    3.95
  -4 -10  -4   24.31    3.82
   5  10   4    5.10    2.43
  -5 -10  -4    4.46    2.44
   6  10   4   -0.38    2.09
   7  10   4   13.20    3.70
  -9 -11   4    3.43    2.76
   9  11  -4    5.88    2.86
   8 -11  -4    0.89    0.87
  -8 -11   4    1.02    2.25
   8  11  -4    5.14    2.53
   7 -11  -4   53.34    3.16
  -7 -11   4   58.73    5.54
   7  11  -4   55.75    5.19
  -6 -11   4    6.62    2.24
   6  11  -4    5.09    2.20
  -6 -11   4    3.64    1.88
   6 -11  -4    4.69    1.37
  -5 -11   4    0.68    1.30
   5  11  -4    0.75    1.65
   5 -11  -4    1.80    1.22
  -5 -11   4    0.27    1.17
   4 -11  -4   12.90    1.92
  -4 -11   4    7.62    2.10
   4  11  -4    8.68    2.15
  -4 -11   4   11.48    1.94
  -3 -11   4   23.91    2.81
   3 -11  -4   25.94    1.48
   3 -11  -4   24.48    2.63
   3  11  -4   28.34    2.92
  -3 -11   4   29.13    2.35
   3 -11  -4   28.28    1.51
  -3  11   4   28.45    2.71
   2  11  -4    3.37    1.54
   2 -11  -4    2.15    1.00
  -2 -11   4    4.26    1.53
  -2 -11   4    4.34    1.40
   2 -11  -4    4.71    1.27
   2 -11  -4    2.37    1.45
  -2  11   4    4.64    1.60
  -1  11   4   50.85    3.82
   1 -11  -4   46.78    3.17
  -1  11   4   43.81    3.54
   1 -11  -4   39.04    3.69
  -1 -11   4   44.62    3.10
  -1 -11   4   50.59    3.32
   1 -11  -4   47.23    3.20
   0 -11   4  301.43   10.81
   0 -11  -4  298.24   12.53
   0  11   4  310.01   12.47
   0 -11  -4  325.23   11.79
   0 -11   4  325.67   10.94
  -1 -11  -4  215.18    9.29
   1  11   4  224.09    9.99
  -1 -11  -4  229.72   10.22
   1 -11   4  208.94    7.24
   1 -11   4  221.90    7.34
  -2 -11  -4   28.65    3.29
  -2 -11  -4   26.78    3.60
   2  11   4   28.02    3.67
  -3 -11  -4    4.72    2.08
   3  11   4   12.09    2.81
   4  11   4   52.01    5.12
  -4 -11  -4   47.12    5.06
  -5 -11  -4   12.40    3.46
   5  11   4   27.37    4.39
   6  11   4    0.54    2.16
   9  12  -4   12.46    3.62
  -9 -12   4    4.93    2.96
   8  12  -4    0.02    2.21
  -8 -12   4    1.57    2.29
  -7 -12   4   13.41    3.31
   7  12  -4   14.85    3.25
   7 -12  -4   13.10    1.58
   6 -12  -4   12.24    1.72
  -6 -12   4   14.75    2.67
  -6 -12   4   15.78    3.21
   6  12  -4   10.61    2.60
  -5 -12   4    2.57    1.45
  -5 -12   4    1.32    1.61
   5 -12  -4    1.08    1.11
   5  12  -4    1.88    1.76
  -4 -12   4   51.90    3.55
   4  12  -4   41.35    4.01
  -4 -12   4   50.87    4.21
   4 -12  -4   46.68    3.36
  -3 -12   4   -0.04    1.12
  -3 -12   4    1.02    0.96
   3 -12  -4   -0.70    0.98
   3  12  -4    2.13    1.19
  -2  12   4  327.86   12.76
  -2 -12   4  337.77   12.70
   2 -12  -4  342.63   11.31
   2 -12  -4  331.35   11.21
   2 -12  -4  340.92   13.05
  -1 -12   4   36.39    2.96
  -1  12   4   45.66    3.70
  -1 -12   4   46.51    3.35
   1 -12  -4   45.28    3.10
   1 -12  -4   45.21    3.19
   1 -12  -4   38.81    3.74
   0  12   4    1.14    1.32
   0 -12   4   -0.58    0.75
   0 -12  -4    2.40    1.29
   0 -12  -4    0.11    1.39
   0 -12   4    0.20    0.94
   1  12   4   14.99    2.68
  -1 -12  -4   10.97    2.57
  -1 -12  -4   11.54    2.13
   2  12   4  156.63    8.45
  -2 -12  -4  160.07    8.66
  -2 -12  -4  168.03    8.06
  -3 -12  -4   27.18    4.05
   3  12   4   36.47    4.31
  -4 -12  -4   36.28    4.75
   4  12   4   40.16    4.79
   5  12   4    3.22    2.45
  -5 -12  -4    2.21    2.37
   6  12   4    2.46    2.64
  -9 -13   4    4.09    2.86
   9  13  -4    0.10    2.64
   8  13  -4    3.15    2.54
  -8 -13   4    0.27    1.85
   7  13  -4    2.17    2.35
   7 -13  -4    5.37    0.99
  -7 -13   4    3.96    2.42
  -6 -13   4    0.42    1.38
   6 -13  -4   -1.21    1.01
  -6 -13   4    0.94    1.60
   6  13  -4   -0.83    1.58
  -5 -13   4   -0.25    1.54
   5  13  -4    0.56    1.59
  -5 -13   4   -0.30    1.15
   5 -13  -4    1.58    1.17
  -4 -13   4   31.03    3.65
  -4 -13   4   28.73    2.73
   4 -13  -4   27.52    2.80
  -3 -13   4   98.70    5.74
  -3 -13   4   87.97    4.28
   3 -13  -4   88.36    5.11
  -2 -13   4   60.95    4.19
   2 -13  -4   59.13    3.06
   2 -13  -4   60.11    2.97
   2 -13  -4   55.29    4.30
  -1 -13   4    0.28    1.19
   1 -13  -4    1.49    1.13
   1 -13  -4    0.23    1.35
  -1  13   4    3.51    1.65
   1 -13  -4    2.79    1.21
   0 -13  -4   41.82    4.21
   0 -13   4   49.48    2.88
   0  13   4   51.72    4.23
   0 -13  -4   49.30    3.54
   0 -13   4   44.01    2.92
  -1 -13  -4   11.46    2.62
  -1 -13  -4    5.92    1.80
   1  13   4   10.21    2.49
  -2 -13  -4    9.04    2.39
   2  13   4   12.59    2.99
  -2 -13  -4    7.50    2.48
   3  13   4   26.02    3.90
  -3 -13  -4   21.29    3.76
  -4 -13  -4    3.35    2.63
   4  13   4    7.00    2.71
  -5 -13  -4   13.90    3.61
   5  13   4   21.67    4.28
   6  13   4    2.93    2.87
   8  14  -4   -1.46    2.18
  -8 -14   4    4.99    2.65
  -7 -14   4   -1.96    1.81
   6 -14  -4   65.79    3.46
  -6 -14   4   64.97    4.91
  -6 -14   4   66.61    5.91
  -5 -14   4    6.45    2.32
  -5 -14   4   12.48    2.31
   5 -14  -4    9.94    1.75
   4 -14  -4    0.10    1.16
  -4 -14   4    0.15    1.16
  -4 -14   4    0.23    1.45
   3 -14  -4   11.37    2.34
  -3 -14   4   13.47    2.60
  -2 -14   4    5.18    1.65
   2 -14  -4    6.17    0.98
   2 -14  -4    6.09    0.88
   2 -14  -4    6.84    2.00
  -1 -14   4   61.60    3.90
   1 -14  -4   62.84    4.75
   1 -14  -4   62.55    3.62
   1 -14  -4   59.76    3.65
   0 -14  -4   17.64    2.32
   0 -14  -4   21.69    3.33
   0 -14   4   18.65    1.85
  -1 -14  -4    2.30    1.51
   1  14   4    1.90    1.61
  -1 -14  -4   -0.93    1.41
   2  14   4   -0.09    1.73
  -2 -14  -4    6.28    2.27
  -2 -14  -4    1.33    1.58
   3  14   4    4.49    2.50
  -3 -14  -4    1.09    2.03
  -4 -14  -4    1.44    2.20
   4  14   4    2.89    2.46
  -5 -14  -4    4.31    2.86
   5  14   4    6.81    3.15
  -8 -15   4   -4.08    1.95
  -7 -15   4   16.41    3.81
   6 -15  -4    0.83    0.93
  -6 -15   4    0.20    1.55
  -6 -15   4    0.92    2.13
   5 -15  -4    6.66    1.77
  -5 -15   4    3.97    2.23
  -5 -15   4    9.02    2.15
  -4 -15   4   13.39    2.94
  -4 -15   4   20.29    2.30
   4 -15  -4   16.90    2.30
  -3 -15   4   -0.42    1.45
   3 -15  -4   -0.22    1.13
   2 -15  -4   33.28    3.58
  -2 -15   4   28.93    3.11
   1 -15  -4    1.99    1.17
   1 -15  -4    2.90    1.77
   1 -15  -4    3.48    1.14
  -1 -15   4    4.32    1.49
   0 -15   4   14.72    1.77
   0 -15  -4   14.87    2.28
   0 -15  -4   14.48    2.96
  -1 -15  -4   -0.38    1.39
  -1 -15  -4    1.15    1.68
  -2 -15  -4   15.77    3.50
  -2 -15  -4   14.56    2.71
  -3 -15  -4   -1.97    1.74
   3  15   4   -0.36    2.02
  -4 -15  -4    2.93    2.39
   4  15   4    5.33    2.81
   5  15   4    7.84    3.58
  -5 -15  -4    4.04    2.98
  -7 -16   4    4.71    2.83
  -6 -16   4    4.96    1.94
  -6 -16   4    3.30    2.40
  -5 -16   4   10.65    2.94
   5 -16  -4   15.42    2.12
  -5 -16   4   18.35    2.53
  -4 -16   4    2.42    1.19
   4 -16  -4    3.43    1.48
  -4 -16   4    0.51    1.76
  -3 -16   4    7.54    2.24
   3 -16  -4    7.33    1.88
  -2 -16   4   20.26    2.73
   2 -16  -4   20.37    3.06
   1 -16  -4    3.49    2.03
   1 -16  -4    4.11    1.31
   1 -16  -4    3.03    1.12
  -1 -16   4    2.06    1.26
   0 -16  -4   18.10    3.38
   0 -16  -4   16.87    2.28
   0 -16  -4   13.03    2.29
   0 -16   4   14.53    1.71
  -1 -16  -4    6.34    2.48
  -1 -16  -4    3.91    1.68
  -2 -16  -4   21.29    3.99
  -2 -16  -4   13.90    2.85
  -3 -16  -4    1.42    2.45
  -4 -16  -4    2.75    2.36
  -6 -17   4    6.47    2.23
  -6 -17   4    8.24    3.10
  -5 -17   4    3.81    2.46
  -5 -17   4    8.90    2.10
   5 -17  -4   10.76    1.74
  -4 -17   4   16.80    3.30
   4 -17  -4   16.66    2.37
   3 -17  -4    3.91    1.64
  -3 -17   4   -1.71    1.42
   2 -17  -4   19.35    3.11
  -2 -17   4   22.91    2.94
   1 -17  -4    2.86    1.86
  -1 -17   4    1.44    1.33
   1 -17  -4    1.24    0.87
   0 -17  -4   10.59    1.88
   0 -17  -4   10.22    2.00
   0 -17  -4    7.42    2.68
   0 -17   4   10.53    1.44
  -1 -17  -4    7.14    2.55
  -1 -17  -4    5.68    1.81
  -2 -17  -4   14.14    3.52
  -2 -17  -4   20.91    3.19
  -3 -17  -4    5.62    2.79
  -6 -18   4    2.92    2.40
  -5 -18   4    2.42    2.35
  -5 -18   4    5.76    1.84
   5 -18  -4    6.73    1.44
  -4 -18   4   15.91    3.45
   4 -18  -4   19.42    2.59
   3 -18  -4    1.60    1.66
  -3 -18   4    0.84    1.63
   2 -18  -4    6.25    2.33
  -2 -18   4    8.85    2.05
   1 -18  -4    0.36    1.97
  -1 -18   4    1.45    1.44
   0 -18   4    2.63    0.93
   0 -18  -4    1.53    1.98
   0 -18  -4    1.16    1.40
   0 -18  -4   -0.24    1.11
  -1 -18  -4    8.24    2.03
  -1 -18  -4    6.62    2.74
  -2 -18  -4   24.85    3.41
  -2 -18  -4   30.37    4.85
  -3 -18  -4   -2.11    2.27
   5 -19  -4    0.53    1.15
  -5 -19   4   -0.51    2.38
  -4 -19   4    4.00    2.56
   4 -19  -4    8.35    2.08
  -3 -19   4   22.01    3.37
   3 -19  -4   21.51    3.10
  -2 -19   4   -0.19    1.53
   2 -19  -4   -0.10    1.72
   1 -19  -4   -0.51    1.65
  -1 -19   4    2.95    1.68
   0 -19  -4    4.01    2.47
   0 -19  -4    0.01    1.18
   0 -19  -4    1.76    1.10
  -1 -19  -4    0.12    2.34
  -1 -19  -4    1.15    1.96
  -1 -19  -4   -1.31    1.41
  -2 -19  -4   -0.22    2.04
   3 -20  -4    2.63    1.81
  -3 -20   4    1.12    2.01
   2 -20  -4    4.12    2.08
  -2 -20   4   -0.41    1.70
   1 -20  -4    1.54    2.03
  -1 -20   4    2.57    1.44
   0 -20  -4    0.31    2.31
  11   0  -5    0.51    1.99
  10   0  -5   -0.45    0.93
  10   0  -5    0.09    1.63
  10   0  -5    0.53    1.15
   9   0  -5    0.32    0.97
   9   0  -5   -0.07    1.39
   9   0  -5   -1.31    1.01
   8   0  -5   -0.90    1.00
   8   0  -5   -0.43    0.93
   8   0  -5   -2.30    1.09
   7   0  -5    0.28    1.32
   7   0  -5   -0.72    0.94
   7   0  -5   -0.30    1.07
  -7   0   5    0.38    1.29
  -6   0   5    0.85    1.25
   6   0  -5    0.33    0.96
  -6   0   5    2.00    1.34
   6   0  -5    0.72    1.16
   6   0  -5    0.78    1.05
  -6   0   5   -0.36    1.06
  -5   0   5    0.83    1.13
   5   0  -5    0.48    0.83
  -5   0   5    0.70    0.99
  -5   0   5   -0.74    0.82
   5   0  -5    1.90    1.14
   5   0  -5    0.02    0.77
  -4   0   5   -0.92    0.72
   4   0  -5   -0.40    0.90
  -4   0   5   -0.67    0.60
   4   0  -5    0.52    0.95
  -4   0   5   -0.67    0.82
   4   0  -5    0.01    0.71
  -3   0   5    0.67    0.99
  -3   0   5   -0.38    0.87
   3   0  -5    0.22    0.80
   3   0  -5   -0.35    0.83
   3   0  -5   -1.21    0.62
  -2   0   5    1.33    0.85
   2   0  -5    0.25    0.75
   2   0  -5   -0.10    0.70
   2   0  -5   -0.15    0.71
  -2   0   5    0.11    0.83
  -1   0   5    0.02    0.67
   1   0  -5    0.09    0.68
   1   0  -5    0.60    0.73
  -1   0   5    0.12    0.72
   0   0  -5   -1.10    0.49
   0   0   5    1.17    0.72
   0   0  -5   -0.27    0.78
   0   0   5   -0.40    0.60
   0   0   5    1.21    0.82
   1   0   5   -0.03    0.68
  -1   0  -5    0.74    0.99
   1   0   5    0.55    0.87
   1   0   5   -0.74    0.83
  -1   0  -5    0.42    0.70
   2   0   5   -0.69    0.68
   2   0   5   -1.54    0.89
   2   0   5   -0.82    0.90
  -2   0  -5   -0.64    1.03
  -3   0  -5    0.10    1.31
   3   0   5   -0.69    0.65
   3   0   5   -1.74    1.10
   4   0   5   -0.50    1.27
   5   0   5   -0.70    1.26
   6   0   5    0.08    1.53
   7   0   5    0.83    1.55
  11   1  -5    0.96    1.18
  11   1  -5    0.84    2.16
  11  -1  -5    2.49    2.15
  11   1  -5   -0.05    0.96
  10  -1  -5    1.24    1.98
  10   1  -5    0.60    1.35
  10   1  -5    2.86    1.39
  10  -1  -5    0.55    0.67
  10   1  -5    2.48    2.11
   9   1  -5    0.26    1.21
   9  -1  -5    0.82    1.05
   9  -1  -5    1.37    1.42
   9   1  -5   -1.59    1.26
   9  -1  -5    0.12    0.95
   9   1  -5    1.98    1.29
   8  -1  -5   -0.97    1.20
   8   1  -5    0.83    1.16
   8  -1  -5    0.00    1.06
  -8  -1   5    2.23    1.54
   8   1  -5   -0.86    0.86
   8   1  -5    0.57    1.37
   8  -1  -5   -0.35    0.85
   7  -1  -5    8.84    1.65
   7   1  -5    7.76    1.77
   7  -1  -5    5.17    1.77
  -7   1   5    9.86    2.18
   7   1  -5   10.68    2.33
   7  -1  -5    6.03    1.57
   7   1  -5    8.86    1.84
  -7  -1   5    9.47    2.26
  -6  -1   5   56.75    4.06
   6   1  -5   62.03    3.95
  -6   1   5   54.73    4.02
   6  -1  -5   59.22    3.72
   6  -1  -5   51.71    3.94
  -6   1   5   63.95    4.27
   6   1  -5   61.36    4.36
  -6   1   5   62.17    4.14
  -6  -1   5   57.11    4.21
   6  -1  -5   58.42    3.61
  -6  -1   5   58.44    4.02
   6   1  -5   59.33    3.79
  -5  -1   5  211.63    8.50
  -5   1   5  199.06    8.53
  -5  -1   5  195.66    8.66
   5  -1  -5  201.30    8.00
   5   1  -5  195.23    8.71
   5  -1  -5  218.47    8.22
   5  -1  -5  206.99    8.74
   5   1  -5  201.71    8.18
   5   1  -5  200.66    8.21
  -5   1   5  221.28    8.51
  -5   1   5  214.78    8.31
  -5  -1   5  213.83    8.45
  -4   1   5   15.39    1.94
   4   1  -5   14.59    2.08
   4  -1  -5   14.54    2.10
   4  -1  -5   19.49    2.01
   4   1  -5   14.31    1.90
   4   1  -5   15.81    2.00
  -4  -1   5   15.50    2.11
  -4   1   5   16.25    2.03
  -4  -1   5   18.26    2.13
   4  -1  -5   17.92    2.06
  -4   1   5   18.82    2.22
   3  -1  -5  215.36    8.26
   3  -1  -5  225.12    8.40
  -3   1   5  234.93    8.44
   3  -1  -5  226.55    8.85
   3   1  -5  203.86    8.70
  -3  -1   5  221.62    8.36
  -3  -1   5  218.21    8.37
  -3  -1   5  213.69    8.67
  -3   1   5  223.82    8.79
   3   1  -5  222.64    8.45
   2   1  -5  397.73   14.05
   2   1  -5  412.44   13.60
  -2  -1   5  379.97   13.90
  -2   1   5  410.91   13.55
  -2  -1   5  406.68   13.38
  -2   1   5  405.74   14.15
   2   1  -5  408.51   13.54
   2  -1  -5  391.63   13.53
   2  -1  -5  410.96   14.18
  -1  -1   5   82.46    4.14
  -1   1   5   69.33    4.00
   1   1  -5   71.44    3.98
  -1  -1   5   72.10    4.01
  -1  -1   5   78.54    3.71
   1   1  -5   73.42    3.82
   1  -1  -5   79.01    3.92
   1  -1  -5   67.73    4.06
   1   1  -5   73.53    3.77
  -1   1   5   62.99    3.60
   0   1   5   54.48    3.20
   0  -1  -5   59.40    3.76
   0   1  -5   61.43    3.35
   0   1  -5   67.86    3.78
   0  -1   5   59.76    3.58
   0  -1   5   60.50    3.14
   0   1   5   55.32    3.57
   0  -1   5   56.07    3.46
   0  -1  -5   59.59    3.45
   1   1   5    0.75    0.69
   1   1   5    1.55    0.92
   1   1   5    2.72    1.19
   1  -1   5    0.06    0.80
  -1  -1  -5    0.28    1.04
  -1  -1  -5    0.58    0.78
   1  -1   5    2.24    1.20
  -1   1  -5    1.73    1.08
   1  -1   5    1.86    0.80
  -2   1  -5  195.34    8.20
   2  -1   5  199.65    6.78
   2   1   5  210.75    8.50
   2   1   5  197.18    7.41
  -2  -1  -5  196.69    8.46
   2   1   5  200.79    8.41
   2  -1   5  191.14    8.06
  -2  -1  -5  167.95    7.74
   2  -1   5  209.09    8.25
   3   1   5   61.55    3.29
   3  -1   5   59.38    4.04
  -3  -1  -5   64.36    4.44
   3   1   5   60.40    4.23
   4   1   5   65.32    3.12
   4  -1   5   69.77    4.38
   4   1   5   56.71    4.36
   5  -1   5   23.32    2.82
   5   1   5   28.29    3.30
   6  -1   5    0.04    1.39
   6   1   5    1.65    1.67
   7  -1   5    3.03    1.80
   7   1   5    5.13    2.10
  11  -2  -5    5.41    2.44
  11   2  -5    0.93    2.12
  11   2  -5    2.99    1.49
  11   2  -5    5.15    1.77
  10   2  -5    5.39    1.80
  10  -2  -5    4.32    2.17
  10   2  -5    4.89    2.29
  10   2  -5    3.37    1.67
   9   2  -5   15.06    2.40
   9   2  -5   20.07    3.30
   9  -2  -5   14.35    1.51
   9   2  -5   18.90    2.61
   9  -2  -5   11.08    2.58
   9  -2  -5   11.98    1.45
   8   2  -5    0.06    1.11
   8   2  -5    2.56    1.78
   8   2  -5    3.72    1.59
  -8  -2   5    3.29    1.71
   8  -2  -5    1.32    1.12
   8  -2  -5   -0.11    1.10
   8  -2  -5    0.85    0.91
   7   2  -5   19.00    2.53
  -7  -2   5   25.55    3.21
   7   2  -5   24.19    2.71
   7   2  -5   20.56    2.96
  -7   2   5   24.95    3.00
   7  -2  -5   21.16    2.18
   7  -2  -5   19.53    2.74
   7  -2  -5   22.07    2.22
  -6   2   5  588.46   20.13
   6  -2  -5  557.66   18.81
  -6   2   5  591.39   19.63
  -6  -2   5  585.48   20.53
   6  -2  -5  572.49   20.14
   6  -2  -5  641.89   20.36
  -6   2   5  592.95   19.49
   6   2  -5  585.76   19.54
   6   2  -5  595.54   19.46
   6  -2  -5  571.81   18.93
  -6  -2   5  590.64   19.90
   6   2  -5  560.11   20.39
  -5   2   5   23.08    2.45
  -5   2   5   22.28    2.53
  -5  -2   5   21.36    2.59
   5   2  -5   25.04    2.51
   5  -2  -5   26.94    2.35
  -5  -2   5   20.40    2.45
   5  -2  -5   25.87    2.28
   5   2  -5   22.68    2.62
   5  -2  -5   22.63    2.54
   5   2  -5   23.49    2.42
  -5   2   5   26.47    2.58
   4   2  -5  161.17    7.28
  -4  -2   5  167.30    6.96
  -4  -2   5  166.83    6.88
   4   2  -5  178.60    7.01
  -4   2   5  170.80    6.97
   4  -2  -5  162.22    6.64
  -4   2   5  158.06    6.70
  -4  -2   5  165.07    7.30
   4   2  -5  158.07    6.74
   4  -2  -5  157.08    6.65
   4  -2  -5  153.27    7.07
  -4   2   5  157.95    7.04
  -3   2   5   76.10    4.04
   3  -2  -5   81.69    4.11
   3  -2  -5   74.58    4.30
  -3   2   5   83.53    4.42
   3   2  -5   69.72    3.97
  -3  -2   5   76.32    4.33
   3   2  -5   79.54    4.17
  -3  -2   5   85.76    4.22
  -3  -2   5   83.65    4.17
   3   2  -5   78.28    4.37
   3  -2  -5   80.42    4.10
   2   2  -5 1392.29   41.04
   2   2  -5 1401.46   41.02
   2   2  -5 1374.91   42.28
  -2   2   5 1384.60   42.40
   2  -2  -5 1355.93   42.39
   2  -2  -5 1350.55   41.02
  -2  -2   5 1333.39   42.16
  -2  -2   5 1390.19   40.88
  -2   2   5 1373.72   41.01
   2  -2  -5 1359.22   41.07
  -1  -2   5    4.12    1.07
  -1   2   5    3.89    1.18
   1  -2  -5    3.29    1.19
   1   2  -5    4.78    1.18
  -1  -2   5    3.71    1.11
  -1   2   5    3.67    1.11
   1   2  -5    5.46    1.25
   1  -2  -5    3.71    1.13
   1   2  -5    5.59    1.35
  -1  -2   5    4.09    1.15
   0   2   5   -0.68    0.68
   0  -2  -5    0.14    0.74
   0   2  -5    0.76    0.53
   0  -2   5   -0.21    0.68
   0  -2  -5   -0.50    0.81
   0  -2   5    0.90    0.91
   0  -2   5   -0.25    0.63
   0   2   5   -0.88    0.59
   0   2  -5   -0.38    0.74
  -1  -2  -5    0.98    0.91
   1   2   5   -0.09    1.03
  -1   2  -5    0.97    0.99
   1  -2   5    1.05    0.67
   1  -2   5   -0.05    0.86
   1  -2   5    0.28    0.92
  -1  -2  -5    0.82    1.16
   1   2   5    0.47    0.88
  -2  -2  -5  180.21    8.06
   2   2   5  168.20    7.82
  -2   2  -5  170.04    7.47
   2   2   5  177.02    7.07
   2  -2   5  184.70    7.48
   2   2   5  180.54    7.87
   3  -2   5    1.91    1.40
   3   2   5    4.22    1.71
  -3  -2  -5    3.44    1.61
   3   2   5    4.56    1.36
   4   2   5   63.11    4.50
   4  -2   5   55.89    3.83
   4   2   5   56.78    3.31
   5   2   5    6.75    1.22
   5   2   5   10.17    2.45
   5  -2   5    8.27    1.89
   6   2   5   10.46    2.53
   6  -2   5    9.20    1.99
   7   2   5    3.51    2.51
   7  -2   5    2.49    1.74
  11   3  -5    0.97    1.70
  11   3  -5    0.61    2.26
  11  -3  -5    1.47    1.82
  11   3  -5    1.40    1.58
  10   3  -5   24.23    3.06
  10  -3  -5   26.65    3.63
  10   3  -5   24.00    3.02
  10   3  -5   22.89    3.90
   9   3  -5    1.00    1.26
   9   3  -5    1.01    1.76
   9  -3  -5    0.75    1.37
   9   3  -5    0.80    1.50
   8   3  -5    1.03    1.43
   8  -3  -5    1.59    1.37
   8  -3  -5    1.79    0.87
   8   3  -5   -0.29    1.49
   8   3  -5    0.85    1.34
   8  -3  -5    1.57    0.94
  -8  -3   5    0.19    1.36
  -7  -3   5    6.11    2.22
   7  -3  -5    5.20    1.78
   7   3  -5    9.11    2.23
   7  -3  -5    8.20    1.49
  -7   3   5    9.59    2.00
   7   3  -5   10.06    2.17
   7   3  -5    9.42    2.11
   7  -3  -5   11.98    1.59
   6   3  -5  322.71   13.01
   6  -3  -5  345.99   11.57
   6   3  -5  333.65   12.36
   6   3  -5  326.83   12.36
  -6  -3   5  289.74   12.33
  -6  -3   5  324.52   13.05
  -6   3   5  351.24   12.33
   6  -3  -5  339.83   12.82
   6  -3  -5  333.35   11.59
   6  -3  -5  368.79   12.92
  -6   3   5  332.46   12.63
  -5  -3   5   45.33    3.60
  -5   3   5   53.74    3.52
   5  -3  -5   52.68    3.19
  -5   3   5   53.45    3.50
   5  -3  -5   54.24    3.55
   5   3  -5   54.75    3.93
  -5   3   5   49.95    3.49
   5   3  -5   47.67    3.44
  -5  -3   5   48.25    3.51
   5   3  -5   49.37    3.41
   5  -3  -5   51.12    3.61
   5  -3  -5   48.01    3.03
   4   3  -5   65.07    4.17
  -4   3   5   86.22    4.70
  -4   3   5   95.52    4.78
  -4  -3   5   92.82    4.94
   4  -3  -5   96.48    4.46
   4   3  -5   91.33    4.95
   4   3  -5   90.53    4.68
  -4   3   5   86.52    4.53
   4  -3  -5   96.33    4.51
  -4  -3   5   90.46    4.69
   4  -3  -5   92.73    4.92
  -3  -3   5    0.39    0.79
   3   3  -5   -0.15    0.77
   3   3  -5    0.47    0.79
  -3  -3   5    0.78    0.87
   3  -3  -5    0.59    0.83
   3  -3  -5   -0.43    0.78
   3   3  -5   -0.08    0.79
  -3   3   5    0.88    0.85
  -3  -3   5   -0.20    0.78
  -3   3   5   -0.09    0.76
   3  -3  -5    1.62    0.94
  -2   3   5   22.83    2.32
   2   3  -5   19.65    2.19
  -2  -3   5   21.89    2.24
   2   3  -5   18.61    2.04
   2   3  -5   19.68    2.00
  -2  -3   5   19.78    2.14
   2  -3  -5   20.11    2.29
   2  -3  -5   17.43    1.97
   2  -3  -5   16.59    1.89
  -2  -3   5   16.23    1.76
  -2   3   5   19.59    2.10
  -1  -3   5    1.21    0.76
  -1   3   5    0.39    0.87
   1   3  -5    0.52    0.86
   1   3  -5    0.68    0.83
   1  -3  -5    2.23    1.25
  -1  -3   5    0.08    0.61
   1  -3  -5   -0.54    0.52
  -1  -3   5    0.45    0.74
  -1   3   5    0.52    0.84
   1   3  -5    1.66    0.77
   0   3   5  196.48    8.28
   0  -3   5  192.20    7.82
   0  -3  -5  193.36    8.39
   0   3   5  196.46    7.80
   0  -3   5  211.39    8.05
   0   3  -5  200.69    7.92
   0  -3  -5  208.73    8.05
  -1  -3  -5   -0.23    0.87
  -1   3  -5   -0.02    0.88
   1   3   5    1.48    1.11
   1  -3   5    0.12    0.61
   1  -3   5   -0.55    0.78
  -1  -3  -5    0.48    1.25
   1   3   5    0.98    0.96
   2  -3   5  527.48   17.78
   2   3   5  545.87   17.63
   2   3   5  519.15   18.61
  -2   3  -5  519.78   17.87
  -2  -3  -5  520.82   18.76
   2  -3   5  559.98   17.89
  -2  -3  -5  540.36   18.11
   3  -3   5   38.84    3.04
   3   3   5   29.97    3.30
   3  -3   5   31.97    2.77
   3   3   5   37.91    2.86
  -3  -3  -5   31.73    3.44
   4   3   5   44.30    3.07
   4   3   5   44.18    4.08
   4  -3   5   46.37    3.31
   5  -3   5    4.84    1.61
   5   3   5    5.67    1.47
   5   3   5    1.64    1.80
   6  -3   5   21.22    2.51
   6   3   5   14.91    3.17
   6   3   5   22.00    1.74
   6   3   5   17.41    1.59
   7  -3   5   -0.76    1.30
   7   3   5   -0.97    1.95
  11  -4  -5    3.74    2.02
  11   4  -5    5.58    2.26
  11   4  -5    5.49    2.90
  11   4  -5    3.75    1.97
  10  -4  -5    9.14    2.46
  10   4  -5    6.76    2.49
  10   4  -5    7.29    2.17
  10   4  -5    5.94    2.21
   9  -4  -5   12.68    2.60
   9   4  -5   11.65    3.00
   9   4  -5   11.86    2.41
   9   4  -5   14.51    2.62
  -8  -4   5    1.75    1.88
   8  -4  -5    3.52    1.49
   8   4  -5   -0.59    1.42
   8   4  -5    0.07    1.30
   8   4  -5    0.01    1.44
  -8  -4   5    0.40    1.66
   7  -4  -5   82.76    3.81
   7   4  -5   78.30    5.36
   7  -4  -5   79.87    3.75
   7   4  -5   84.92    5.03
   7  -4  -5   82.90    5.10
  -7  -4   5   84.57    5.62
   7   4  -5   79.35    4.95
   6   4  -5  133.83    6.43
  -6  -4   5  130.92    6.94
   6  -4  -5  133.23    5.48
   6   4  -5  136.58    6.55
   6   4  -5  129.31    6.89
  -6  -4   5  101.47    6.08
   6  -4  -5  134.63    5.52
  -6   4   5  135.03    6.48
   6  -4  -5  136.26    6.55
  -5   4   5  182.66    7.42
   5   4  -5  180.91    7.61
   5  -4  -5  167.33    6.80
  -5   4   5  163.28    7.44
  -5  -4   5  174.04    7.59
   5   4  -5  176.52    7.57
   5  -4  -5  179.92    6.96
   5  -4  -5  184.38    7.67
   5   4  -5  165.74    7.91
   5  -4  -5  163.18    7.48
  -5  -4   5  172.77    8.03
  -5   4   5  183.50    7.48
   4  -4  -5   22.11    2.50
   4  -4  -5   22.13    2.10
   4  -4  -5   25.19    2.43
  -4  -4   5   20.93    2.29
   4  -4  -5   21.58    2.07
  -4   4   5   19.98    2.32
   4   4  -5   22.27    2.34
  -4   4   5   26.72    2.47
   4   4  -5   18.95    2.41
  -4  -4   5   22.84    2.55
  -4   4   5   23.71    2.37
  -3  -4   5    8.69    1.55
  -3   4   5    6.57    1.55
   3   4  -5    6.15    1.50
   3  -4  -5    3.37    1.27
   3  -4  -5    5.73    1.34
   3   4  -5    6.09    1.41
  -3  -4   5    7.84    1.62
   3   4  -5    5.88    1.49
  -3   4   5    5.29    1.37
   3  -4  -5    5.96    1.34
  -2  -4   5    1.30    0.77
  -2  -4   5   -0.88    0.71
   2  -4  -5    1.13    1.00
   2   4  -5    1.24    0.89
   2  -4  -5   -0.78    0.87
   2  -4  -5    0.82    0.86
   2   4  -5    0.31    0.76
   2   4  -5    2.53    1.07
  -2   4   5    0.10    0.80
  -2   4   5    0.46    0.97
   1   4  -5   48.48    3.19
   1   4  -5   48.93    3.03
  -1  -4   5   46.45    3.04
   1  -4  -5   47.28    3.46
  -1   4   5   50.51    3.18
  -1   4   5   41.87    3.16
  -1  -4   5   48.05    3.26
   1  -4  -5   45.33    3.13
   1   4  -5   45.20    2.84
   0   4   5  101.26    5.01
   0  -4   5   98.08    4.77
   0  -4   5   96.47    4.82
   0   4  -5  105.68    4.95
   0  -4  -5  110.09    5.61
   0   4   5  103.37    5.37
   1   4   5  181.03    7.43
  -1   4  -5  175.06    7.24
  -1  -4  -5  177.25    8.05
   1   4   5  172.36    7.85
   1  -4   5  176.92    7.08
  -1  -4  -5  169.01    7.47
   1  -4   5  190.78    7.26
  -2  -4  -5   32.47    3.03
   2   4   5   31.04    2.80
   2  -4   5   36.54    2.70
  -2   4  -5   36.43    2.75
  -2  -4  -5   40.77    3.62
   2   4   5   33.86    3.34
   2  -4   5   33.25    2.56
   3   4   5    0.39    1.03
   3   4   5    0.67    1.35
   3  -4   5   -0.38    0.98
   3  -4   5   -0.28    0.85
  -3  -4  -5   -0.86    1.17
   4  -4   5    1.23    1.07
   4   4   5    4.89    2.08
   4   4   5   -0.58    1.01
   5  -4   5   -0.64    0.93
   5   4   5    0.02    1.04
   5   4   5    1.82    1.84
   6   4   5   -0.78    1.77
   6  -4   5   -1.04    1.19
   6   4   5    1.52    1.35
   7  -4   5    6.18    1.56
   7   4   5    8.08    2.98
  11   5  -5   31.32    4.93
  11  -5  -5   29.02    3.66
  11   5  -5   33.49    3.81
  10   5  -5    7.72    2.85
  10   5  -5    0.40    1.51
  10  -5  -5    2.04    1.76
  10   5  -5    0.64    1.92
   9  -5  -5    0.93    1.42
   9   5  -5    1.48    2.03
   9   5  -5    2.58    1.71
   9   5  -5   -1.12    1.53
   8   5  -5   47.60    4.57
  -8  -5   5   54.78    4.99
   8   5  -5   44.59    3.99
   8   5  -5   50.31    4.23
   8  -5  -5   50.15    3.88
   7  -5  -5  193.48    6.41
   7  -5  -5  187.29    8.35
   7   5  -5  175.60    9.02
   7   5  -5  181.76    8.46
   7   5  -5  200.97    8.75
  -7  -5   5  190.83    9.30
   7  -5  -5  191.32    6.41
   6   5  -5   10.16    2.04
   6   5  -5    9.88    2.32
   6  -5  -5   11.17    1.42
   6  -5  -5    8.10    1.85
   6  -5  -5   11.15    1.43
  -6   5   5   11.24    2.12
  -6  -5   5   11.30    2.51
   6   5  -5    8.51    2.02
  -6  -5   5   12.31    2.26
   5  -5  -5    9.15    1.46
  -5   5   5   11.12    1.88
  -5  -5   5    9.72    1.84
   5   5  -5   13.06    2.08
   5   5  -5   10.63    2.10
   5   5  -5    8.68    1.77
   5  -5  -5    8.99    1.82
  -5  -5   5   10.49    2.15
   5  -5  -5    8.43    1.43
  -5   5   5   12.82    1.96
   5  -5  -5    7.95    1.77
  -4   5   5   16.89    2.21
   4   5  -5   17.18    2.13
   4  -5  -5   15.38    1.82
  -4  -5   5    9.16    1.75
  -4   5   5   14.35    2.02
  -4  -5   5   15.20    2.29
   4   5  -5   16.02    2.28
   4  -5  -5   15.99    2.20
   4  -5  -5   12.72    1.74
   4  -5  -5   15.64    2.11
   4   5  -5   15.79    2.09
   3  -5  -5   77.62    4.11
  -3   5   5   81.49    4.29
   3   5  -5   77.18    4.48
  -3  -5   5   78.57    4.50
  -3   5   5   78.93    4.46
   3  -5  -5   83.41    4.20
  -3  -5   5   81.20    4.25
   3   5  -5   88.28    4.43
   3  -5  -5   73.68    4.43
   3   5  -5   85.64    4.38
   2   5  -5    4.59    1.29
  -2   5   5    7.09    1.59
   2   5  -5    6.04    1.43
   2  -5  -5    4.46    1.39
   2  -5  -5    3.88    1.15
  -2   5   5    4.97    1.39
   2   5  -5    5.62    1.24
  -2  -5   5    3.12    1.16
  -2  -5   5    4.83    1.24
   2  -5  -5    3.82    1.22
  -1  -5   5  593.70   18.32
  -1  -5   5  518.80   17.92
   1  -5  -5  552.06   17.92
   1  -5  -5  544.14   18.81
  -1   5   5  541.57   17.90
   1   5  -5  542.13   18.15
  -1   5   5  508.44   18.44
   0   5  -5    5.38    1.36
   0   5   5    4.27    1.41
   0  -5  -5    2.20    1.23
   0  -5   5    3.79    1.16
   0   5   5    5.17    1.44
   0  -5  -5    7.45    1.51
  -1  -5  -5   61.25    4.07
   1  -5   5   73.63    3.83
   1  -5   5   84.03    4.09
  -1  -5  -5   73.77    4.79
  -1   5  -5   76.92    4.05
   1   5   5   89.76    5.04
   1   5   5   70.55    4.28
  -2  -5  -5   -0.03    1.00
   2   5   5    0.53    1.16
   2  -5   5   -0.11    0.71
   2  -5   5    0.63    0.89
   2   5   5   -0.68    0.94
  -2  -5  -5    0.17    1.30
  -3  -5  -5    2.63    1.82
   3  -5   5    4.55    1.25
   3   5   5    0.90    1.21
   3  -5   5    4.57    1.22
   3   5   5    5.40    1.91
   4   5   5    1.05    1.59
   4  -5   5    2.59    1.04
  -4  -5  -5    2.49    1.89
   4   5   5    2.89    1.49
   5   5   5    0.35    1.78
   5   5   5    2.68    1.52
   5  -5   5    2.26    1.09
   6  -5   5    2.37    0.93
   6   5   5    2.40    1.47
   6   5   5    1.74    2.30
   7   5   5   11.47    1.80
   7   5   5   11.20    1.80
   7   5   5   16.72    3.68
  10  -6  -5    0.74    1.40
  10   6  -5    2.59    2.33
  -9  -6   5    5.36    2.46
   9   6  -5    0.18    1.75
   9  -6  -5   11.40    2.28
   8   6  -5   18.27    3.27
  -8  -6   5   16.69    3.32
  -8  -6   5   17.99    3.21
   8  -6  -5   21.16    2.66
   7  -6  -5   36.53    3.29
   7   6  -5   36.08    3.57
   7   6  -5   34.59    3.90
  -7  -6   5   36.36    4.00
   7   6  -5   39.29    3.62
  -7  -6   5   36.43    4.00
  -6  -6   5   20.50    2.77
   6   6  -5   20.47    2.68
   6  -6  -5   23.25    1.66
   6   6  -5   22.63    3.09
   6   6  -5   18.64    2.54
   6  -6  -5   17.58    2.42
   6  -6  -5   22.35    1.64
  -6   6   5   20.38    2.46
  -6  -6   5   22.60    3.16
   5   6  -5   42.07    3.48
   5  -6  -5   45.45    3.39
  -5  -6   5   39.58    3.37
   5  -6  -5   46.77    3.50
   5  -6  -5   43.93    2.67
   5   6  -5   43.04    3.61
  -5   6   5   43.00    3.25
  -5  -6   5   44.32    3.89
   5  -6  -5   45.83    2.75
  -4  -6   5   26.68    2.58
   4  -6  -5   28.45    2.24
   4  -6  -5   28.48    2.76
   4   6  -5   22.17    2.52
  -4   6   5   32.16    2.76
   4   6  -5   29.33    2.93
   4  -6  -5   26.66    2.27
  -4  -6   5   27.56    2.90
   4  -6  -5   27.09    2.65
   4   6  -5   25.48    2.61
  -4   6   5   28.68    2.68
   3   6  -5    3.74    1.35
   3  -6  -5    2.00    1.25
   3   6  -5    2.01    1.13
  -3  -6   5    1.88    1.08
  -3   6   5    2.12    1.23
  -3  -6   5    3.92    1.36
   3  -6  -5    3.21    1.20
  -3   6   5    3.07    1.22
   3   6  -5    1.95    1.17
   3  -6  -5    2.69    1.05
  -2  -6   5  584.95   18.99
  -2  -6   5  564.26   18.86
   2   6  -5  557.41   18.84
   2  -6  -5  547.20   18.25
   2   6  -5  554.08   18.14
  -2   6   5  546.05   19.02
   2  -6  -5  528.62   19.05
   2   6  -5  581.87   18.31
   2  -6  -5  572.65   18.33
  -2   6   5  568.13   18.51
  -1   6   5   68.62    4.27
  -1   6   5   64.60    4.05
   1  -6  -5   73.34    4.07
  -1  -6   5   67.42    3.89
   1  -6  -5   82.01    4.72
   1   6  -5   72.03    4.01
  -1  -6   5   69.02    3.98
   0   6  -5   66.27    3.77
   0  -6   5   65.78    3.61
   0   6   5   59.97    3.93
   0   6   5   69.20    4.31
   0  -6  -5   60.83    3.83
   0  -6   5   68.11    3.65
   0  -6  -5   62.90    4.37
   1  -6   5   55.44    3.17
  -1  -6  -5   47.44    3.89
   1  -6   5   49.45    2.93
  -1  -6  -5   42.14    3.43
  -1   6  -5   52.45    3.23
   1   6   5   52.40    3.98
   1   6   5   56.49    3.72
  -2  -6  -5   28.40    3.41
   2  -6   5   25.61    2.07
   2   6   5   28.41    3.39
   2   6   5   30.87    2.97
   2  -6   5   29.80    2.27
   3   6   5    1.72    1.29
   3  -6   5    5.46    1.15
   3  -6   5    5.49    1.19
  -3  -6  -5    5.40    2.00
   3   6   5    5.45    1.92
  -4  -6  -5   47.69    4.67
   4   6   5   51.85    3.85
   4  -6   5   46.14    2.55
   4  -6   5   47.42    2.69
   4   6   5   47.98    4.52
   5   6   5    0.80    1.43
   5   6   5    1.82    2.02
   5  -6   5    0.93    0.64
   6   6   5   13.07    2.35
   6   6   5   14.08    3.43
   7   6   5    3.16    1.63
   7   6   5    7.74    3.17
  10   7  -5   -1.02    1.97
  10  -7  -5    1.51    1.58
   9  -7  -5    7.20    2.04
   9   7  -5    7.23    2.76
  -9  -7   5    1.51    1.99
   8  -7  -5   13.15    2.24
  -8  -7   5   15.01    3.14
   8   7  -5   18.54    3.43
   7  -7  -5   82.35    4.77
  -7  -7   5   62.53    5.19
  -7  -7   5   71.22    5.39
   7   7  -5   65.74    5.18
  -6  -7   5    2.41    1.66
   6  -7  -5    4.14    1.38
  -6  -7   5    1.07    1.54
  -6  -7   5    5.07    1.73
   6   7  -5    1.76    1.65
   6   7  -5    3.15    1.58
   5  -7  -5    9.18    1.28
  -5  -7   5   14.02    2.57
   5  -7  -5   12.55    2.09
   5   7  -5    9.78    1.96
  -5  -7   5   11.41    2.04
  -5   7   5    9.48    1.92
   5  -7  -5   11.38    1.35
   5   7  -5    9.33    2.16
   5   7  -5   10.57    2.09
   4  -7  -5    3.04    1.03
  -4  -7   5    1.35    1.22
  -4   7   5    1.99    1.03
  -4  -7   5    1.50    1.11
   4  -7  -5   -0.10    0.80
   4   7  -5    1.14    1.13
   4  -7  -5    2.24    1.30
   4   7  -5    2.22    1.27
  -4   7   5    0.71    1.04
   4  -7  -5    0.30    0.98
   4   7  -5    1.85    1.05
   3   7  -5   12.74    1.95
   3  -7  -5    9.61    1.96
   3   7  -5   11.52    2.07
   3  -7  -5   11.09    1.65
  -3   7   5   14.91    2.10
  -3  -7   5   10.05    1.92
   3  -7  -5   11.66    1.99
  -3   7   5   12.35    1.90
   3  -7  -5   11.03    1.68
  -3  -7   5    8.24    1.56
   3   7  -5   10.98    1.94
  -3  -7   5    9.09    1.76
   2  -7  -5    3.04    1.42
  -2   7   5    3.88    1.34
  -2   7   5    6.20    1.59
  -2  -7   5    4.77    1.53
   2  -7  -5    7.38    1.50
   2   7  -5    6.91    1.43
   2   7  -5    4.58    1.50
  -2  -7   5    4.29    1.44
   2  -7  -5    6.35    1.45
   1   7  -5  116.95    5.53
   1  -7  -5  119.04    5.65
  -1   7   5  118.68    6.08
  -1   7   5  119.99    5.77
  -1  -7   5  113.92    5.45
   1  -7  -5  118.91    6.28
   0  -7  -5    3.95    1.61
   0   7   5    4.56    1.57
   0  -7  -5    3.47    1.37
   0   7  -5    6.58    1.40
   0   7   5    4.35    1.48
   0  -7   5    4.28    1.24
   0  -7   5    5.28    1.33
  -1  -7  -5   -1.01    1.13
   1   7   5   -1.51    0.94
   1  -7   5   -0.34    0.70
   1  -7   5    0.77    0.86
   1   7   5   -0.13    1.14
  -1  -7  -5    0.44    0.98
   2  -7   5    1.15    0.80
  -2  -7  -5   -1.37    1.06
   2  -7   5    0.89    0.90
   2   7   5    1.62    1.53
   2   7   5   -0.18    1.10
   3  -7   5   11.32    1.25
   3  -7   5   12.61    1.24
   3   7   5    6.93    2.08
  -3  -7  -5   11.85    2.75
   3   7   5   11.27    2.22
   4   7   5    6.05    2.33
   4   7   5    3.88    1.71
  -4  -7  -5    3.44    2.11
   5   7   5   -0.15    1.94
   5   7   5    0.91    1.58
   6   7   5   28.27    3.27
   6   7   5   28.03    4.37
  10  -8  -5    2.85    1.73
  10   8  -5    3.26    2.59
   9   8  -5    9.48    3.22
  -9  -8   5   11.91    3.26
   9  -8  -5   16.63    2.48
   8   8  -5    0.49    1.88
   8  -8  -5    0.81    1.24
  -8  -8   5   -0.56    1.35
   7   8  -5    4.96    1.99
  -7  -8   5    3.17    1.97
   7  -8  -5    2.98    1.39
  -7  -8   5    0.09    1.58
  -6  -8   5    8.31    2.30
  -6  -8   5   12.69    2.40
  -6  -8   5   11.17    2.53
   6  -8  -5   10.33    1.92
   6   8  -5    7.94    2.26
   5   8  -5   25.24    3.08
   5  -8  -5   27.68    1.76
   5  -8  -5   26.50    1.73
  -5   8   5   31.77    2.84
  -5  -8   5   25.03    2.82
  -5  -8   5   25.90    3.22
   5  -8  -5   28.61    2.86
  -5  -8   5   17.09    2.74
   4   8  -5    3.60    1.41
   4  -8  -5    3.95    1.09
  -4  -8   5    7.12    1.63
   4  -8  -5    1.15    1.41
  -4  -8   5    1.54    1.30
  -4   8   5    1.94    1.05
   4   8  -5    0.23    1.23
   4   8  -5    0.85    1.14
   4  -8  -5    2.10    0.86
   4  -8  -5    2.47    1.42
   3  -8  -5  118.88    5.46
   3  -8  -5  123.91    6.24
   3  -8  -5  131.64    6.25
  -3  -8   5  122.71    6.23
   3  -8  -5  118.37    5.46
  -3  -8   5  127.80    6.25
  -3  -8   5  122.70    5.53
   3   8  -5  124.74    6.01
   3   8  -5  132.83    6.04
  -3   8   5  122.36    6.09
   3   8  -5  122.70    6.23
  -3   8   5  126.73    6.01
   2  -8  -5  153.64    6.46
   2  -8  -5  144.03    6.41
  -2   8   5  145.32    6.91
  -2  -8   5  152.82    6.82
   2   8  -5  141.96    6.62
  -2  -8   5  140.13    6.60
   2  -8  -5  142.19    7.02
  -2   8   5  146.01    6.72
  -1  -8   5  220.71    8.88
   1  -8  -5  233.50   10.02
   1  -8  -5  234.85    9.25
  -1   8   5  251.47    9.97
  -1   8   5  229.71    9.32
   1   8  -5  228.47    9.06
   0  -8  -5  116.98    6.46
   0   8   5  110.71    5.91
   0   8  -5  122.19    5.52
   0   8   5  121.64    6.37
   0  -8   5  121.87    5.34
   0  -8  -5  122.82    6.05
   0  -8   5  121.93    5.44
   1   8   5  233.32   10.21
  -1  -8  -5  229.62   10.27
   1  -8   5  222.01    8.23
  -1  -8  -5  208.52    9.35
   1   8   5  233.43    9.55
   1  -8   5  233.82    8.31
   2   8   5    2.17    1.45
   2  -8   5    0.79    0.80
  -2  -8  -5    0.67    1.54
   2   8   5    1.90    1.50
   2  -8   5    0.66    0.70
   3   8   5   48.75    4.51
   3   8   5   40.68    3.85
  -3  -8  -5   43.15    4.51
  -4  -8  -5  145.88    8.41
   4   8   5  121.05    7.74
   4   8   5  141.54    7.26
   5   8   5    0.98    2.16
   5   8   5    0.33    1.53
   6   8   5   10.38    2.57
   6   8   5    7.96    3.13
  10  -9  -5    2.91    1.73
  10   9  -5    1.51    2.71
  -9  -9   5   13.08    3.58
   9  -9  -5   14.17    2.23
   9   9  -5   18.88    3.83
   8   9  -5    5.84    2.63
  -8  -9   5    2.91    1.97
   8  -9  -5    4.22    1.48
   7  -9  -5    7.39    1.94
  -7  -9   5    4.93    2.23
   7   9  -5   12.52    2.90
  -6  -9   5    1.25    1.66
   6   9  -5    0.46    1.55
   6  -9  -5   -0.11    1.00
  -6  -9   5    0.56    1.60
  -6  -9   5    0.53    1.46
  -5  -9   5    2.55    1.54
  -5  -9   5    6.09    1.77
   5  -9  -5    4.84    1.46
  -5  -9   5    3.74    1.70
   5   9  -5    3.75    1.75
   4  -9  -5    5.71    1.64
   4   9  -5    5.41    1.72
   4  -9  -5    6.08    1.14
   4  -9  -5    6.11    1.17
  -4  -9   5    6.06    1.57
  -4  -9   5    4.64    1.77
  -4   9   5    6.51    1.69
  -4  -9   5    4.13    1.62
   3   9  -5    0.64    1.07
   3  -9  -5    2.22    1.13
   3  -9  -5    1.55    1.31
  -3   9   5    1.05    1.33
   3  -9  -5    0.59    0.98
   3   9  -5    1.33    1.22
  -3  -9   5    0.28    1.20
  -3   9   5    1.13    1.15
   2  -9  -5   43.57    3.10
  -2  -9   5   42.63    3.39
  -2   9   5   44.83    3.59
  -2  -9   5   40.23    3.28
   2   9  -5   47.19    3.45
   2  -9  -5   43.89    3.16
  -2   9   5   39.06    3.46
   2  -9  -5   33.90    3.42
  -1  -9   5   79.45    4.48
   1  -9  -5   87.18    4.78
   1  -9  -5   85.44    5.31
  -1  -9   5   81.04    4.58
  -1   9   5   82.26    4.99
   1   9  -5   81.63    4.58
  -1   9   5   88.32    5.21
   0  -9   5   11.59    1.69
   0  -9  -5   12.96    2.26
   0   9   5   11.22    2.45
   0  -9  -5    8.57    2.35
   0  -9   5   13.18    1.71
   0   9   5   16.89    2.45
   1   9   5  116.50    6.29
   1  -9   5  124.22    5.09
  -1  -9  -5  112.99    6.33
  -1  -9  -5  130.56    7.25
   1  -9   5  135.28    5.25
   1   9   5  118.47    6.93
   2   9   5    9.23    2.46
   2  -9   5    9.70    1.03
   2  -9   5    7.58    0.95
  -2  -9  -5   11.29    2.66
   2  -9   5    9.10    0.95
   3   9   5    1.58    1.88
  -3  -9  -5   -1.04    1.48
  -4  -9  -5   40.24    4.88
   4   9   5   40.01    4.69
   5   9   5    2.16    2.35
   6   9   5   12.25    3.75
  10 -10  -5    5.36    1.60
  10  10  -5    5.91    3.44
   9  10  -5   21.90    4.20
   9 -10  -5   20.74    2.38
  -9 -10   5   20.08    4.06
  -8 -10   5    0.90    1.95
   8 -10  -5    1.66    1.27
   8  10  -5    1.90    2.08
   7 -10  -5    4.71    1.52
  -7 -10   5    5.45    2.40
   7  10  -5    2.84    1.99
  -6 -10   5    4.92    2.15
  -6 -10   5    2.37    1.68
   6 -10  -5    2.98    1.46
   6  10  -5    6.06    2.10
  -5 -10   5   35.44    3.82
   5 -10  -5   40.75    3.33
   5  10  -5   39.71    4.02
  -5 -10   5   42.42    3.46
  -5 -10   5   36.92    3.92
  -4 -10   5    4.24    1.86
   4 -10  -5    5.95    1.09
  -4 -10   5    6.31    2.05
   4 -10  -5    4.52    1.02
  -4 -10   5    4.96    1.39
   4 -10  -5    6.29    1.76
   4  10  -5    4.45    1.78
  -3 -10   5    3.87    1.49
   3 -10  -5    0.39    1.00
   3 -10  -5    1.62    1.47
  -3 -10   5    2.48    1.47
  -3  10   5    1.02    1.11
   3 -10  -5    1.53    1.08
   3  10  -5    0.95    1.29
   2 -10  -5   48.65    3.28
   2 -10  -5   47.37    3.32
  -2  10   5   42.74    3.55
  -2 -10   5   48.07    3.51
   2 -10  -5   42.93    3.80
   2  10  -5   39.71    3.38
  -2 -10   5   44.24    3.46
   1 -10  -5  275.76   10.56
  -1 -10   5  279.97   10.38
   1 -10  -5  268.92   11.46
  -1  10   5  268.40   11.26
  -1 -10   5  260.13   10.24
  -1 -10   5  279.25   10.42
   0 -10   5    2.25    1.19
   0  10   5    0.60    1.39
   0 -10   5    0.77    0.93
   0 -10  -5   -0.24    1.22
   0 -10   5    0.82    0.98
   0 -10  -5    1.29    1.58
   1  10   5    5.80    2.13
   1 -10   5    5.63    1.11
  -1 -10  -5    6.84    2.30
  -1 -10  -5    5.70    1.92
   1 -10   5    7.27    1.23
  -2 -10  -5    1.01    1.71
   2  10   5    3.50    2.04
  -3 -10  -5   17.63    3.40
   3  10   5   19.52    3.52
   4  10   5    8.70    2.87
  -4 -10  -5    9.46    2.82
   5  10   5   20.24    4.04
   6  10   5   -3.23    2.26
   9 -11  -5    3.25    1.35
  -9 -11   5    1.96    2.41
   9  11  -5    0.53    2.20
   8  11  -5    4.20    2.38
  -8 -11   5    2.69    2.23
   8 -11  -5    4.03    1.37
   7 -11  -5    6.43    1.75
  -7 -11   5    6.82    2.53
   7  11  -5    5.67    2.41
   6 -11  -5   62.47    4.18
  -6 -11   5   65.23    4.67
   6  11  -5   60.30    5.23
  -6 -11   5   60.93    5.18
  -5 -11   5    4.19    1.58
  -5 -11   5    3.24    1.73
   5 -11  -5    0.51    1.33
   5  11  -5    2.20    1.70
  -4 -11   5   50.97    4.32
   4 -11  -5   58.28    2.43
   4  11  -5   63.34    4.68
   4 -11  -5   53.26    3.98
  -4 -11   5   52.86    3.69
   3 -11  -5   62.12    3.45
   3  11  -5   55.51    4.19
   3 -11  -5   57.01    4.29
   3 -11  -5   66.75    3.52
  -3  11   5   62.14    4.16
  -3 -11   5   74.37    4.73
   2 -11  -5   11.36    1.85
  -2  11   5   13.04    2.36
   2 -11  -5    9.80    2.30
   2 -11  -5   12.00    1.89
  -2 -11   5    3.86    1.50
  -2 -11   5    9.18    1.95
  -1  11   5   94.06    5.57
   1 -11  -5   89.16    5.79
   1 -11  -5   87.54    5.00
   1 -11  -5   93.04    5.12
  -1 -11   5   90.88    4.83
   0 -11  -5  195.53    9.59
   0  11   5  202.73    9.46
   0 -11   5  208.87    7.80
   0 -11   5  205.10    7.87
   0 -11  -5  182.40    8.57
  -1 -11  -5   21.94    3.07
   1 -11   5   20.23    1.71
   1 -11   5   20.51    1.65
   1  11   5   19.16    3.34
  -1 -11  -5   18.91    3.28
   2  11   5    0.79    1.75
  -2 -11  -5   -0.70    1.48
   3  11   5   -0.43    1.83
  -3 -11  -5   -0.50    1.74
  -4 -11  -5    0.06    2.05
   4  11   5   -0.15    1.99
   5  11   5   -1.10    2.25
  -9 -12   5   14.51    3.84
   9 -12  -5   16.40    1.68
   9  12  -5    7.76    3.53
   8  12  -5   13.94    3.64
   8 -12  -5   14.11    1.93
  -8 -12   5    6.99    2.79
  -7 -12   5   33.98    4.53
   7 -12  -5   41.93    3.27
   7  12  -5   37.17    4.67
  -6 -12   5   11.12    2.82
   6  12  -5    8.90    2.58
   6 -12  -5   10.33    2.03
  -6 -12   5   10.96    2.34
   5  12  -5   11.84    2.66
  -5 -12   5   10.61    2.08
  -5 -12   5    7.98    2.22
   5 -12  -5    7.78    2.04
  -4 -12   5    7.03    2.14
  -4 -12   5    7.47    1.77
   4 -12  -5    8.94    2.07
   3 -12  -5   15.70    1.79
  -3 -12   5   16.94    2.67
   3 -12  -5   18.63    2.78
   3 -12  -5   18.24    1.80
   2 -12  -5   43.31    3.99
   2 -12  -5   35.86    2.83
  -2 -12   5   38.72    3.37
   2 -12  -5   34.79    2.93
  -2  12   5   33.59    3.45
  -1  12   5    9.30    2.09
   1 -12  -5    6.62    2.09
  -1 -12   5    5.97    1.56
   1 -12  -5    5.64    1.82
   1 -12  -5    3.61    1.50
   0 -12   5    3.19    1.14
   0  12   5    2.28    1.46
   0 -12  -5    4.34    1.84
   0 -12  -5    0.68    1.48
  -1 -12  -5   47.54    4.81
   1  12   5   42.29    4.41
  -1 -12  -5   41.00    4.00
   1 -12   5   48.86    2.28
   1 -12   5   48.79    2.37
   2  12   5   15.69    3.36
  -2 -12  -5   15.11    3.34
   3  12   5    3.04    2.32
  -3 -12  -5    0.64    2.18
   4  12   5    3.76    2.84
  -4 -12  -5   -0.07    2.22
   5  12   5    6.90    3.05
   8 -13  -5    1.83    1.31
  -8 -13   5    1.96    2.28
   8  13  -5    3.85    2.81
  -7 -13   5    6.87    2.79
   7 -13  -5    8.10    1.76
   6 -13  -5   -2.38    0.91
  -6 -13   5    0.73    1.67
  -6 -13   5    1.56    2.03
  -5 -13   5    4.21    1.74
   5 -13  -5    4.42    1.71
  -5 -13   5    7.07    2.41
   4 -13  -5    7.49    1.95
  -4 -13   5    1.06    1.64
  -4 -13   5    6.27    1.70
   3 -13  -5   12.53    1.46
   3 -13  -5   13.83    2.56
   3 -13  -5   15.64    1.46
  -3 -13   5   12.82    2.50
   2 -13  -5   31.32    3.69
  -2 -13   5   40.48    3.48
   2 -13  -5   33.84    2.67
   2 -13  -5   33.28    2.82
   1 -13  -5   28.19    2.91
   1 -13  -5   30.28    3.74
   1 -13  -5   27.71    2.87
  -1 -13   5   29.42    2.73
   0 -13   5   15.48    1.73
   0 -13  -5   13.47    2.45
   0 -13  -5   10.53    2.65
   0  13   5   14.64    2.94
   1  13   5    1.89    2.00
  -1 -13  -5    0.25    1.44
  -1 -13  -5    3.94    2.15
   2  13   5   19.31    3.76
  -2 -13  -5   20.69    3.82
   3  13   5   22.71    4.08
  -3 -13  -5   23.81    4.23
  -4 -13  -5   16.60    3.85
   4  13   5   12.89    3.67
   5  13   5   34.13    5.45
  -8 -14   5    0.95    2.03
   8 -14  -5    3.32    1.00
   7 -14  -5   -0.39    1.19
  -7 -14   5   -1.25    1.74
  -6 -14   5    4.92    2.48
   6 -14  -5    4.74    1.57
  -6 -14   5    4.31    2.02
  -5 -14   5   -1.36    1.70
   5 -14  -5    1.49    1.44
  -5 -14   5   -0.91    1.18
   4 -14  -5   -1.54    1.20
  -4 -14   5   -0.29    1.55
  -4 -14   5    1.78    1.22
   3 -14  -5    1.66    1.51
  -3 -14   5    0.85    1.33
   2 -14  -5    6.96    1.43
  -2 -14   5   10.53    2.09
   2 -14  -5    9.85    1.71
   2 -14  -5   11.73    2.68
   1 -14  -5    3.85    1.72
   1 -14  -5    3.63    1.53
   1 -14  -5    6.69    2.19
  -1 -14   5    4.17    1.51
   0 -14  -5    0.15    1.59
   0 -14  -5    0.19    1.40
   0 -14   5    2.37    0.97
  -1 -14  -5    6.90    2.61
  -1 -14  -5    6.15    2.07
   1  14   5    9.23    2.84
   2  14   5   41.06    5.07
  -2 -14  -5   46.42    5.36
   3  14   5    4.01    2.71
  -3 -14  -5    0.08    2.12
  -4 -14  -5    4.88    3.00
   4  14   5    1.79    2.94
   7 -15  -5    0.30    1.10
  -7 -15   5   -0.95    2.07
  -6 -15   5    4.83    2.11
   6 -15  -5    3.68    1.59
  -6 -15   5    3.16    2.17
  -5 -15   5    1.93    1.47
  -5 -15   5    2.00    1.74
   5 -15  -5    0.46    1.33
   4 -15  -5   67.75    4.76
  -4 -15   5   67.03    5.39
   3 -15  -5   23.12    3.22
  -3 -15   5   24.14    3.20
   2 -15  -5   -1.03    1.44
  -2 -15   5   -0.79    0.94
   2 -15  -5    1.14    1.16
   2 -15  -5   -0.02    0.89
   1 -15  -5   16.78    3.15
   1 -15  -5   19.83    2.50
   1 -15  -5   15.35    2.17
  -1 -15   5   17.37    2.32
   0 -15  -5    0.80    1.83
   0 -15   5   -0.17    1.00
   0 -15  -5    2.52    1.51
  -1 -15  -5    2.55    1.81
  -1 -15  -5    0.63    1.91
  -2 -15  -5   37.87    5.02
   3  15   5   23.65    4.68
  -3 -15  -5   22.34    4.45
   4  15   5    6.04    3.47
  -4 -15  -5   16.63    4.18
   7 -16  -5    1.94    1.07
  -7 -16   5   -1.36    2.06
   6 -16  -5    2.85    1.43
  -6 -16   5    0.43    1.78
  -6 -16   5    3.79    2.47
  -5 -16   5    0.52    1.26
  -5 -16   5   -1.00    1.77
   5 -16  -5    1.34    1.37
   4 -16  -5   -1.04    1.50
  -4 -16   5    0.78    1.88
   3 -16  -5   -0.50    1.52
  -3 -16   5    0.05    1.40
  -2 -16   5    7.94    2.00
   2 -16  -5    5.20    1.09
   2 -16  -5    6.59    2.31
   2 -16  -5    6.17    1.07
  -1 -16   5   14.27    2.12
   1 -16  -5   16.61    2.15
   1 -16  -5   13.92    2.15
   1 -16  -5   14.27    3.17
   0 -16  -5    0.93    1.71
   0 -16   5    0.09    0.86
   0 -16  -5   -0.35    1.29
   0 -16  -5    0.92    1.70
  -1 -16  -5    7.46    2.84
  -1 -16  -5    7.45    2.23
  -2 -16  -5   13.65    3.66
  -3 -16  -5    9.13    3.44
  -6 -17   5    5.86    2.23
   6 -17  -5    5.25    1.63
  -6 -17   5    1.11    2.59
  -5 -17   5    9.96    2.03
  -5 -17   5    8.37    2.85
   5 -17  -5   13.99    2.41
   4 -17  -5   -0.94    1.42
  -4 -17   5   -1.72    1.65
   3 -17  -5    1.23    2.03
  -3 -17   5    2.94    2.05
  -2 -17   5   11.69    2.30
   2 -17  -5    7.87    2.65
   1 -17  -5    1.70    1.23
  -1 -17   5    1.61    1.31
   1 -17  -5   -0.02    1.31
   1 -17  -5    1.42    2.17
   0 -17  -5   46.65    3.79
   0 -17  -5   41.94    3.89
   0 -17   5   47.04    2.50
   0 -17  -5   48.53    5.29
  -1 -17  -5    0.63    1.92
  -1 -17  -5   -0.63    1.82
  -2 -17  -5    4.03    3.06
  -5 -18   5   23.86    4.18
   5 -18  -5   22.31    2.89
   4 -18  -5    0.65    1.62
  -4 -18   5    3.00    2.16
  -3 -18   5    1.87    1.78
   3 -18  -5    0.23    1.83
   2 -18  -5    1.25    1.78
  -2 -18   5    2.38    1.62
  -1 -18   5   10.25    2.06
   1 -18  -5    9.25    1.55
   1 -18  -5   10.05    1.67
   1 -18  -5    5.46    2.72
   0 -18  -5   -0.87    1.72
   0 -18  -5   -0.90    1.45
   0 -18  -5    1.44    2.36
  -1 -18  -5   11.47    2.56
  -1 -18  -5    6.69    2.99
  -4 -19   5    1.77    2.02
   4 -19  -5    0.81    1.71
  -3 -19   5    0.17    1.65
   3 -19  -5    0.48    1.84
   2 -19  -5    0.86    1.96
  -2 -19   5    1.06    1.47
   1 -19  -5    0.52    2.17
  -1 -19   5   -0.05    1.20
   0 -19  -5   -1.03    2.25
   0 -19  -5    1.17    1.54
   0 -19  -5    0.61    1.54
  11   0  -6    0.45    1.22
  11   0  -6    6.41    2.50
  11   0  -6    2.56    1.24
  10   0  -6   34.95    3.11
  10   0  -6   28.40    4.09
  10   0  -6   29.97    2.92
   9   0  -6    4.21    2.03
   9   0  -6    3.24    1.64
   9   0  -6    2.29    1.51
   8   0  -6    8.33    1.94
   8   0  -6    7.23    1.90
  -8   0   6    9.53    2.46
   8   0  -6    7.22    2.16
   7   0  -6    2.05    1.64
   7   0  -6   -0.72    1.06
   7   0  -6   -0.97    1.22
  -7   0   6    3.08    1.83
  -6   0   6  959.44   32.17
  -6   0   6  970.67   31.25
   6   0  -6 1014.99   30.88
   6   0  -6  999.89   30.97
   6   0  -6  958.36   32.25
   5   0  -6   68.35    4.17
   5   0  -6   69.97    4.57
  -5   0   6   77.49    4.59
  -5   0   6   66.92    4.30
   5   0  -6   70.61    4.17
  -5   0   6   67.76    4.56
   4   0  -6  349.32   13.66
  -4   0   6  367.38   13.10
  -4   0   6  369.94   13.26
  -4   0   6  349.96   13.61
   4   0  -6  387.99   13.33
   4   0  -6  391.24   13.26
   3   0  -6    2.20    1.02
   3   0  -6    0.77    1.11
  -3   0   6    0.84    1.03
   3   0  -6    0.50    0.99
  -3   0   6    0.58    1.01
   2   0  -6  203.77    8.11
   2   0  -6  201.06    8.55
   2   0  -6  195.87    8.10
  -2   0   6  206.22    8.55
  -2   0   6  200.21    8.03
  -1   0   6    6.69    1.49
   1   0  -6    6.35    1.48
   1   0  -6    8.30    1.81
  -1   0   6    6.54    1.64
   0   0  -6  308.73   11.95
   0   0   6  303.48   11.86
   0   0  -6  329.29   11.58
   0   0   6  308.92   11.00
   1   0   6   87.85    5.20
   1   0   6  100.15    4.61
  -1   0  -6   97.60    5.47
  -2   0  -6  413.91   15.60
   2   0   6  420.47   15.50
   2   0   6  434.54   13.94
   3   0   6    3.43    1.65
   3   0   6    3.10    0.92
   4   0   6   10.05    2.35
   5   0   6   -0.75    1.37
   6   0   6    1.76    1.73
  11  -1  -6   20.57    3.82
  11   1  -6   12.90    3.35
  11   1  -6   18.19    2.37
  11   1  -6   16.14    2.41
  10   1  -6    0.99    1.66
  10   1  -6    2.57    1.51
  10  -1  -6    2.36    1.26
  10   1  -6    2.36    2.10
  10  -1  -6    0.07    1.16
  10  -1  -6    1.16    1.87
   9  -1  -6    5.48    1.65
   9   1  -6    7.14    2.04
   9  -1  -6    4.70    1.63
   9   1  -6    6.31    1.80
   9  -1  -6    6.87    2.30
   9   1  -6    1.58    1.79
   8  -1  -6    2.67    1.44
   8   1  -6    0.46    1.36
  -8  -1   6    1.19    1.58
   8   1  -6    1.13    1.54
   8  -1  -6    0.02    1.43
   8  -1  -6    0.98    1.24
   8   1  -6    1.90    1.35
  -7   1   6  105.12    6.09
   7   1  -6  104.63    5.72
   7   1  -6  104.34    6.33
   7  -1  -6   96.92    5.33
   7   1  -6   97.27    5.54
   7  -1  -6  101.16    6.14
   7  -1  -6  108.81    5.47
  -7  -1   6  108.79    6.42
  -6   1   6  301.21   12.19
  -6  -1   6  318.08   11.88
   6   1  -6  290.34   12.25
   6  -1  -6  288.04   11.17
  -6  -1   6  323.02   12.49
  -6  -1   6  297.08   11.75
   6  -1  -6  304.88   11.41
   6   1  -6  290.54   11.47
   6  -1  -6  293.82   12.12
   6   1  -6  295.95   11.44
  -5   1   6   22.50    2.84
  -5  -1   6   17.73    2.67
   5   1  -6   20.50    2.47
   5  -1  -6   20.87    2.65
   5   1  -6   23.87    2.61
  -5  -1   6   20.28    2.53
  -5   1   6   21.49    2.67
  -5   1   6   19.54    2.42
   5   1  -6   20.26    2.73
   5  -1  -6   22.65    2.40
   5  -1  -6   21.04    2.43
   4   1  -6    6.03    1.59
  -4  -1   6    5.62    1.47
  -4   1   6    5.74    1.62
   4  -1  -6    6.67    1.62
  -4  -1   6    6.68    1.77
   4  -1  -6    6.77    1.79
   4  -1  -6    6.60    1.53
   4   1  -6    4.10    1.49
  -4  -1   6    4.13    1.37
  -4   1   6    5.64    1.63
   4   1  -6    8.06    1.68
  -3  -1   6   14.28    2.15
  -3   1   6   13.45    2.12
   3  -1  -6   10.45    1.81
  -3  -1   6   18.26    2.19
   3   1  -6   14.66    2.28
  -3   1   6   16.75    2.10
   3   1  -6   14.22    2.05
   3  -1  -6   13.84    1.96
   3  -1  -6   12.90    2.11
  -2  -1   6  118.76    5.30
   2  -1  -6  109.19    5.45
  -2   1   6  122.02    5.51
  -2  -1   6  109.45    5.62
   2   1  -6  104.09    5.57
  -2   1   6  111.00    5.76
   2   1  -6  116.43    5.50
   2  -1  -6  107.50    5.68
   2   1  -6  110.72    5.37
  -1   1   6   13.77    1.93
  -1  -1   6   12.48    1.72
   1   1  -6   13.38    2.17
   1  -1  -6   11.82    1.93
   1   1  -6   13.83    1.97
   1   1  -6   16.35    2.04
   1  -1  -6   15.64    2.29
  -1  -1   6   12.15    2.05
  -1   1   6    9.91    1.94
   0   1   6   22.33    2.67
   0  -1   6   33.05    2.88
   0  -1  -6   25.85    2.85
   0  -1  -6   21.81    2.48
   0   1  -6   26.48    2.47
   0  -1   6   25.24    2.72
   0   1   6   24.25    2.34
   0  -1   6   24.86    2.16
   0   1  -6   24.38    2.69
  -1   1  -6  108.54    5.67
   1  -1   6  106.57    4.54
   1  -1   6  102.76    5.52
   1   1   6   90.74    5.39
   1   1   6   99.43    4.86
  -1  -1  -6   96.80    5.70
   2  -1   6   62.91    3.13
  -2  -1  -6   68.34    4.59
   2   1   6   67.35    3.72
   2  -1   6   61.37    4.28
   2   1   6   63.68    4.51
   3   1   6   15.48    2.62
   3   1   6   15.96    1.80
   3  -1   6   14.64    2.43
   4   1   6    9.36    2.50
   4  -1   6   11.76    2.44
   4   1   6    9.81    1.24
   5   1   6   10.96    2.62
   5  -1   6    9.39    2.26
   6  -1   6    3.76    1.99
   6   1   6   10.13    2.64
  11  -2  -6    7.92    2.88
  11   2  -6    3.73    1.89
  11   2  -6    4.32    2.59
  11   2  -6    7.47    2.05
  10   2  -6    4.63    1.96
  10  -2  -6    7.68    2.50
  10   2  -6   10.07    2.97
  10  -2  -6    7.81    1.27
  10   2  -6    7.06    2.24
  10  -2  -6    7.33    1.19
   9   2  -6   -0.74    1.31
   9  -2  -6   -0.59    1.57
   9   2  -6    0.99    1.32
   9   2  -6    0.52    1.69
   9  -2  -6   -0.33    0.90
   9  -2  -6    0.21    1.14
   8  -2  -6   20.27    2.34
   8  -2  -6   13.83    2.06
   8   2  -6   13.99    2.40
   8  -2  -6   19.31    3.04
  -8  -2   6   13.58    2.87
   8   2  -6   17.56    2.66
   8   2  -6   16.32    3.11
   7  -2  -6   79.68    4.58
  -7   2   6   72.32    5.03
  -7  -2   6   75.69    5.36
   7   2  -6   83.18    5.06
   7   2  -6   83.21    5.06
   7  -2  -6   79.70    4.46
   7  -2  -6   74.94    5.20
   7   2  -6   78.94    5.45
   6  -2  -6   43.46    3.87
   6   2  -6   51.15    3.82
   6   2  -6   45.40    3.57
   6  -2  -6   47.01    3.47
   6  -2  -6   49.39    3.50
   6   2  -6   45.65    4.08
  -6  -2   6   47.04    3.98
  -6   2   6   49.11    3.92
  -5   2   6   19.74    2.52
   5  -2  -6   27.09    2.95
  -5  -2   6   21.83    2.64
   5   2  -6   23.93    2.64
   5   2  -6   18.60    2.66
  -5   2   6   23.08    2.74
   5  -2  -6   24.53    2.48
  -5  -2   6   29.15    3.14
  -5  -2   6   22.56    2.70
  -5   2   6   24.08    2.78
   5   2  -6   26.99    2.76
   5  -2  -6   24.74    2.52
   4  -2  -6   22.46    2.33
   4   2  -6   16.24    2.21
  -4   2   6   21.34    2.54
   4  -2  -6   22.26    2.71
   4  -2  -6   19.93    2.29
  -4   2   6   18.85    2.29
  -4  -2   6   24.07    2.69
  -4  -2   6   20.23    2.35
  -4  -2   6   22.30    2.42
   4   2  -6   18.12    2.28
   4   2  -6   18.81    2.46
   3   2  -6  146.84    6.55
  -3   2   6  145.79    6.90
   3  -2  -6  152.03    6.63
   3   2  -6  151.14    6.68
  -3  -2   6  149.24    6.48
   3  -2  -6  135.42    6.83
  -3  -2   6  149.30    6.92
  -3   2   6  141.28    6.49
   3   2  -6  156.08    7.16
   3  -2  -6  145.27    6.51
  -2  -2   6   54.35    3.35
  -2   2   6   56.69    3.53
   2   2  -6   50.98    3.37
   2   2  -6   50.33    3.58
   2  -2  -6   57.83    3.90
  -2   2   6   52.98    3.75
   2   2  -6   50.00    3.43
   2  -2  -6   52.32    3.60
  -2  -2   6   49.67    3.65
   2  -2  -6   48.51    3.32
   1   2  -6  225.56    8.94
   1  -2  -6  237.72    9.11
   1   2  -6  219.86    8.76
  -1   2   6  219.06    9.35
  -1  -2   6  246.42    9.44
   1   2  -6  225.25    9.25
   1  -2  -6  232.34    9.57
  -1   2   6  229.59    8.86
  -1  -2   6  234.60    9.32
  -1  -2   6  215.64    8.40
   0   2   6  130.77    6.02
   0  -2  -6  139.46    6.80
   0  -2   6  141.66    6.56
   0  -2   6  129.99    6.34
   0   2   6  138.40    6.72
   0  -2  -6  144.72    6.48
   0   2  -6  129.06    6.40
   0  -2   6  127.51    5.48
   1   2   6   38.27    2.92
  -1  -2  -6   42.23    3.77
  -1   2  -6   33.00    3.12
  -1  -2  -6   27.69    2.96
   1   2   6   28.42    3.12
   1  -2   6   33.39    2.20
   1  -2   6   37.18    3.19
   2   2   6   45.95    3.20
  -2  -2  -6   42.89    3.89
   2  -2   6   42.73    3.37
   2   2   6   43.73    3.88
   3  -2   6   11.26    2.20
   3   2   6   12.85    2.63
   3   2   6   15.39    1.97
   4   2   6    1.73    1.79
   4  -2   6   -0.03    1.34
   4   2   6    0.77    1.02
   5   2   6   11.25    1.08
   5   2   6   10.80    2.74
   5  -2   6    9.87    2.27
   6   2   6    5.32    2.32
   6  -2   6    1.88    1.86
  11  -3  -6    6.28    2.82
  11   3  -6    8.70    3.20
  11   3  -6    8.34    2.47
  11   3  -6   10.90    2.55
  10   3  -6    0.69    1.57
  10  -3  -6    1.50    1.78
  10   3  -6   -1.14    1.59
  10   3  -6   -1.76    1.75
   9  -3  -6   10.44    1.56
   9   3  -6    8.06    2.60
   9   3  -6   10.38    2.29
   9  -3  -6   15.25    2.87
   9   3  -6    9.91    2.43
   9  -3  -6    8.89    1.40
  -8  -3   6    7.86    2.72
   8   3  -6    6.98    2.33
   8   3  -6    7.92    2.18
   8  -3  -6    8.20    1.63
   8  -3  -6    7.90    2.24
   8  -3  -6    8.08    1.67
   8   3  -6    6.49    2.05
   7   3  -6   22.07    3.28
  -7   3   6   26.02    3.19
  -7  -3   6   31.21    3.79
   7  -3  -6   22.50    2.43
   7  -3  -6   26.65    3.23
   7   3  -6   24.62    2.98
   7   3  -6   24.49    3.01
   7  -3  -6   26.32    2.53
  -6   3   6    0.11    1.22
   6  -3  -6    0.22    1.22
   6   3  -6   -0.94    1.15
  -6  -3   6    1.78    1.46
   6   3  -6   -0.10    0.96
   6   3  -6    1.95    1.50
   6  -3  -6    1.05    1.17
   6  -3  -6   -0.83    1.02
  -6  -3   6    1.77    1.45
   5  -3  -6    0.91    1.20
   5  -3  -6    2.01    1.08
  -5   3   6   -0.52    1.01
  -5   3   6    0.14    1.06
  -5  -3   6    0.05    1.22
  -5  -3   6    0.84    1.15
   5  -3  -6   -0.16    0.90
   5   3  -6    0.12    1.01
   5   3  -6    0.59    1.05
   5   3  -6    0.53    1.32
  -5   3   6    1.34    1.34
   4  -3  -6   -0.05    0.99
  -4  -3   6   -0.30    1.05
   4  -3  -6   -0.02    0.89
   4  -3  -6    0.23    0.78
  -4   3   6    1.15    1.22
   4   3  -6    0.92    1.07
  -4   3   6    0.10    0.88
   4   3  -6    0.23    0.80
  -4  -3   6   -1.06    0.84
   4   3  -6    0.08    0.91
  -4  -3   6    1.14    1.04
  -3   3   6   14.33    2.08
   3   3  -6   12.61    1.97
  -3  -3   6   12.87    2.15
   3  -3  -6   11.53    1.84
  -3  -3   6    8.04    1.61
   3   3  -6    9.51    1.91
   3  -3  -6   12.62    2.23
   3   3  -6   14.87    2.10
  -3   3   6   12.52    2.17
   3  -3  -6   13.29    1.94
   2  -3  -6  249.37   10.21
   2   3  -6  267.66    9.72
  -2  -3   6  232.61    9.08
  -2   3   6  239.46    9.53
   2   3  -6  247.61    9.98
   2  -3  -6  250.82    9.69
   2  -3  -6  259.16    9.68
  -2  -3   6  249.50    9.91
  -2   3   6  251.78   10.14
   2   3  -6  243.27    9.53
  -1   3   6   41.78    3.14
   1   3  -6   39.09    3.08
  -1   3   6   47.17    3.52
   1   3  -6   48.48    3.30
  -1  -3   6   42.30    3.15
   1   3  -6   43.63    2.96
   1  -3  -6   40.64    3.44
  -1  -3   6   37.31    3.06
  -1  -3   6   45.32    2.77
   0  -3   6  158.08    7.18
   0   3   6  160.04    7.59
   0  -3   6  178.02    7.51
   0   3  -6  169.54    7.36
   0   3   6  159.89    7.06
   0  -3  -6  160.55    7.76
   0  -3  -6  161.55    7.26
   1   3   6   39.90    3.69
  -1  -3  -6   48.84    4.07
   1  -3   6   40.82    3.30
  -1   3  -6   52.30    3.68
   1   3   6   48.48    3.42
   2   3   6   18.43    2.25
   2  -3   6   17.10    2.27
  -2  -3  -6   19.85    2.93
   2   3   6   17.81    2.77
   3  -3   6    0.02    1.08
   3   3   6   -0.65    1.03
   3   3   6    2.04    1.56
   4  -3   6    9.55    2.00
   4   3   6   12.09    1.91
   4   3   6   10.81    2.64
   5   3   6    8.59    1.56
   5   3   6    7.55    2.58
   5  -3   6    5.88    1.81
   6   3   6    3.86    2.50
   6  -3   6    6.34    1.97
  11   4  -6    9.90    3.24
  11  -4  -6    8.37    2.67
  11   4  -6    6.48    2.46
  10   4  -6   -0.51    1.90
  10  -4  -6    1.35    1.77
  10   4  -6   -0.70    1.48
  10   4  -6    0.16    2.17
   9  -4  -6   12.46    2.80
   9   4  -6    8.55    2.20
   9   4  -6    5.95    2.24
   9   4  -6    9.37    2.70
   8   4  -6   68.17    4.84
  -8  -4   6   73.52    5.84
   8   4  -6   72.06    5.57
   8  -4  -6   74.19    5.23
   8  -4  -6   72.55    3.81
   8  -4  -6   74.34    3.79
   8   4  -6   70.61    4.98
   7  -4  -6    9.89    2.28
   7   4  -6    7.93    2.10
   7   4  -6    7.95    2.01
   7  -4  -6   10.26    1.70
  -7  -4   6    7.58    2.37
   7  -4  -6    6.49    1.53
   7   4  -6   10.98    2.47
   6  -4  -6   30.48    2.75
   6   4  -6   39.49    3.83
   6   4  -6   35.45    3.42
  -6   4   6   38.08    3.56
   6  -4  -6   27.83    2.69
  -6  -4   6   34.68    3.47
   6   4  -6   37.52    3.41
   6  -4  -6   31.60    3.31
  -6  -4   6   35.64    3.84
   5  -4  -6    0.92    1.07
   5   4  -6   -0.77    1.03
  -5  -4   6    1.48    1.37
  -5  -4   6   -1.43    0.91
   5   4  -6    0.96    1.22
  -5   4   6    0.11    1.16
   5  -4  -6    1.02    0.96
   5   4  -6    1.32    1.11
   5  -4  -6   -0.19    0.95
  -5   4   6    0.81    1.20
  -5   4   6    0.36    1.21
   4   4  -6   -0.10    0.97
  -4  -4   6    3.18    1.29
  -4  -4   6    0.60    1.19
   4  -4  -6    1.18    1.16
  -4   4   6    1.54    1.14
   4   4  -6    0.00    1.09
   4  -4  -6    0.88    0.91
  -4   4   6   -0.18    0.98
   4   4  -6    1.47    1.12
   4  -4  -6   -0.26    0.81
  -3   4   6   16.32    2.20
   3   4  -6   18.13    2.40
   3  -4  -6   15.45    2.40
   3  -4  -6   15.17    2.09
  -3  -4   6   18.77    2.49
   3  -4  -6   18.79    2.18
  -3   4   6   14.95    2.37
   3   4  -6   17.97    2.27
   3   4  -6   22.63    2.49
   2   4  -6    7.84    1.72
  -2   4   6    7.67    1.72
  -2  -4   6    7.80    1.67
  -2   4   6    9.41    1.92
   2   4  -6   10.05    1.79
   2   4  -6    7.17    1.77
   2  -4  -6    7.77    1.74
  -2  -4   6    3.78    1.49
   2  -4  -6    9.62    1.79
   2  -4  -6   11.19    2.15
   1   4  -6   29.05    2.84
   1   4  -6   31.81    2.74
  -1  -4   6   28.36    2.75
  -1   4   6   28.32    2.78
   1  -4  -6   24.35    2.67
  -1  -4   6   32.67    2.93
  -1   4   6   36.44    3.29
   1  -4  -6   29.36    3.13
   0   4   6   20.52    2.48
   0   4   6   15.79    2.56
   0  -4   6   13.70    2.13
   0  -4   6   14.14    2.09
   0  -4  -6   16.98    2.69
   0  -4  -6   16.60    2.35
   0   4  -6   16.76    2.25
   1   4   6   77.86    4.52
   1   4   6   69.16    4.75
   1  -4   6   64.33    4.04
  -1  -4  -6   80.55    5.19
   2   4   6    7.07    1.75
  -2  -4  -6    5.83    2.17
   2   4   6    3.10    1.59
   2  -4   6    4.86    1.47
   3  -4   6   -2.03    0.84
   3   4   6    1.40    1.28
  -3  -4  -6   -0.47    1.46
   3   4   6   -0.36    1.45
   4  -4   6   -1.04    1.01
   4   4   6    0.56    1.71
   4   4   6    0.31    1.23
   5  -4   6    5.71    1.74
   5   4   6    7.87    1.75
   5   4   6    9.05    2.80
   6   4   6   11.34    3.38
   6  -4   6   19.19    2.24
   6   4   6   14.56    1.72
  10   5  -6   -2.84    1.77
  10  -5  -6    0.39    1.64
   9   5  -6    1.54    1.79
  -9  -5   6    1.84    2.13
  -9  -5   6   -0.35    1.64
   9  -5  -6   -0.29    1.31
   8   5  -6   26.49    3.83
   8  -5  -6   23.92    1.81
  -8  -5   6   25.20    3.85
   8  -5  -6   29.36    3.47
   8  -5  -6   24.34    1.81
  -7  -5   6    4.51    2.12
   7  -5  -6    5.18    1.31
   7   5  -6    5.60    2.00
   7  -5  -6    3.97    1.29
   7  -5  -6    6.34    1.91
  -6  -5   6   17.59    2.90
   6  -5  -6   19.26    2.70
   6  -5  -6   19.36    2.23
   6  -5  -6   19.52    2.19
   6   5  -6   18.23    2.92
   6   5  -6   13.45    2.37
   6   5  -6   18.66    2.70
  -6   5   6   22.44    2.86
  -6  -5   6   23.06    2.94
   5  -5  -6   25.37    2.46
   5  -5  -6   27.34    3.02
  -5  -5   6   20.07    2.67
  -5   5   6   25.05    2.85
   5   5  -6   23.33    2.99
  -5  -5   6   23.92    3.08
  -5   5   6   21.96    2.57
   5  -5  -6   24.59    2.46
   5   5  -6   21.78    2.71
   4   5  -6   62.98    4.17
  -4  -5   6   80.62    4.89
   4   5  -6   65.91    4.27
   4  -5  -6   59.58    4.32
  -4  -5   6   64.39    4.11
   4  -5  -6   75.60    4.13
   4  -5  -6   61.45    3.85
   4   5  -6   68.23    4.59
  -4   5   6   72.12    4.43
  -4   5   6   73.15    4.52
   3   5  -6   14.41    2.08
   3  -5  -6   10.95    1.89
   3   5  -6   10.91    2.08
  -3   5   6   14.19    2.22
   3  -5  -6   14.76    2.13
   3   5  -6   11.26    1.99
  -3   5   6   14.29    2.19
  -3  -5   6   13.47    2.30
   3  -5  -6   14.70    2.35
  -2  -5   6  252.97    9.70
  -2   5   6  239.84    9.75
  -2  -5   6  226.09    9.41
   2  -5  -6  226.40    9.18
   2  -5  -6  229.27    9.20
   2   5  -6  214.48    9.32
  -2   5   6  225.80    9.20
   2   5  -6  232.83    9.11
   2  -5  -6  233.69    9.91
   2   5  -6  230.90    9.06
  -1   5   6    8.91    1.96
  -1  -5   6    5.27    1.58
   1   5  -6    9.02    1.83
  -1   5   6    5.60    1.69
  -1  -5   6    7.00    1.67
   1  -5  -6    8.28    2.06
   1  -5  -6    6.44    1.58
   0   5  -6  139.93    6.27
   0   5   6  122.43    6.66
   0  -5  -6  121.21    6.77
   0   5   6  120.34    6.14
   0  -5   6  137.03    6.13
   1  -5   6    5.27    1.37
   1   5   6    8.36    2.07
   1   5   6    8.23    1.88
  -1  -5  -6   12.21    2.51
  -2  -5  -6   55.94    4.61
   2   5   6   39.42    4.06
   2  -5   6   40.81    3.02
   2   5   6   42.06    3.48
   3  -5   6  109.31    5.02
  -3  -5  -6   98.82    6.59
   3   5   6  103.39    6.47
   3   5   6   79.55    5.13
   4   5   6   44.85    4.60
   4  -5   6   39.37    2.89
   4   5   6   39.55    3.52
   5  -5   6    0.98    1.09
   5   5   6    0.62    1.43
   5   5   6    0.49    1.84
   6  -5   6    8.95    1.43
   6   5   6    7.87    3.02
   6   5   6    6.66    1.86
  10  -6  -6    7.38    2.37
  10   6  -6    6.79    3.08
  -9  -6   6    2.48    2.52
   9   6  -6   -1.57    1.40
   9  -6  -6   -1.16    1.41
  -9  -6   6    0.18    2.00
   8   6  -6   -0.41    1.53
  -8  -6   6   -1.24    1.67
   8  -6  -6    2.35    1.39
  -8  -6   6   -1.24    1.39
   7  -6  -6    9.94    1.39
   7  -6  -6    8.93    2.22
  -7  -6   6    7.81    2.59
   7  -6  -6   13.12    1.52
   7   6  -6    9.48    2.57
   6  -6  -6   97.84    4.66
  -6   6   6   98.58    5.58
  -6  -6   6   89.77    5.61
  -6  -6   6   94.62    6.15
   6  -6  -6  101.96    4.71
   6   6  -6   97.39    6.10
   6  -6  -6   92.74    5.54
   5   6  -6   -0.61    1.05
  -5   6   6    2.02    1.40
  -5  -6   6    0.43    1.29
  -5  -6   6    2.83    1.78
   5  -6  -6    2.78    1.21
   5  -6  -6    1.78    1.52
   5  -6  -6    4.53    1.42
   5   6  -6    1.51    1.51
   4   6  -6   12.02    2.20
   4  -6  -6   13.28    1.94
   4  -6  -6   13.52    1.96
  -4   6   6   13.83    2.25
   4  -6  -6    8.71    1.96
  -4   6   6   10.43    2.14
  -4  -6   6   15.19    2.21
   4   6  -6   13.70    2.23
  -4  -6   6   15.76    2.61
   4   6  -6    9.96    2.15
  -3   6   6   -0.65    0.97
   3  -6  -6   -0.18    0.83
   3   6  -6    0.81    1.09
   3   6  -6   -1.51    0.95
  -3  -6   6   -1.05    0.92
  -3   6   6    0.77    1.28
   3   6  -6   -0.10    0.97
   3  -6  -6    0.35    1.22
   3  -6  -6   -0.15    0.99
  -2  -6   6   35.44    3.13
  -2   6   6   27.75    2.91
   2  -6  -6   33.66    3.01
  -2   6   6   29.17    3.09
  -2  -6   6   28.98    2.91
   2  -6  -6   35.60    3.07
   2   6  -6   32.95    2.97
   2   6  -6   35.32    2.85
   2  -6  -6   24.45    3.06
  -1  -6   6   29.80    2.89
  -1  -6   6   29.11    2.82
  -1   6   6   34.90    3.15
   1  -6  -6   28.48    2.87
  -1   6   6   32.28    3.27
   1   6  -6   28.15    2.85
   1  -6  -6   31.98    3.47
   0  -6   6  117.11    5.75
   0  -6   6  123.64    5.69
   0   6   6  117.96    6.62
   0   6   6  126.65    6.24
   0   6  -6  121.31    5.89
   0  -6  -6  110.19    6.53
  -1  -6  -6    3.86    1.66
   1   6   6    4.47    1.82
   1  -6   6    5.02    1.33
   1   6   6    4.36    1.68
   2   6   6   23.24    3.32
   2  -6   6   26.84    2.35
  -2  -6  -6   26.56    3.62
   2   6   6   18.95    2.66
  -3  -6  -6    0.27    1.76
   3  -6   6    1.41    0.87
   3   6   6    0.67    1.29
   3   6   6    0.11    1.49
   4   6   6   43.77    4.67
   4   6   6   37.52    3.67
   4  -6   6   43.03    2.74
   5  -6   6    3.67    0.99
   5   6   6    1.66    2.42
   5   6   6    5.14    2.00
   6   6   6   19.91    3.97
   6   6   6   26.26    3.04
  10  -7  -6    3.21    1.64
  10   7  -6    3.39    2.68
  -9  -7   6    7.64    2.66
   9   7  -6    5.52    2.64
   9  -7  -6   11.08    2.35
   8   7  -6    2.28    2.22
   8  -7  -6   -2.19    1.00
  -8  -7   6    2.51    2.06
  -8  -7   6   -1.31    1.51
  -7  -7   6    6.85    2.41
   7   7  -6    6.73    2.28
  -7  -7   6    8.43    2.60
   7  -7  -6   11.06    2.33
   7  -7  -6    8.89    0.95
  -6  -7   6   28.96    3.67
   6   7  -6   19.54    3.08
  -6  -7   6   27.18    3.22
   6  -7  -6   18.72    2.74
   6  -7  -6   23.84    2.04
   6  -7  -6   26.10    2.15
   5   7  -6  169.58    8.32
   5  -7  -6  173.21    7.00
  -5  -7   6  164.19    8.28
  -5  -7   6  176.90    7.91
  -5   7   6  158.28    7.67
   5  -7  -6  161.38    7.85
   5  -7  -6  164.91    6.82
   4  -7  -6   66.69    3.98
  -4  -7   6   60.61    4.49
   4  -7  -6   64.72    4.49
  -4   7   6   67.24    4.51
   4   7  -6   65.72    4.59
   4  -7  -6   66.24    3.98
  -4  -7   6   70.46    4.28
  -3  -7   6  123.92    6.43
  -3   7   6  117.77    6.36
   3   7  -6  121.34    6.40
   3  -7  -6  129.77    6.65
   3   7  -6  125.16    6.07
   3  -7  -6  116.65    5.84
   3   7  -6  144.75    6.47
  -3   7   6  126.20    6.31
   3  -7  -6  119.44    5.83
   2   7  -6   17.28    2.38
  -2   7   6   14.81    2.46
  -2  -7   6   17.78    2.43
   2  -7  -6   17.78    2.78
   2  -7  -6   15.07    2.26
  -2   7   6   15.53    2.42
   2  -7  -6   20.06    2.43
   1  -7  -6  269.95   11.60
   1  -7  -6  284.52   10.88
  -1   7   6  258.73   11.25
  -1  -7   6  266.63   10.51
  -1   7   6  292.06   11.08
   1   7  -6  278.11   10.70
   0   7   6   54.74    4.40
   0   7   6   56.18    4.06
   0  -7  -6   48.65    4.40
   0  -7   6   60.54    3.70
   0  -7  -6   58.40    4.16
   1   7   6   73.59    5.33
   1  -7   6   87.88    4.45
  -1  -7  -6   91.28    5.93
   1   7   6   83.87    5.22
  -2  -7  -6    9.47    2.52
   2  -7   6   13.13    1.71
   2   7   6   13.34    2.56
   2   7   6    8.55    2.29
   3   7   6    1.82    1.56
  -3  -7  -6    0.88    1.70
   3  -7   6    1.78    0.95
   3   7   6    0.27    1.60
   4   7   6    4.29    2.37
   4  -7   6    5.18    1.00
   4   7   6    5.48    2.04
   5   7   6    8.87    2.51
   5   7   6   12.11    3.44
   6   7   6   -1.24    2.39
   6   7   6    1.27    1.68
  10  -8  -6    1.31    1.77
  10   8  -6    3.75    2.63
   9  -8  -6    4.96    1.79
   9   8  -6    6.67    2.68
  -9  -8   6    5.33    2.72
  -8  -8   6    1.19    2.22
  -8  -8   6    1.22    1.91
   8  -8  -6    1.76    1.50
   8   8  -6    1.43    1.98
  -7  -8   6   20.68    3.46
  -7  -8   6    8.32    2.73
   7  -8  -6   25.07    3.01
   7   8  -6   20.98    3.50
   6  -8  -6   17.12    1.62
  -6  -8   6   18.87    2.87
   6  -8  -6   19.54    1.68
  -6  -8   6   18.43    3.21
   6  -8  -6   18.01    2.67
   6   8  -6   15.93    2.95
   5  -8  -6   28.42    2.38
  -5  -8   6   23.60    3.36
   5  -8  -6   28.86    2.42
  -5   8   6   27.98    3.14
   5   8  -6   29.71    3.45
  -5  -8   6   27.86    3.06
   5  -8  -6   22.77    2.96
  -4  -8   6   96.78    6.14
   4   8  -6  117.07    6.46
  -4  -8   6  124.91    5.92
   4  -8  -6  124.59    5.64
   4  -8  -6  116.83    6.29
   4  -8  -6  114.89    5.49
  -4   8   6  113.69    6.10
  -3   8   6   20.12    2.68
   3  -8  -6   23.68    2.52
   3  -8  -6   24.10    2.60
   3  -8  -6   21.66    3.02
  -3  -8   6   19.88    2.75
   3   8  -6   21.37    2.69
   2  -8  -6  150.97    7.69
  -2  -8   6  151.54    7.22
   2  -8  -6  151.64    7.06
   2   8  -6  151.43    7.22
   2  -8  -6  159.85    7.12
  -2   8   6  153.68    7.59
  -1   8   6    2.86    1.51
  -1  -8   6    0.36    1.13
   1  -8  -6    1.28    1.54
   1  -8  -6    1.45    1.43
   0  -8  -6    0.62    1.51
   0   8   6    0.71    1.43
   0  -8   6    1.22    1.11
   0  -8  -6   -0.10    1.19
   1   8   6   27.08    3.52
   1  -8   6   26.43    2.35
  -1  -8  -6   28.33    3.65
   2   8   6   24.88    3.68
  -2  -8  -6   31.67    4.03
   2  -8   6   30.74    2.29
  -3  -8  -6    4.70    2.46
   3  -8   6    2.82    0.95
   3   8   6    3.52    2.29
   3  -8   6    1.20    0.91
   4   8   6    9.50    3.08
   5   8   6    3.40    2.08
   5   8   6    2.65    2.61
  10  -9  -6    0.25    1.52
  10   9  -6    0.53    2.34
  -9  -9   6    3.97    2.39
   9   9  -6    2.39    2.68
   9  -9  -6    3.78    1.67
  -8  -9   6    1.04    2.05
   8   9  -6    4.16    2.20
   8  -9  -6    5.69    1.85
  -7  -9   6   36.24    4.44
  -7  -9   6   34.88    4.47
   7  -9  -6   36.12    3.56
   7   9  -6   37.96    4.36
  -6  -9   6    7.61    2.37
   6   9  -6    7.91    2.38
  -6  -9   6   10.68    2.27
   6  -9  -6   10.32    2.23
  -6  -9   6    9.69    2.50
   5  -9  -6    0.21    0.83
   5  -9  -6    0.19    0.87
  -5  -9   6    0.21    1.43
   5  -9  -6    0.41    1.35
  -5  -9   6    1.63    1.28
   5   9  -6   -0.16    1.41
   4   9  -6   27.42    3.22
   4  -9  -6   23.90    2.42
  -4  -9   6   29.33    3.47
   4  -9  -6   29.17    3.30
  -4   9   6   28.64    3.18
  -4  -9   6   33.76    2.99
   4  -9  -6   23.72    2.40
  -3  -9   6   31.05    3.25
  -3   9   6   26.56    3.12
   3  -9  -6   25.28    2.61
   3  -9  -6   24.67    3.24
   3  -9  -6   29.04    2.81
   3   9  -6   25.92    2.97
  -2   9   6  169.87    8.28
   2  -9  -6  171.59    8.51
  -2  -9   6  164.01    7.74
   2  -9  -6  177.64    7.80
   2  -9  -6  178.56    7.79
   1  -9  -6   35.74    3.42
   1  -9  -6   43.52    4.29
  -1  -9   6   33.09    3.00
  -1   9   6   42.51    4.05
   0   9   6   -0.34    1.48
   0  -9  -6    1.30    1.40
   0  -9  -6    2.19    1.68
   0  -9   6    1.23    1.10
   1   9   6    6.47    2.20
  -1  -9  -6    0.51    1.59
   1  -9   6    2.99    1.14
   2  -9   6   41.15    2.44
   2   9   6   39.99    4.54
   2  -9   6   38.66    2.52
  -2  -9  -6   43.93    4.79
  -3  -9  -6   10.55    3.08
   3   9   6    6.08    2.48
   4   9   6   27.44    4.38
   5   9   6   -1.81    2.28
   9 -10  -6   35.73    3.48
   9  10  -6   39.28    5.27
  -9 -10   6   29.11    4.62
   8  10  -6    0.76    1.93
  -8 -10   6    0.97    1.92
   8 -10  -6   -0.29    1.41
  -7 -10   6    0.66    1.81
   7  10  -6    0.93    1.61
   7 -10  -6   -0.23    1.23
   6 -10  -6    0.03    1.27
  -6 -10   6    0.36    1.25
  -6 -10   6   -1.20    1.53
  -6 -10   6   -0.32    1.60
   6  10  -6   -1.03    1.60
   5 -10  -6    3.18    1.62
  -5 -10   6    4.96    1.99
   5 -10  -6    4.17    1.09
   5 -10  -6    4.92    1.16
  -5 -10   6    5.72    1.80
   5  10  -6    5.56    2.17
  -5 -10   6    8.11    2.08
   4 -10  -6   11.70    1.80
   4  10  -6   12.85    2.56
  -4 -10   6    9.45    2.45
   4 -10  -6   11.44    1.81
   4 -10  -6   10.43    2.26
  -4 -10   6    9.35    2.37
   3 -10  -6    3.48    1.70
  -3 -10   6    0.17    1.30
  -3  10   6   -0.31    1.27
   3 -10  -6    0.01    1.11
   3 -10  -6   -0.96    1.01
   2 -10  -6    7.88    1.97
   2 -10  -6    8.00    2.02
   2 -10  -6    8.17    2.28
  -2 -10   6   12.22    2.19
  -2  10   6    8.68    2.30
  -1 -10   6  322.08   12.14
   1 -10  -6  325.15   13.72
   1 -10  -6  325.73   12.52
  -1  10   6  322.30   13.40
   0 -10  -6    0.94    1.63
   0 -10   6    0.41    0.93
   0  10   6   -1.10    1.48
   0 -10  -6   -0.36    1.28
  -1 -10  -6    2.68    1.82
   1  10   6    4.05    2.10
   1 -10   6    1.72    0.97
  -2 -10  -6   23.97    3.96
   2  10   6   28.68    4.07
   2 -10   6   32.59    1.79
  -3 -10  -6   13.42    3.45
   3  10   6    7.64    2.82
   4  10   6    5.73    2.64
   5  10   6   16.27    4.10
   9  11  -6   15.21    4.00
   9 -11  -6   13.05    2.40
  -9 -11   6   16.50    3.70
   8  11  -6    1.49    2.30
  -8 -11   6    4.84    2.25
   8 -11  -6    5.72    1.83
  -7 -11   6    2.81    2.11
   7  11  -6    9.84    2.91
   7 -11  -6   10.84    2.26
  -6 -11   6    8.35    2.20
   6 -11  -6    8.20    2.14
  -6 -11   6    9.74    2.67
   6  11  -6    4.11    2.01
  -5 -11   6    6.52    1.95
   5 -11  -6    2.55    1.55
   5  11  -6    3.88    1.97
   5 -11  -6    4.60    0.78
  -5 -11   6    5.57    1.98
  -5 -11   6    4.84    2.16
   4 -11  -6   -1.07    0.84
   4 -11  -6    0.31    1.46
  -4 -11   6    2.39    1.67
  -4 -11   6   -0.07    1.31
   4 -11  -6   -0.28    0.97
  -3 -11   6    3.78    1.69
  -3 -11   6    4.01    1.73
   3 -11  -6    1.17    1.28
   3 -11  -6    2.97    1.76
   3 -11  -6    0.60    1.20
  -2 -11   6    5.50    1.95
   2 -11  -6    8.25    2.04
   2 -11  -6    5.47    1.77
  -2 -11   6    4.29    1.69
   2 -11  -6    7.48    2.24
  -2  11   6    5.92    2.10
   1 -11  -6    2.23    1.72
   1 -11  -6   -1.02    1.46
  -1  11   6    3.18    1.65
   1 -11  -6   -0.21    1.37
  -1 -11   6    1.21    1.19
  -1 -11   6    1.58    1.29
   0  11   6   15.65    3.24
   0 -11   6    9.84    1.74
   0 -11  -6   14.52    2.70
   0 -11   6   12.13    1.80
   0 -11  -6   12.63    2.86
  -1 -11  -6    0.30    1.76
   1 -11   6    3.23    1.17
   1  11   6    1.86    1.86
  -2 -11  -6    6.22    2.42
   2  11   6    4.60    2.35
   3  11   6    2.03    2.42
  -3 -11  -6   -1.00    2.15
  -4 -11  -6    3.20    2.95
   4  11   6    6.41    2.92
  -9 -12   6    3.78    2.90
   9  12  -6   -0.45    2.19
   9 -12  -6    2.27    1.59
   8  12  -6    3.97    2.68
  -8 -12   6    1.68    2.25
   8 -12  -6    1.58    1.48
  -7 -12   6    3.08    2.30
   7 -12  -6    3.17    1.72
  -6 -12   6   16.52    3.32
   6 -12  -6   17.08    2.73
  -6 -12   6   16.24    2.72
  -5 -12   6    8.72    1.97
   5 -12  -6    7.35    2.09
  -5 -12   6    6.64    2.19
  -4 -12   6    0.67    1.42
   4 -12  -6    0.57    1.50
   4 -12  -6    0.98    0.85
   4 -12  -6   -0.70    0.88
   3 -12  -6    4.61    1.54
   3 -12  -6    6.63    2.25
  -3 -12   6    5.57    2.11
  -3 -12   6    6.15    2.06
   3 -12  -6    6.35    1.70
   2 -12  -6    0.43    1.23
   2 -12  -6    0.94    1.43
  -2 -12   6    0.02    1.33
   2 -12  -6    0.55    1.56
  -2 -12   6    0.72    1.38
   1 -12  -6    9.55    2.39
   1 -12  -6   12.39    2.46
   1 -12  -6   12.49    2.94
  -1  12   6   16.86    2.96
  -1 -12   6   12.65    2.18
   0  12   6    1.50    1.92
   0 -12  -6    2.65    1.82
   0 -12  -6    1.26    1.71
   0 -12   6    0.50    0.94
   1 -12   6    0.52    0.82
  -1 -12  -6    3.13    2.07
   1  12   6   -1.29    1.77
  -2 -12  -6   50.69    5.60
   2  12   6   44.51    5.15
  -3 -12  -6    4.96    2.52
   3  12   6    1.22    2.62
  -4 -12  -6    6.46    3.28
   4  12   6    1.65    2.82
  -8 -13   6    2.04    2.48
   8 -13  -6    4.89    1.93
   7 -13  -6    1.02    1.40
  -7 -13   6    1.61    2.24
  -6 -13   6    8.75    2.38
  -6 -13   6    9.44    2.81
   6 -13  -6    9.73    2.41
  -5 -13   6    0.48    1.36
   5 -13  -6    1.52    1.76
  -5 -13   6    0.58    1.79
   4 -13  -6   23.87    1.71
   4 -13  -6   19.64    3.10
   4 -13  -6   22.06    1.71
  -4 -13   6   16.41    3.00
   3 -13  -6   36.72    2.96
   3 -13  -6   35.01    2.76
  -3 -13   6   35.97    3.76
   3 -13  -6   33.03    3.97
   2 -13  -6    1.10    1.51
   2 -13  -6    5.43    1.69
  -2 -13   6    8.12    1.93
   2 -13  -6    4.43    2.02
   1 -13  -6   63.17    5.23
  -1 -13   6   53.57    3.62
   1 -13  -6   44.61    3.98
   1 -13  -6   40.72    3.85
   0 -13   6    0.91    1.06
   0  13   6    3.72    2.22
   0 -13  -6    2.06    1.80
   0 -13  -6    0.96    1.91
  -1 -13  -6   10.45    2.95
   1  13   6    9.18    3.08
   2  13   6   10.08    3.43
  -2 -13  -6    9.72    3.26
  -3 -13  -6   25.61    4.72
   3  13   6   26.62    4.69
   4  13   6    7.63    3.40
  -4 -13  -6    6.74    3.55
   8 -14  -6   -0.88    1.19
  -8 -14   6   -0.83    2.41
   7 -14  -6    0.84    1.45
  -7 -14   6   -0.19    1.85
  -6 -14   6   17.29    2.85
  -6 -14   6   17.56    3.65
   6 -14  -6   16.00    2.79
  -5 -14   6    0.37    1.39
  -5 -14   6    5.94    2.34
   5 -14  -6    5.27    1.91
   4 -14  -6   51.46    4.50
  -4 -14   6   41.96    4.40
   3 -14  -6    2.50    1.12
   3 -14  -6    1.02    1.21
   3 -14  -6    4.11    2.06
  -3 -14   6    1.31    1.63
  -2 -14   6   18.55    2.67
   2 -14  -6   26.60    3.80
   2 -14  -6   22.18    2.57
   2 -14  -6   21.03    2.65
   1 -14  -6   -0.44    1.48
   1 -14  -6    2.21    1.66
   1 -14  -6   -0.46    1.35
  -1 -14   6    1.22    1.16
   0 -14  -6   66.93    5.12
   0 -14   6   74.00    3.90
   0 -14  -6   67.31    5.99
   1  14   6   29.46    4.49
  -1 -14  -6   28.89    4.48
  -2 -14  -6    1.20    2.36
   2  14   6    1.91    2.40
  -3 -14  -6   18.01    4.35
   3  14   6   17.07    4.32
   7 -15  -6   -0.09    1.31
  -7 -15   6   -0.90    2.03
  -6 -15   6   10.73    2.59
   6 -15  -6    9.86    2.39
  -6 -15   6    6.05    2.69
  -5 -15   6   16.45    3.50
   5 -15  -6   18.35    3.05
   4 -15  -6    5.84    2.12
  -4 -15   6    5.40    2.30
   3 -15  -6    6.13    2.42
  -3 -15   6    4.36    2.03
   3 -15  -6    4.69    1.19
   3 -15  -6    6.81    1.38
   2 -15  -6   -0.52    1.72
  -2 -15   6    2.06    1.43
   2 -15  -6    0.24    1.38
   2 -15  -6    2.04    1.29
   1 -15  -6   17.91    2.73
   1 -15  -6   23.31    3.94
   1 -15  -6   20.33    2.96
  -1 -15   6   19.44    2.38
   0 -15  -6   19.86    3.10
   0 -15   6   19.76    1.89
   0 -15  -6   22.08    3.94
  -1 -15  -6   26.82    4.45
  -2 -15  -6    0.50    2.41
  -6 -16   6    0.40    2.25
   6 -16  -6    2.34    1.64
  -6 -16   6    0.98    1.83
  -5 -16   6    0.11    2.17
   5 -16  -6    2.36    1.84
  -4 -16   6   -0.80    1.64
   4 -16  -6    1.71    1.77
   3 -16  -6    8.45    2.62
  -3 -16   6    7.32    2.41
  -2 -16   6    9.68    2.26
   2 -16  -6   13.54    2.13
   2 -16  -6   12.37    1.98
   2 -16  -6   13.47    3.32
   1 -16  -6    2.54    2.47
   1 -16  -6    1.23    1.81
  -1 -16   6    5.79    1.62
   1 -16  -6    2.07    1.56
   0 -16  -6   -0.32    2.08
   0 -16   6    1.08    0.93
   0 -16  -6    0.75    1.72
   0 -16  -6    0.82    2.01
  -1 -16  -6    1.40    2.36
  -2 -16  -6    5.06    3.25
   5 -17  -6    3.58    2.32
  -5 -17   6    2.76    2.65
   4 -17  -6   12.83    2.89
  -4 -17   6   17.85    3.44
  -3 -17   6   -1.20    1.57
   3 -17  -6    0.29    1.65
   2 -17  -6   -0.06    1.23
  -2 -17   6    2.63    1.58
   2 -17  -6    0.60    1.06
   2 -17  -6   -1.18    1.96
  -1 -17   6    1.73    1.54
   1 -17  -6   -0.64    1.68
   1 -17  -6    0.58    1.57
   1 -17  -6   -1.21    2.10
   0 -17  -6    3.72    2.74
   0 -17  -6   11.13    2.67
   0 -17  -6   11.22    2.88
  -1 -17  -6    0.51    2.39
   4 -18  -6    1.87    1.92
  -4 -18   6    4.18    2.40
   3 -18  -6    0.23    1.87
  -3 -18   6   -0.49    1.59
   2 -18  -6    0.46    2.10
  -2 -18   6   -0.35    1.43
   1 -18  -6    1.96    1.78
   1 -18  -6    4.78    1.77
   1 -18  -6    1.92    2.15
  -1 -18   6    1.24    1.40
  11   0  -7    0.45    2.22
  11   0  -7    0.59    1.69
  10   0  -7   -1.45    1.78
  10   0  -7    1.07    1.57
  10   0  -7    1.66    1.63
   9   0  -7    0.53    1.44
   9   0  -7   -0.12    1.53
   9   0  -7    0.17    1.72
   8   0  -7   -1.50    1.55
   8   0  -7    1.23    1.51
  -8   0   7   -1.43    1.41
   8   0  -7   -1.14    1.17
   7   0  -7    0.16    1.29
  -7   0   7   -1.74    1.31
   7   0  -7    1.01    1.36
   7   0  -7   -0.50    1.48
   6   0  -7    0.06    1.21
   6   0  -7   -0.13    1.17
   6   0  -7   -1.34    1.23
  -6   0   7    1.93    1.61
   5   0  -7   -1.14    0.96
   5   0  -7    0.89    1.19
  -5   0   7   -1.01    1.17
   5   0  -7   -0.01    1.07
  -5   0   7   -0.43    1.34
   4   0  -7    0.34    0.95
  -4   0   7   -0.31    1.18
   4   0  -7    1.23    1.22
  -4   0   7    0.25    0.96
   4   0  -7   -0.29    1.25
   3   0  -7   -0.75    0.96
   3   0  -7   -0.27    0.96
   3   0  -7    0.21    0.76
  -3   0   7   -0.74    1.09
  -3   0   7    0.45    1.05
  -2   0   7   -0.46    0.92
   2   0  -7   -0.85    1.05
   2   0  -7   -0.63    0.97
  -2   0   7    0.27    1.21
   2   0  -7   -0.03    0.92
   1   0  -7    1.51    1.25
  -1   0   7   -1.59    0.96
   1   0  -7   -0.61    1.28
  -1   0   7    0.43    1.21
   0   0  -7   -0.93    1.30
   0   0   7    0.60    1.42
   0   0   7   -1.88    0.84
   1   0   7    0.60    1.36
  -1   0  -7    0.41    1.46
   1   0   7    1.18    0.98
   2   0   7   -2.09    1.11
   2   0   7    0.67    0.90
   3   0   7    0.47    0.77
   3   0   7   -3.66    1.30
   4   0   7    2.88    1.89
   5   0   7    2.80    1.96
  10   1  -7    9.05    2.44
  10  -1  -7    7.29    2.70
  10   1  -7    6.53    2.17
  10  -1  -7   12.11    2.25
  10  -1  -7    8.71    2.04
  10   1  -7    8.75    3.01
   9  -1  -7   -0.38    1.28
   9   1  -7    0.67    1.74
   9   1  -7    0.26    1.52
   9  -1  -7    2.58    1.86
   9  -1  -7    4.26    1.74
   9   1  -7    1.31    2.08
   8  -1  -7   69.24    4.58
  -8  -1   7   63.13    5.53
   8   1  -7   64.03    4.60
   8   1  -7   53.05    5.11
   8   1  -7   58.64    4.53
   8  -1  -7   68.38    5.31
   8  -1  -7   66.79    4.51
  -7  -1   7    3.13    2.02
   7  -1  -7    6.44    1.85
   7   1  -7    1.47    1.59
   7  -1  -7    3.09    1.74
  -7   1   7    6.54    2.26
   7   1  -7    3.27    1.66
   7   1  -7    4.70    1.89
   7  -1  -7    6.91    1.84
   6   1  -7   27.38    3.47
   6  -1  -7   29.16    3.03
   6   1  -7   23.49    2.97
   6  -1  -7   23.52    2.88
   6   1  -7   30.05    3.13
  -6  -1   7   31.33    3.64
   6  -1  -7   30.46    3.50
  -6   1   7   30.16    3.51
  -5  -1   7    1.39    1.51
  -5   1   7    2.39    1.45
   5   1  -7    2.01    1.40
   5  -1  -7   -0.20    1.12
  -5   1   7    1.49    1.31
   5  -1  -7    2.02    1.58
   5  -1  -7    1.55    1.28
   5   1  -7    0.72    1.29
  -5  -1   7    1.62    1.42
  -5  -1   7    2.41    1.50
   5   1  -7    1.58    1.32
   4  -1  -7   10.36    2.25
   4   1  -7   17.63    2.39
   4   1  -7   14.29    2.48
  -4  -1   7   13.25    2.23
  -4   1   7   11.23    2.08
   4   1  -7    8.86    1.88
   4  -1  -7   11.73    2.10
  -4   1   7   14.00    2.46
   4  -1  -7   11.68    2.10
  -4  -1   7    8.34    2.05
   3  -1  -7    2.40    1.34
  -3  -1   7    2.11    1.52
   3  -1  -7    5.41    1.79
   3   1  -7    1.84    1.43
   3  -1  -7    1.16    1.32
   3   1  -7    0.43    1.03
  -3   1   7    2.58    1.28
   3   1  -7    1.67    1.28
  -3   1   7    2.20    1.35
  -3  -1   7    0.54    1.16
   2   1  -7   48.07    3.54
  -2   1   7   44.71    3.79
  -2  -1   7   46.52    3.85
  -2   1   7   48.29    3.51
  -2  -1   7   46.55    3.37
   2  -1  -7   53.38    3.75
   2   1  -7   49.97    3.86
   2   1  -7   45.31    3.63
   2  -1  -7   46.43    3.78
   2  -1  -7   45.29    3.49
   1  -1  -7    2.57    1.68
  -1  -1   7    2.40    1.57
   1  -1  -7    3.23    1.55
  -1   1   7    2.31    1.60
   1   1  -7    1.13    1.34
  -1  -1   7    1.32    1.10
  -1   1   7    1.98    1.32
   1   1  -7    0.94    1.26
   0   1   7   21.51    2.44
   0  -1   7   17.77    2.72
   0   1   7   16.28    2.71
   0   1  -7   24.26    2.98
   0  -1   7   23.37    2.33
   0  -1  -7   24.51    3.14
  -1  -1  -7   -0.50    1.46
   1   1   7    1.55    1.51
   1  -1   7    4.67    1.28
   1   1   7    4.03    1.39
   1  -1   7    1.20    1.54
   2  -1   7   10.88    2.41
   2   1   7   13.22    1.92
   2   1   7   10.77    2.50
   2  -1   7   14.16    1.43
   3   1   7   34.49    3.85
   3  -1   7   33.04    3.63
   3   1   7   36.19    2.63
   4   1   7    7.37    2.41
   4  -1   7    7.95    2.28
   5   1   7   -1.13    1.64
   5  -1   7    1.46    1.84
  10  -2  -7    4.08    2.41
  10  -2  -7    4.38    1.57
  10   2  -7    4.86    2.14
  10  -2  -7    6.12    1.76
  10   2  -7    5.59    2.67
  10   2  -7    5.24    2.19
   9   2  -7   13.06    2.79
   9  -2  -7   17.17    3.20
   9   2  -7   22.53    3.72
   9   2  -7   13.94    2.70
   9  -2  -7   14.10    2.35
   9  -2  -7   15.77    2.43
   8  -2  -7   22.55    2.75
   8   2  -7   24.65    3.19
  -8  -2   7   28.95    4.06
   8   2  -7   24.16    3.22
   8  -2  -7   27.15    3.67
   8   2  -7   20.70    3.55
   8  -2  -7   24.78    2.88
   7  -2  -7   34.63    4.01
  -7   2   7   42.40    4.21
   7   2  -7   41.28    3.83
   7  -2  -7   35.37    3.32
   7  -2  -7   42.77    3.61
  -7  -2   7   36.75    4.14
   7   2  -7   42.41    4.26
   7   2  -7   40.12    3.75
  -6  -2   7   44.73    4.29
   6  -2  -7   47.43    3.69
   6  -2  -7   58.31    4.00
   6   2  -7   34.97    3.52
  -6   2   7   53.44    4.29
   6  -2  -7   55.02    4.46
   6   2  -7   47.73    3.83
   6   2  -7   43.13    4.24
   5  -2  -7    7.59    1.89
  -5  -2   7    3.70    1.57
  -5  -2   7    6.91    2.21
   5   2  -7    7.91    1.90
   5  -2  -7    3.36    1.69
  -5  -2   7    5.93    1.80
   5  -2  -7    6.59    1.78
  -5   2   7    7.23    2.04
   5   2  -7    9.32    2.11
   5   2  -7    7.64    2.08
  -4  -2   7   72.91    4.93
   4   2  -7   82.39    4.81
  -4  -2   7   71.53    4.50
   4   2  -7   74.43    4.93
   4  -2  -7   70.09    4.88
   4  -2  -7   79.05    4.69
  -4   2   7   79.83    5.02
   4  -2  -7   81.79    4.87
  -4   2   7   83.43    4.82
   3   2  -7    0.30    1.27
  -3   2   7    1.51    1.26
   3  -2  -7    1.88    1.36
   3  -2  -7    0.91    1.39
   3   2  -7    1.14    1.24
  -3  -2   7    0.33    1.25
  -3  -2   7    0.76    1.00
   3   2  -7    1.56    1.11
   3  -2  -7   -0.61    0.98
  -3   2   7   -0.04    1.13
   2   2  -7   69.58    4.43
   2  -2  -7   64.84    4.57
  -2   2   7   66.48    4.28
   2   2  -7   64.08    4.48
   2  -2  -7   61.45    4.24
  -2  -2   7   67.77    4.04
  -2   2   7   62.17    4.47
  -2  -2   7   69.61    4.61
   2   2  -7   68.03    4.33
  -1  -2   7   26.28    2.97
   1  -2  -7   27.85    2.97
   1  -2  -7   23.62    3.07
  -1   2   7   24.25    2.71
  -1  -2   7   27.25    2.49
   1   2  -7   27.04    3.06
  -1   2   7   23.74    3.09
   0  -2  -7  139.81    7.48
   0   2   7  137.74    6.61
   0  -2   7  139.20    5.95
   0   2   7  140.50    7.34
   0  -2   7  141.64    7.03
   0   2  -7  134.40    7.03
   1  -2   7   32.01    2.24
   1  -2   7   29.09    3.29
   1   2   7   29.74    3.55
  -1  -2  -7   31.94    3.73
   1   2   7   38.77    3.15
   2  -2   7   11.69    2.33
   2   2   7   10.21    1.96
   2   2   7    8.53    2.36
   3   2   7    1.28    1.21
   3   2   7   -0.07    1.50
   3  -2   7   -0.93    1.24
   4   2   7   19.49    1.97
   4  -2   7   26.43    3.19
   4   2   7   22.55    3.56
   5   2   7    1.88    2.12
   5  -2   7    2.87    1.82
  10  -3  -7   20.97    1.96
  10   3  -7   23.52    3.37
  10   3  -7   18.15    3.88
  10  -3  -7   14.33    3.42
  10   3  -7   23.68    3.52
  10  -3  -7   25.10    2.12
   9  -3  -7    5.82    1.54
   9  -3  -7    2.67    1.47
   9  -3  -7    0.48    1.90
   9   3  -7    1.59    2.06
   8  -3  -7    5.04    1.65
  -8  -3   7    1.53    2.12
   8  -3  -7    1.35    1.26
   8  -3  -7    0.79    1.63
   8   3  -7    2.92    1.95
   7  -3  -7   34.57    3.18
   7  -3  -7   24.11    2.78
   7  -3  -7   28.16    3.58
  -7  -3   7   37.34    4.20
   7   3  -7   20.52    3.41
  -7   3   7   34.09    3.76
   6  -3  -7  227.37   10.42
   6   3  -7  241.94   10.15
   6   3  -7  227.90   10.62
  -6   3   7  225.61   10.34
  -6  -3   7  236.61   10.79
   6  -3  -7  244.95    9.75
   6   3  -7  234.66   10.09
   6  -3  -7  241.17    9.67
   5   3  -7  128.81    7.04
  -5  -3   7  131.93    7.08
   5   3  -7  118.82    6.35
  -5  -3   7  114.74    6.37
   5  -3  -7  124.96    6.30
   5  -3  -7  121.89    6.20
  -5   3   7  134.52    6.92
   5   3  -7  136.61    6.69
   5  -3  -7  127.08    6.92
  -4  -3   7   64.08    4.77
   4   3  -7   70.04    4.52
   4  -3  -7   70.11    4.47
   4   3  -7   69.21    4.46
  -4   3   7   68.33    4.56
  -4   3   7   66.57    4.70
   4  -3  -7   68.65    4.30
   4  -3  -7   75.25    4.95
   4   3  -7   75.23    4.93
  -4  -3   7   66.47    4.37
   3   3  -7   24.82    2.98
  -3  -3   7   18.09    2.73
   3   3  -7   17.43    2.49
  -3   3   7   22.78    2.70
  -3   3   7   18.79    2.78
   3  -3  -7   19.92    2.88
   3  -3  -7   20.83    2.59
   3   3  -7   28.26    2.97
   3  -3  -7   21.06    2.57
  -3  -3   7   22.27    2.45
   2  -3  -7   31.07    3.10
  -2   3   7   35.08    3.15
   2   3  -7   36.08    3.24
  -2   3   7   32.15    3.44
   2   3  -7   36.40    3.45
  -2  -3   7   27.49    3.10
  -2  -3   7   33.24    2.71
   2  -3  -7   34.37    3.16
   2  -3  -7   38.08    3.76
   1  -3  -7   44.80    4.13
   1   3  -7   43.09    3.69
  -1  -3   7   43.27    3.57
  -1  -3   7   42.13    2.92
  -1   3   7   44.05    3.55
  -1   3   7   38.93    3.80
   0  -3   7  630.76   21.36
   0   3   7  614.24   21.87
   0   3   7  621.94   20.71
   0   3  -7  623.27   21.37
   0  -3  -7  608.98   21.98
   1  -3   7    2.12    1.42
  -1  -3  -7   -0.37    1.51
   1   3   7    0.73    1.21
   1   3   7   -0.09    1.40
   2   3   7   -0.16    1.09
   2   3   7    1.53    1.55
   2  -3   7   -1.18    1.24
   3   3   7    8.59    2.00
   3  -3   7    9.89    2.18
   3   3   7   11.87    2.74
   4   3   7   27.36    3.96
   4   3   7   32.15    2.75
   4  -3   7   22.55    2.94
   5  -3   7    3.90    1.93
   5   3   7    5.10    1.11
   5   3   7    8.67    2.99
  10   4  -7    3.29    2.34
  10  -4  -7    6.67    2.63
   9  -4  -7   32.88    4.01
   9  -4  -7   24.64    2.36
  -9  -4   7   21.82    4.02
   9  -4  -7   22.97    2.27
   9   4  -7   20.24    3.77
   8  -4  -7   12.68    2.84
   8  -4  -7   19.49    2.34
   8  -4  -7   19.16    2.34
  -8  -4   7   10.35    3.05
   8   4  -7   12.70    2.96
   7   4  -7   32.06    4.04
   7  -4  -7   41.66    3.29
  -7  -4   7   30.97    4.03
   7  -4  -7   30.19    2.90
   7  -4  -7   36.85    3.94
  -6   4   7    4.61    1.86
   6  -4  -7    5.30    1.78
   6   4  -7    9.77    2.42
  -6  -4   7    5.72    2.17
   6  -4  -7    3.37    1.81
   6  -4  -7    5.00    1.71
   5   4  -7  114.77    6.59
  -5  -4   7  117.56    6.60
   5  -4  -7  110.52    5.72
  -5  -4   7  105.09    6.04
   5  -4  -7  117.46    5.96
  -5   4   7  104.38    6.16
   5  -4  -7  103.13    6.33
   4  -4  -7   83.71    4.80
  -4  -4   7   78.02    5.22
  -4   4   7   82.85    5.26
   4  -4  -7   95.82    5.18
   4  -4  -7   81.88    5.27
   4   4  -7   77.99    5.14
   3  -4  -7   25.15    2.75
  -3  -4   7   25.84    3.10
   3   4  -7   24.37    3.06
   3  -4  -7   23.62    2.75
  -3   4   7   23.18    3.02
   3  -4  -7   27.69    3.23
  -3   4   7   25.59    2.83
  -2  -4   7   21.82    2.83
   2  -4  -7   19.49    2.62
   2  -4  -7   26.28    2.93
   2   4  -7   23.19    2.92
   2  -4  -7   24.24    3.25
  -2   4   7   23.10    2.81
  -2   4   7   25.89    3.18
   1  -4  -7  247.84   10.47
  -1  -4   7  224.01    9.62
   1   4  -7  232.03    9.78
  -1   4   7  232.89   10.13
  -1   4   7  229.01    9.50
   1  -4  -7  207.21    9.49
   0  -4   7   51.52    3.88
   0  -4  -7   43.98    4.22
   0   4   7   43.44    3.61
   0   4   7   41.39    4.12
  -1  -4  -7   28.36    3.61
   1   4   7   18.68    2.61
   1   4   7   21.24    3.22
   1  -4   7   22.79    2.72
   2   4   7    1.97    1.86
  -2  -4  -7    5.54    2.29
   2   4   7    4.60    1.79
   2  -4   7    1.08    1.28
   3   4   7   -0.83    1.81
   3   4   7   -0.03    1.37
   3  -4   7    0.66    1.26
   4  -4   7    1.08    1.36
   4   4   7    0.35    1.94
   4   4   7    1.81    1.57
   5  -4   7    9.26    2.15
   5   4   7   14.25    3.73
   5   4   7    9.59    1.89
  10   5  -7    8.17    3.16
  10  -5  -7   12.83    2.90
  -9  -5   7    0.02    2.40
   9  -5  -7    3.74    2.33
   9   5  -7    3.37    2.33
   9  -5  -7    6.86    1.13
   9  -5  -7    7.05    1.12
  -9  -5   7    8.42    2.91
   8  -5  -7    6.78    1.57
   8   5  -7    5.49    2.45
   8  -5  -7    8.02    2.37
   8  -5  -7    8.66    1.69
  -8  -5   7    7.86    2.85
   7  -5  -7    8.13    2.33
   7  -5  -7    5.10    1.67
  -7  -5   7    5.09    2.25
   7   5  -7    9.80    2.62
   7  -5  -7    6.58    1.67
   6  -5  -7   61.42    4.02
   6   5  -7   67.22    5.03
   6  -5  -7   55.29    4.52
  -6  -5   7   66.35    5.20
   6  -5  -7   59.81    3.97
  -6   5   7   55.30    4.43
   5  -5  -7   38.58    3.85
   5   5  -7   46.74    4.30
  -5  -5   7   43.21    3.79
  -5   5   7   39.80    3.92
  -5  -5   7   36.46    3.94
   5  -5  -7   45.67    3.46
   5  -5  -7   37.39    3.42
   4   5  -7   48.10    3.97
   4  -5  -7   43.86    4.03
  -4  -5   7   39.80    3.83
  -4   5   7   50.12    4.03
   4  -5  -7   50.48    3.77
   4  -5  -7   39.93    3.35
   3  -5  -7   34.14    3.18
   3  -5  -7   32.07    3.18
  -3   5   7   28.69    3.28
   3  -5  -7   29.18    3.46
   3   5  -7   30.62    3.26
  -3  -5   7   27.74    3.17
   2  -5  -7    1.94    1.31
  -2  -5   7    4.33    1.75
  -2   5   7    1.07    1.48
   2   5  -7    0.68    1.28
  -2   5   7    1.84    1.47
   2  -5  -7    4.18    1.54
   2  -5  -7    3.16    1.67
  -1  -5   7   88.79    5.26
   1   5  -7   79.00    5.13
   1  -5  -7   90.89    5.86
  -1   5   7   86.62    5.14
  -1   5   7   74.88    5.34
   0   5   7    5.37    1.80
   0   5   7    4.72    1.93
   0  -5  -7    5.47    2.02
   0  -5   7    6.73    1.73
   1   5   7    2.20    1.83
  -1  -5  -7    0.39    1.78
   1   5   7   -0.16    1.19
   1  -5   7   -0.03    1.05
  -2  -5  -7   16.39    3.33
   2   5   7   18.67    3.31
   2   5   7   29.51    3.16
   2  -5   7   22.79    2.57
   3  -5   7    7.53    1.69
   3   5   7    6.34    2.48
   3   5   7   11.22    2.33
   4   5   7    8.32    2.21
   4   5   7    2.77    2.20
   4  -5   7    4.25    1.52
   5   5   7    3.33    2.51
   5   5   7    1.81    1.73
   5  -5   7    0.76    1.29
  10   6  -7    6.03    2.73
  10  -6  -7    1.30    2.18
   9  -6  -7    3.73    2.28
  -9  -6   7    4.05    2.41
  -9  -6   7   -2.52    1.84
   9   6  -7   -2.76    1.54
   8  -6  -7    0.59    1.61
  -8  -6   7    1.35    2.14
   8   6  -7    0.98    1.85
   8  -6  -7    2.02    1.07
   8  -6  -7    1.14    1.00
   7  -6  -7   14.32    2.82
  -7  -6   7    8.18    2.86
   7  -6  -7   13.56    1.98
   7   6  -7   15.59    3.22
   7  -6  -7   13.93    2.03
  -6  -6   7    5.09    2.06
   6   6  -7    4.17    2.02
   6  -6  -7    3.76    1.46
   6  -6  -7    2.89    1.81
   6  -6  -7    8.09    1.79
   5  -6  -7   73.11    4.61
   5  -6  -7   75.72    4.55
   5  -6  -7   71.63    5.06
  -5  -6   7   83.92    5.15
  -5   6   7   70.79    4.94
  -5  -6   7   68.21    5.26
   5   6  -7   75.37    5.31
   4  -6  -7   34.24    3.21
   4  -6  -7   32.75    3.22
   4   6  -7   38.00    3.80
  -4   6   7   37.79    3.71
  -4  -6   7   31.27    3.56
   4  -6  -7   28.12    3.45
   3   6  -7    2.65    1.55
   3  -6  -7    1.95    1.41
   3  -6  -7    0.58    1.50
   3  -6  -7    3.08    1.38
  -3   6   7    4.80    1.77
  -3  -6   7    3.35    1.69
   2   6  -7    6.64    2.00
   2  -6  -7    3.74    1.53
  -2  -6   7    4.83    1.85
  -2   6   7    4.33    1.93
   2  -6  -7    7.63    1.98
   2  -6  -7    3.20    1.73
  -1  -6   7   28.15    3.07
   1  -6  -7   36.39    3.50
  -1   6   7   34.77    3.77
  -1   6   7   33.01    3.35
   1  -6  -7   31.38    3.71
   0   6   7   32.87    3.77
   0   6   7   29.21    3.26
   0  -6  -7   35.80    4.10
   0  -6   7   30.87    3.00
   1   6   7   28.03    3.78
  -1  -6  -7   32.15    3.96
   1  -6   7   32.10    2.95
   1   6   7   28.13    3.26
   2  -6   7   73.16    4.30
   2   6   7   69.16    5.63
   2   6   7   75.87    5.10
  -2  -6  -7   68.49    5.59
   3   6   7    2.01    1.76
   3   6   7    1.29    1.94
   3  -6   7    0.77    1.04
   4   6   7   44.98    4.08
   4   6   7   47.27    5.29
   4  -6   7   43.82    3.20
   5   6   7    8.94    3.11
   5   6   7    6.50    2.28
   5  -6   7    7.26    1.48
  10  -7  -7    0.08    1.63
  10   7  -7    2.68    2.52
  -9  -7   7   16.07    3.86
   9   7  -7   13.79    3.57
  -9  -7   7    5.33    2.72
   9  -7  -7   14.00    2.93
  -8  -7   7   -3.26    1.86
   8  -7  -7    1.68    0.67
  -8  -7   7    1.16    1.97
   8  -7  -7    0.40    1.55
   8   7  -7   -0.41    1.71
   7   7  -7    9.71    2.83
   7  -7  -7    9.69    1.67
   7  -7  -7    6.34    1.47
   7  -7  -7    9.24    2.39
  -7  -7   7    9.02    2.75
  -6  -7   7    2.50    1.69
   6  -7  -7    0.34    1.10
   6  -7  -7    1.63    1.21
   6   7  -7    0.26    1.51
   6  -7  -7    1.64    1.58
  -6  -7   7    0.00    1.86
  -5  -7   7    4.62    1.85
  -5   7   7    3.62    1.66
   5  -7  -7    5.45    1.78
   5  -7  -7    2.04    1.65
   5  -7  -7    5.70    1.73
  -5  -7   7    5.80    2.19
   5   7  -7    5.56    2.07
  -4   7   7    8.18    2.11
   4  -7  -7   14.22    2.37
   4  -7  -7    8.84    2.30
   4  -7  -7   10.23    2.16
  -4  -7   7    5.85    2.08
   4   7  -7   12.28    2.44
   3  -7  -7   26.68    2.99
   3  -7  -7   36.07    3.90
  -3   7   7   28.16    3.42
   3   7  -7   28.88    3.18
   3  -7  -7   25.77    3.00
  -3  -7   7   25.91    3.22
   2  -7  -7   76.95    5.52
   2  -7  -7   80.36    4.94
  -2   7   7   85.69    5.62
  -2  -7   7   75.04    4.95
   2  -7  -7   80.90    4.99
   1  -7  -7   33.18    3.84
  -1  -7   7   25.04    2.87
  -1   7   7   24.24    3.42
   1  -7  -7   19.88    2.83
   0  -7   7   15.40    2.26
   0   7   7   21.74    3.37
   0  -7  -7   15.78    3.10
   1  -7   7    5.14    1.54
  -1  -7  -7    3.45    2.03
   1   7   7    4.20    1.97
   2  -7   7    4.83    1.37
  -2  -7  -7    7.19    2.64
   2   7   7    5.67    2.50
   3   7   7   15.83    3.50
   3  -7   7   17.59    2.03
   3   7   7   11.62    2.62
   4   7   7    7.46    2.45
   4   7   7    2.60    2.58
   4  -7   7    5.69    1.28
  10   8  -7    0.10    2.52
  10  -8  -7   -0.84    1.71
   9  -8  -7    2.51    1.90
  -9  -8   7   -2.25    2.29
  -9  -8   7    3.17    2.49
   9   8  -7   -0.98    1.88
  -8  -8   7    8.54    3.18
   8   8  -7   12.42    3.18
   8  -8  -7   13.20    2.73
  -8  -8   7   11.50    3.17
   7  -8  -7    6.50    1.28
  -7  -8   7    2.18    2.01
   7  -8  -7    2.05    1.02
   7  -8  -7    2.41    1.56
   7   8  -7    0.77    1.79
   6  -8  -7    0.83    1.20
  -6  -8   7    4.84    2.34
   6   8  -7    1.83    1.81
  -6  -8   7    2.58    1.88
   6  -8  -7    2.71    1.29
   6  -8  -7    3.14    1.87
  -5  -8   7    2.72    1.98
   5  -8  -7    4.96    1.54
  -5  -8   7    3.28    1.53
   5  -8  -7    5.04    1.69
   5  -8  -7    3.15    1.74
   5   8  -7    3.59    1.83
   4  -8  -7   59.40    4.65
  -4   8   7   66.85    4.88
   4  -8  -7   55.36    3.95
   4  -8  -7   56.76    4.06
  -4  -8   7   53.77    4.48
   4   8  -7   79.34    5.20
  -3  -8   7    2.81    1.71
   3  -8  -7    1.76    1.64
  -3   8   7   -0.25    1.24
   3  -8  -7    0.31    1.45
   3  -8  -7    5.72    2.12
   2  -8  -7    2.06    1.85
  -2  -8   7    0.95    1.49
   2  -8  -7    0.68    1.26
   2  -8  -7    0.34    1.46
  -2   8   7   -0.79    1.33
  -1   8   7   42.61    4.30
  -1  -8   7   42.30    3.50
   1  -8  -7   49.46    4.68
   0  -8   7   -1.67    0.86
   0   8   7   -0.01    1.77
   0  -8  -7    1.44    1.90
  -1  -8  -7   -0.28    1.74
   1   8   7    1.23    1.75
   1  -8   7    0.46    1.07
   2   8   7   18.71    3.44
  -2  -8  -7   17.92    3.55
   2  -8   7   16.57    2.04
   3  -8   7    0.25    0.93
   3   8   7    2.37    2.53
   4   8   7   14.68    3.69
   9  -9  -7    2.74    1.75
   9   9  -7    1.33    2.39
  -9  -9   7    4.34    2.72
   8   9  -7    0.96    2.14
  -8  -9   7    0.39    2.24
   8  -9  -7   -0.08    1.55
  -8  -9   7    1.35    2.08
   7  -9  -7   14.09    2.70
   7   9  -7   10.76    2.96
  -7  -9   7    5.75    2.45
  -7  -9   7    7.39    2.55
   6  -9  -7    3.91    2.00
  -6  -9   7    5.35    1.98
   6   9  -7    7.82    2.50
   6  -9  -7    5.11    1.38
  -6  -9   7    7.85    2.38
   6  -9  -7    6.67    1.55
  -5  -9   7   10.92    2.28
   5  -9  -7    8.33    2.40
   5  -9  -7    6.22    1.72
   5  -9  -7   11.55    1.94
   5   9  -7   12.17    2.75
  -5  -9   7    5.53    2.23
   4  -9  -7   40.36    4.09
  -4   9   7   44.64    4.06
   4  -9  -7   36.00    3.31
  -4  -9   7   37.22    3.96
   4  -9  -7   43.04    3.37
   3  -9  -7   32.44    3.29
   3  -9  -7   33.22    3.25
  -3   9   7   35.65    3.75
  -3  -9   7   31.12    3.50
   3  -9  -7   27.82    3.73
   2  -9  -7    0.64    1.58
   2  -9  -7   -1.25    1.23
  -2   9   7    0.88    1.69
   2  -9  -7    0.54    1.57
  -2  -9   7    1.30    1.48
   1  -9  -7   44.94    4.70
  -1   9   7   46.14    4.64
   1  -9  -7   53.80    4.20
  -1  -9   7   55.33    3.99
   0  -9   7    0.75    1.21
   0   9   7    1.04    1.75
   0  -9  -7    0.40    1.81
   1   9   7    0.93    1.85
  -1  -9  -7   -0.92    1.76
   1  -9   7   -1.30    0.93
  -2  -9  -7    3.28    2.30
   2  -9   7    0.45    1.09
   2   9   7    0.30    1.92
   3   9   7    3.33    2.38
   4   9   7    4.37    3.00
   9  10  -7    2.33    2.80
   9 -10  -7    3.50    2.14
  -9 -10   7   -2.69    1.73
   8 -10  -7    0.49    1.49
  -8 -10   7    4.01    2.46
   8  10  -7    0.24    2.08
  -7 -10   7    1.75    1.84
   7 -10  -7    0.35    1.43
  -7 -10   7    1.57    2.23
   7  10  -7    0.78    2.26
   6 -10  -7    9.30    2.39
  -6 -10   7    7.34    2.26
   6 -10  -7    8.26    1.34
  -6 -10   7    6.81    2.57
   6  10  -7    3.71    1.93
  -6 -10   7    6.10    2.18
   6 -10  -7    7.00    1.26
   5 -10  -7   45.33    3.27
  -5 -10   7   32.38    4.05
   5 -10  -7   45.04    3.20
   5 -10  -7   38.09    4.06
  -4 -10   7   18.54    3.12
   4 -10  -7   20.31    2.57
   4 -10  -7   24.50    2.70
   4 -10  -7   13.65    2.85
   3 -10  -7    3.80    1.79
   3 -10  -7    4.00    1.67
  -3  10   7    5.55    2.07
  -3 -10   7    4.32    1.92
   3 -10  -7    2.89    1.80
   2 -10  -7   15.39    2.66
  -2 -10   7   15.29    2.64
   2 -10  -7   13.80    2.55
  -2  10   7   15.33    3.14
   2 -10  -7   18.51    3.32
   1 -10  -7   40.01    3.92
  -1 -10   7   44.84    3.53
  -1  10   7   38.41    4.43
   1 -10  -7   40.96    4.65
   0 -10  -7   15.79    3.46
   0 -10   7   12.16    1.98
   0  10   7   13.05    3.13
   1  10   7    6.70    2.48
  -1 -10  -7    8.22    2.67
   1 -10   7    3.83    1.35
   2 -10   7   33.48    2.24
  -2 -10  -7   33.55    4.79
   2  10   7   39.40    4.90
  -3 -10  -7    0.38    2.51
   3  10   7   -1.50    2.04
   4  10   7   -0.13    2.32
  -9 -11   7    3.69    2.74
   9 -11  -7    3.11    1.92
   9  11  -7    8.48    3.39
  -8 -11   7   -1.94    2.09
   8  11  -7    0.60    2.29
   8 -11  -7    2.32    1.93
  -7 -11   7    1.99    2.13
   7 -11  -7    1.28    1.74
  -6 -11   7    2.62    1.98
  -6 -11   7    7.32    2.73
  -6 -11   7    7.92    2.13
   6 -11  -7   10.67    2.57
  -5 -11   7   10.30    2.70
   5 -11  -7   16.04    3.01
   5 -11  -7   10.54    1.78
   5 -11  -7   16.45    1.92
  -5 -11   7   12.05    2.95
   4 -11  -7   36.65    4.18
  -4 -11   7   41.15    4.28
   4 -11  -7   43.33    3.34
   4 -11  -7   46.38    3.54
   3 -11  -7    7.20    2.26
   3 -11  -7    4.21    1.75
   3 -11  -7    4.49    1.87
  -3 -11   7    4.02    1.96
  -2 -11   7   29.07    3.22
  -2  11   7   25.11    3.80
   2 -11  -7   23.52    3.76
   2 -11  -7   31.29    3.45
   2 -11  -7   25.09    3.25
   1 -11  -7    0.65    1.81
   1 -11  -7    3.29    2.11
  -1  11   7   -0.77    1.79
  -1 -11   7    1.01    1.28
   1 -11  -7    0.08    1.48
   0 -11   7   59.55    3.83
   0  11   7   54.56    5.44
   0 -11  -7   46.46    5.22
  -1 -11  -7    0.47    2.30
   1 -11   7    1.69    1.24
   1  11   7    0.75    2.21
   1 -11   7    3.61    1.24
   2  11   7   27.04    4.61
  -2 -11  -7   26.77    4.42
   3  11   7    6.31    3.09
  -3 -11  -7   10.44    3.62
   8 -12  -7    1.42    1.74
  -8 -12   7    0.75    2.16
   7 -12  -7    7.93    2.21
  -7 -12   7    7.10    2.81
   6 -12  -7    5.26    2.08
  -6 -12   7    1.97    2.01
  -6 -12   7    6.32    1.97
   5 -12  -7    7.70    1.45
   5 -12  -7    7.36    1.41
  -5 -12   7    7.08    2.69
  -5 -12   7    7.66    2.61
   5 -12  -7    7.76    2.42
   4 -12  -7    6.77    1.85
   4 -12  -7    3.80    1.65
  -4 -12   7    6.10    2.18
   4 -12  -7    7.21    2.42
  -4 -12   7    4.35    2.13
   3 -12  -7   26.67    3.06
   3 -12  -7   34.10    4.17
  -3 -12   7   28.26    3.44
  -3 -12   7   23.79    3.34
   3 -12  -7   29.00    3.08
   2 -12  -7   20.05    3.53
  -2 -12   7   19.60    2.75
   2 -12  -7   17.17    2.81
  -2 -12   7   18.86    2.72
   2 -12  -7   21.00    2.98
  -1  12   7   11.50    3.18
  -1 -12   7    9.98    2.02
   1 -12  -7   14.79    2.91
   1 -12  -7    9.36    2.92
  -1 -12   7   10.85    2.06
   1 -12  -7    5.48    2.31
   0 -12   7    7.97    1.70
   0 -12  -7    9.25    2.93
   0 -12   7    5.70    1.55
   0  12   7    5.16    2.62
  -1 -12  -7   19.14    4.09
   1 -12   7   26.70    2.08
   1  12   7   19.37    3.96
  -2 -12  -7    5.07    2.67
   2  12   7   -0.25    2.47
  -3 -12  -7   17.28    4.36
   3  12   7   26.89    4.81
   8 -13  -7    6.63    2.19
  -8 -13   7    5.14    3.00
  -7 -13   7    0.94    2.13
   7 -13  -7    0.79    1.74
  -6 -13   7    0.79    1.90
   6 -13  -7    2.19    1.76
  -6 -13   7    0.57    1.89
   5 -13  -7    0.27    1.73
  -5 -13   7    2.23    1.96
   4 -13  -7   -1.43    1.48
  -4 -13   7   -0.44    1.61
   4 -13  -7    2.35    1.27
   4 -13  -7    0.85    1.29
   3 -13  -7   38.06    3.46
   3 -13  -7   34.09    4.27
  -3 -13   7   28.18    3.55
   3 -13  -7   34.81    3.30
   2 -13  -7    5.99    2.02
   2 -13  -7   10.93    2.35
   2 -13  -7    4.71    2.32
  -2 -13   7    5.97    1.87
  -1 -13   7    2.69    1.40
   1 -13  -7   -0.49    1.96
   1 -13  -7    3.19    2.07
   1 -13  -7    1.44    1.86
   0 -13  -7   -0.27    2.09
   0  13   7    2.10    2.20
   0 -13   7    2.38    1.16
   1  13   7    3.18    2.78
  -1 -13  -7    7.76    3.11
  -2 -13  -7   -0.01    2.23
   2  13   7    2.76    2.75
  -7 -14   7   -0.78    1.97
   7 -14  -7    1.25    1.96
   6 -14  -7    5.58    2.14
  -6 -14   7    2.68    2.40
   5 -14  -7    1.97    1.81
  -5 -14   7   -0.16    1.90
  -4 -14   7    9.65    2.63
   4 -14  -7   16.84    3.23
   4 -14  -7   10.09    1.56
   4 -14  -7   13.03    1.83
   3 -14  -7   -0.60    1.61
   3 -14  -7    0.73    1.27
  -3 -14   7    0.74    1.55
   3 -14  -7   -0.34    1.75
   2 -14  -7    2.60    1.86
   2 -14  -7    0.66    1.89
   2 -14  -7    0.89    1.70
  -2 -14   7    2.30    1.62
   1 -14  -7    2.42    1.86
   1 -14  -7   -0.58    2.05
  -1 -14   7    0.47    1.32
   1 -14  -7    4.95    2.22
   0 -14   7   13.00    1.79
   0 -14  -7   13.26    3.72
  -1 -14  -7   -2.12    2.18
   2  14   7    2.02    2.94
  -2 -14  -7    3.08    2.68
   6 -15  -7   40.00    4.32
  -6 -15   7   24.49    4.39
   5 -15  -7   11.30    2.82
  -5 -15   7    8.12    2.81
  -4 -15   7   13.28    3.18
   4 -15  -7   12.31    3.03
   4 -15  -7   12.77    1.34
   3 -15  -7   -0.23    1.83
  -3 -15   7   -0.29    1.47
   3 -15  -7    0.26    1.16
   3 -15  -7    2.57    1.55
  -2 -15   7    0.44    1.32
   2 -15  -7    0.73    2.04
   2 -15  -7    1.53    1.74
   2 -15  -7   -0.17    1.77
  -1 -15   7    1.19    1.45
   1 -15  -7   -1.01    1.99
   1 -15  -7    1.98    1.76
   1 -15  -7   -4.57    1.65
   0 -15  -7    5.89    2.65
   0 -15   7    4.84    1.31
  -1 -15  -7    5.05    2.96
   5 -16  -7    3.29    2.18
  -5 -16   7    1.37    2.29
   4 -16  -7    0.89    2.27
  -4 -16   7    0.24    1.95
   3 -16  -7    1.59    2.21
   3 -16  -7   -0.95    1.23
  -3 -16   7    1.09    1.58
   3 -16  -7    0.54    1.17
   2 -16  -7    0.31    1.74
  -2 -16   7    2.32    1.65
   2 -16  -7    0.86    1.47
   2 -16  -7    0.48    2.12
   1 -16  -7    3.95    2.30
  -1 -16   7    4.43    1.73
   1 -16  -7    6.50    3.14
   1 -16  -7    7.90    2.34
   0 -16  -7    3.63    2.69
   4 -17  -7    1.36    2.02
  -4 -17   7   -1.81    1.59
   3 -17  -7    2.10    1.09
  -3 -17   7    1.34    1.62
   3 -17  -7    0.22    2.21
  -2 -17   7    3.04    1.83
   2 -17  -7    2.36    1.95
   2 -17  -7    4.03    2.52
   2 -17  -7    5.00    1.83
  10   0  -8   18.72    3.09
  10   0  -8   18.88    3.82
  10   0  -8   21.60    3.23
   9   0  -8    4.20    1.85
   9   0  -8    7.51    2.33
   9   0  -8    3.11    2.39
   8   0  -8    2.15    1.83
   8   0  -8    1.06    1.90
  -8   0   8    2.50    2.27
   8   0  -8   -0.21    1.52
   7   0  -8    8.25    2.63
  -7   0   8    4.73    2.52
   7   0  -8    7.15    2.14
   7   0  -8    5.28    2.04
   6   0  -8  165.34    8.64
  -6   0   8  161.56    8.62
   5   0  -8    5.41    2.14
  -5   0   8    6.78    2.30
   4   0  -8   10.27    2.48
  -4   0   8   16.04    2.83
  -4   0   8    8.52    2.18
  -3   0   8   54.72    4.01
  -3   0   8   49.33    4.21
   3   0  -8   48.39    4.40
   2   0  -8    5.79    2.05
  -2   0   8    7.33    1.88
  -2   0   8   12.52    2.73
   1   0  -8    0.84    1.64
  -1   0   8   -2.85    1.40
  -1   0   8   -0.94    1.19
   0   0   8  499.77   17.17
   0   0   8  514.17   18.89
   1   0   8  124.41    5.93
   1   0   8  133.89    7.44
   2   0   8    1.14    1.73
   2   0   8    2.41    1.23
   3   0   8    5.04    2.41
   4   0   8   13.98    3.31
  10  -1  -8    1.01    2.19
  10   1  -8    1.72    2.49
  10  -1  -8    0.28    1.71
  10   1  -8   -1.30    1.81
  10  -1  -8    2.31    1.64
  10   1  -8    1.13    2.04
   9   1  -8    7.59    2.37
   9  -1  -8   11.61    3.02
   9   1  -8    7.18    2.90
   9  -1  -8    7.89    2.35
   9  -1  -8   10.59    2.54
   8   1  -8   10.35    2.88
   8  -1  -8    8.75    2.39
   8  -1  -8    4.04    2.21
  -8  -1   8    8.63    3.07
   8  -1  -8    5.06    1.97
   7  -1  -8    0.11    1.42
   7  -1  -8   -1.10    1.38
   7  -1  -8    0.29    1.60
   7   1  -8    1.14    1.78
  -7   1   8   -0.38    1.88
  -7  -1   8   -1.70    1.69
   6  -1  -8   -0.05    1.40
   6  -1  -8    0.68    1.37
  -6  -1   8    0.51    1.78
   6  -1  -8    0.17    1.56
   6   1  -8   -1.09    1.76
  -6   1   8   -0.68    1.54
   5   1  -8   18.06    3.00
  -5   1   8   19.12    3.15
   5  -1  -8   21.43    3.26
   5  -1  -8   24.60    3.07
   5  -1  -8   23.68    2.93
  -5  -1   8   18.62    3.18
  -4  -1   8   13.73    2.81
   4   1  -8   18.60    3.04
   4  -1  -8   19.75    3.19
  -4  -1   8   12.95    2.42
  -4   1   8   15.79    2.92
  -3  -1   8   20.97    2.72
  -3  -1   8   24.10    3.29
  -3   1   8   27.86    3.13
   3  -1  -8   21.35    3.22
   3   1  -8   25.38    3.31
  -3   1   8   20.41    3.25
  -2  -1   8   -0.80    1.13
   2   1  -8    1.16    1.53
  -2  -1   8    1.38    1.62
  -2   1   8    0.23    1.52
   2  -1  -8   -0.17    1.60
  -2   1   8   -1.33    1.27
  -1   1   8   61.97    4.23
  -1   1   8   62.59    4.80
   1   1  -8   58.38    4.61
  -1  -1   8   60.39    4.05
   1  -1  -8   59.86    4.84
  -1  -1   8   62.95    4.82
   0  -1  -8    0.31    1.70
   0   1   8    2.10    1.84
   0  -1   8   -0.99    1.55
   0   1   8    2.11    1.49
   0  -1   8    0.99    1.17
   1  -1   8    5.97    2.18
   1   1   8    2.77    1.94
   1   1   8    7.78    1.88
   1  -1   8    7.22    1.52
   2  -1   8    0.84    1.81
   2   1   8    0.42    1.78
   2   1   8    1.69    1.29
   3   1   8    4.60    2.44
   3  -1   8    3.12    2.21
   3   1   8    7.02    1.45
   4  -1   8    1.86    2.11
   4   1   8   -2.37    2.04
  10  -2  -8   17.87    3.71
  10  -2  -8   18.21    2.59
  10  -2  -8   20.57    2.82
  10   2  -8   17.94    4.07
   9   2  -8   15.23    3.38
   9  -2  -8   11.64    2.48
   9  -2  -8   10.09    2.88
   9  -2  -8    8.26    2.26
  -8  -2   8    6.05    2.58
   8  -2  -8    1.86    1.60
   8   2  -8    3.67    2.28
   8  -2  -8    2.21    2.01
   8  -2  -8    3.06    1.77
  -7   2   8    7.53    2.73
  -7  -2   8   10.10    2.84
   7  -2  -8    6.24    2.02
   7  -2  -8    7.71    2.38
   7  -2  -8    4.46    1.91
   7   2  -8    5.45    2.25
   6   2  -8    2.59    1.74
  -6   2   8   -1.00    1.50
  -6  -2   8    0.15    1.61
   6  -2  -8   -0.27    1.38
   6  -2  -8   -0.71    1.37
   6  -2  -8    1.92    1.64
  -5   2   8    0.16    1.41
   5  -2  -8    1.24    1.35
  -5  -2   8    0.00    1.31
   5  -2  -8   -1.24    1.38
   5  -2  -8   -0.14    1.11
   5   2  -8   -1.09    1.29
  -4   2   8   24.12    3.42
  -4  -2   8   19.83    3.15
   4   2  -8   24.34    3.33
   4  -2  -8   28.51    3.57
  -4  -2   8   22.83    2.87
   3  -2  -8   -0.07    1.33
  -3   2   8    1.33    1.54
  -3  -2   8    1.65    1.68
   3   2  -8    0.61    1.35
  -3   2   8   -0.39    1.26
  -3  -2   8   -0.60    1.04
   2  -2  -8   58.16    4.71
  -2  -2   8   58.52    4.68
  -2   2   8   62.28    4.34
   2   2  -8   63.07    4.71
  -2  -2   8   60.51    4.06
  -2   2   8   59.11    4.83
  -1   2   8    1.64    1.73
   1  -2  -8   -0.31    1.55
  -1  -2   8    0.69    1.64
  -1  -2   8   -0.36    1.10
  -1   2   8    0.77    1.34
   1   2  -8   -0.15    1.27
   0  -2  -8    0.21    1.50
   0   2   8   -0.21    1.37
   0   2   8   -0.56    1.18
   0  -2   8    1.32    1.11
   0  -2   8    1.40    1.59
   1   2   8    0.29    1.23
   1  -2   8   -0.20    1.61
   1   2   8   -0.95    1.55
   2  -2   8   -0.99    1.48
   2   2   8   -0.39    1.69
   2   2   8    0.05    1.34
   3   2   8    7.59    2.84
   3   2   8   11.16    1.88
   3  -2   8    2.29    2.05
   4  -2   8   -1.58    1.47
   4   2   8   -0.41    2.24
   4   2   8   -0.37    0.75
  10  -3  -8    4.07    1.74
  10  -3  -8    4.77    1.69
  10   3  -8   -0.02    2.47
  10  -3  -8    6.45    2.65
   9  -3  -8    0.08    1.84
   9  -3  -8   -0.45    1.37
   9  -3  -8    1.73    1.57
   9   3  -8    6.04    2.61
   8   3  -8    0.40    1.82
  -8  -3   8    0.57    2.21
   8  -3  -8   -1.75    1.22
   8  -3  -8    0.24    1.47
   8  -3  -8   -0.31    1.81
   7  -3  -8   33.07    3.45
  -7   3   8   34.92    4.14
   7  -3  -8   33.73    3.46
   7   3  -8   35.28    4.23
   7  -3  -8   33.19    4.12
  -7  -3   8   25.04    3.89
  -6  -3   8   44.76    4.59
   6  -3  -8   45.82    4.49
   6   3  -8   43.06    4.51
  -6   3   8   46.37    4.48
   6  -3  -8   42.62    3.86
   6  -3  -8   43.38    3.89
   5  -3  -8   61.45    4.42
   5  -3  -8   62.70    4.47
   5   3  -8   54.65    4.58
  -5   3   8   58.44    4.76
   5  -3  -8   57.82    5.04
  -5  -3   8   51.56    4.77
  -4   3   8   11.83    2.55
   4  -3  -8    4.68    1.66
   4   3  -8   14.57    2.78
  -4  -3   8   13.15    2.66
   4  -3  -8    7.07    2.04
   4  -3  -8   11.72    2.72
  -4  -3   8    9.35    2.20
   3  -3  -8    9.15    2.36
  -3   3   8    6.96    2.38
   3   3  -8    4.11    2.01
  -3  -3   8    7.03    1.86
  -3  -3   8    5.01    2.04
  -2   3   8    0.13    1.31
   2   3  -8    2.73    1.68
  -2  -3   8    2.04    1.63
  -2   3   8    4.27    2.06
  -2  -3   8    0.77    1.31
   2  -3  -8    3.18    1.93
  -1  -3   8   14.96    2.82
  -1   3   8   15.42    2.65
  -1   3   8   20.50    3.29
   1  -3  -8   13.71    2.83
   0  -3  -8    7.44    2.49
   0  -3   8    1.24    1.75
   0   3   8    2.46    1.64
   0   3   8    4.41    2.28
   1   3   8    0.89    1.42
   1   3   8    3.37    1.82
   1  -3   8    0.20    1.47
   2   3   8    1.62    1.94
   2  -3   8    1.58    1.59
   2   3   8    1.65    1.52
   3   3   8    0.50    2.05
   3  -3   8    2.99    1.82
   3   3   8    4.14    1.62
   4   3   8   11.26    1.84
   4   3   8   12.55    3.45
   4  -3   8   10.19    2.58
  10  -4  -8   21.17    2.26
  10  -4  -8   24.09    2.32
  10  -4  -8   30.57    4.26
  10   4  -8   26.74    4.72
   9  -4  -8    0.56    1.88
   9   4  -8    0.45    2.07
   9  -4  -8   -0.95    1.41
  -9  -4   8    1.73    2.48
   9  -4  -8    0.11    1.40
   8  -4  -8    4.14    2.28
   8  -4  -8    4.77    1.79
   8   4  -8    4.68    2.33
   8  -4  -8    2.19    1.57
  -8  -4   8    1.24    2.06
   7   4  -8    1.59    1.93
   7  -4  -8    1.49    1.56
  -7  -4   8    3.42    2.33
   7  -4  -8    0.02    1.65
   7  -4  -8    2.45    1.66
  -6   4   8   -0.70    1.50
   6  -4  -8   -0.09    1.64
  -6  -4   8    3.20    2.03
   6  -4  -8   -0.21    1.34
   6   4  -8    1.27    1.72
   6  -4  -8    1.40    1.42
   5  -4  -8    1.92    1.79
  -5   4   8    1.56    1.78
  -5  -4   8    3.26    1.90
   5  -4  -8    0.03    1.35
   5  -4  -8    1.84    1.63
   5   4  -8   -0.73    1.29
   4  -4  -8    0.14    1.48
  -4   4   8    1.03    1.72
   4  -4  -8    0.15    1.20
   4   4  -8    0.31    1.22
  -4  -4   8    1.63    1.72
   4  -4  -8    0.99    1.41
   3   4  -8   -0.01    1.45
   3  -4  -8    1.78    1.81
  -3   4   8    3.54    1.96
  -3  -4   8    1.56    1.67
  -2  -4   8  130.54    7.22
   2  -4  -8  126.28    7.53
   2   4  -8  140.56    7.36
  -2   4   8  137.12    7.54
  -1  -4   8    3.97    1.84
  -1   4   8    4.87    2.16
  -1   4   8    2.95    1.74
   1  -4  -8    3.15    1.95
   0  -4  -8   13.21    2.94
   0   4   8   10.16    2.58
   0  -4   8    8.20    2.20
   0   4   8    6.64    2.06
   1   4   8    3.70    1.73
  -1  -4  -8   -2.10    1.68
   1   4   8    1.02    1.89
   1  -4   8    0.99    1.30
   2   4   8    2.80    1.78
   2  -4   8    4.19    1.65
   2   4   8    4.55    2.40
   3   4   8   -0.62    2.04
   3  -4   8   -1.64    1.14
   3   4   8   -0.21    1.57
   4  -4   8    5.79    2.03
   4   4   8    8.58    2.06
   4   4   8    2.30    2.27
  10  -5  -8    0.26    1.95
  10   5  -8   -0.63    2.29
  -9  -5   8    3.31    2.55
   9  -5  -8    1.60    1.33
   9   5  -8    5.62    2.65
   9  -5  -8    3.59    2.20
   9  -5  -8    1.79    1.48
   8   5  -8    1.05    2.14
   8  -5  -8   -1.29    1.28
  -8  -5   8    0.24    2.07
   8  -5  -8    2.12    1.54
   8  -5  -8   -1.53    1.48
  -7  -5   8    0.37    1.86
   7  -5  -8    0.57    1.50
   7  -5  -8    1.48    1.67
   7   5  -8    0.30    1.91
   7  -5  -8   -0.13    1.34
  -6  -5   8    2.51    1.91
   6  -5  -8    0.64    1.50
  -6   5   8   -1.76    1.49
   6  -5  -8    0.44    1.49
   6   5  -8   -1.58    1.31
   6  -5  -8    3.40    2.04
  -5  -5   8   20.23    3.40
   5  -5  -8   19.26    2.86
   5  -5  -8   20.05    2.85
   5   5  -8   26.63    3.67
  -5   5   8   19.19    3.32
   5  -5  -8   23.63    3.49
   4   5  -8    5.50    1.90
   4  -5  -8    4.18    1.85
   4  -5  -8    3.69    1.89
  -4   5   8    6.86    2.35
   4  -5  -8    2.38    1.61
  -4  -5   8    6.08    2.08
  -3   5   8   51.70    4.71
   3   5  -8   50.55    4.28
  -3  -5   8   55.97    4.48
   3  -5  -8   53.18    4.77
   2  -5  -8   68.69    5.35
  -2   5   8   73.42    5.54
  -2  -5   8   72.43    5.08
  -1  -5   8    0.14    1.42
   1  -5  -8    0.49    1.77
  -1   5   8   -2.01    1.39
   0   5   8   29.66    4.00
   0  -5   8   32.88    3.40
   0  -5  -8   32.87    4.28
   0   5   8   33.28    3.61
   1   5   8    6.09    2.20
   1  -5   8   10.16    2.11
   1   5   8   15.98    3.34
  -1  -5  -8    5.98    2.57
   2   5   8    2.79    2.27
   2   5   8    7.42    2.20
   2  -5   8    3.65    1.59
   3   5   8    0.63    1.77
   3  -5   8   -0.42    1.26
   3   5   8    3.16    2.40
   4  -5   8    4.47    1.72
   4   5   8    5.40    2.75
   4   5   8    2.95    1.90
  10   6  -8   10.85    3.85
  10  -6  -8    9.17    2.89
   9  -6  -8    8.43    1.42
   9  -6  -8    6.30    1.43
   9   6  -8    8.43    2.95
  -9  -6   8    7.42    3.20
   9  -6  -8   10.64    3.07
   8  -6  -8    1.59    1.57
  -8  -6   8    2.38    2.42
   8   6  -8   -0.08    1.95
   8  -6  -8    1.19    1.25
   8  -6  -8   -0.77    1.57
   7   6  -8    3.19    2.13
   7  -6  -8    0.22    1.41
   7  -6  -8    1.36    1.48
  -7  -6   8   -1.41    1.88
   7  -6  -8    0.51    1.54
   6  -6  -8   11.59    2.34
  -6  -6   8   14.10    3.17
   6  -6  -8   14.70    2.98
   6  -6  -8   11.95    2.31
   6   6  -8   11.65    2.81
  -5   6   8   26.05    3.63
   5  -6  -8   23.04    3.55
  -5  -6   8   18.45    3.33
   5   6  -8   19.97    3.36
   5  -6  -8   24.84    3.03
   5  -6  -8   28.18    3.23
  -4  -6   8    2.53    1.69
   4  -6  -8    2.79    1.84
   4   6  -8    1.05    1.56
   4  -6  -8    4.29    1.74
   4  -6  -8   -0.52    1.41
  -4   6   8    3.19    2.11
  -3   6   8    1.05    1.76
   3  -6  -8    0.46    1.66
  -3  -6   8   -1.40    1.38
   3  -6  -8    1.37    1.40
  -2  -6   8    1.32    1.55
   2  -6  -8    4.72    2.21
  -2   6   8    6.14    2.54
  -1   6   8    1.35    1.99
  -1  -6   8    4.38    1.76
   1  -6  -8    1.27    1.69
   0   6   8   14.40    3.06
   0  -6   8   14.97    2.60
   0  -6  -8   10.02    2.87
  -1  -6  -8    2.73    2.34
   1   6   8    3.82    2.20
   1  -6   8    4.92    1.78
   2   6   8   -1.72    1.60
   2  -6   8   -0.45    1.28
   2   6   8   -0.74    1.86
   3  -6   8   -0.87    1.17
   3   6   8    0.64    1.87
   3   6   8    0.46    2.00
   4   6   8    9.77    3.45
   4  -6   8   10.53    1.97
  -9  -7   8   -3.00    1.83
  -9  -7   8   -1.90    2.23
   9   7  -8    2.54    2.61
   9  -7  -8    4.07    2.31
   8   7  -8    2.17    2.31
  -8  -7   8    3.02    2.32
   8  -7  -8    4.80    1.50
   8  -7  -8    1.77    1.93
   8  -7  -8    2.95    1.37
   7  -7  -8    3.75    1.64
   7   7  -8    6.71    2.53
   7  -7  -8    2.75    1.83
  -7  -7   8    5.69    2.71
   7  -7  -8    5.21    1.72
   6  -7  -8    3.64    1.83
   6  -7  -8    8.84    2.63
   6   7  -8    3.09    2.07
  -6  -7   8    6.74    2.68
   6  -7  -8    6.11    1.89
   5  -7  -8  151.62    8.46
   5  -7  -8  164.04    7.79
   5   7  -8  147.79    8.56
  -5  -7   8  157.77    8.66
   5  -7  -8  168.72    7.85
  -5   7   8  178.84    8.79
   4  -7  -8   32.31    4.12
   4  -7  -8   41.91    3.83
  -4  -7   8   37.58    4.07
   4   7  -8   37.25    4.08
   4  -7  -8   36.67    3.70
  -4   7   8   36.54    4.15
  -3  -7   8   -0.43    1.54
   3  -7  -8    3.48    1.78
  -3   7   8    4.00    1.94
   3  -7  -8   -1.92    1.26
   3  -7  -8    0.13    1.49
   2  -7  -8    5.20    2.19
  -2   7   8    6.08    2.40
  -2  -7   8    3.49    1.65
  -1   7   8   52.12    4.96
  -1  -7   8   48.18    3.98
   1  -7  -8   51.76    5.05
   0  -7   8   61.92    4.40
   0   7   8   58.42    5.44
   0  -7  -8   60.79    5.64
   1  -7   8   32.12    3.20
  -1  -7  -8   26.55    4.37
   1   7   8   26.18    4.09
   2  -7   8   27.39    2.88
   2   7   8   28.19    4.45
   3   7   8   -1.46    2.30
   3  -7   8    3.00    1.38
  -9  -8   8    1.13    2.10
   9   8  -8    2.15    2.43
  -9  -8   8   -4.53    1.75
   9  -8  -8   -1.56    1.81
   8  -8  -8    5.07    2.30
   8  -8  -8    3.40    1.15
   8  -8  -8    3.59    1.08
   8   8  -8   -0.32    2.32
  -8  -8   8    1.16    2.34
   7  -8  -8    3.06    1.43
   7  -8  -8    5.59    1.66
   7   8  -8    4.70    2.28
  -7  -8   8    4.45    2.60
   7  -8  -8    5.61    2.37
   6  -8  -8   15.42    2.42
   6   8  -8   12.29    3.06
   6  -8  -8   11.17    2.23
  -6  -8   8   12.93    3.19
   6  -8  -8   19.02    3.38
   5  -8  -8    2.30    1.60
   5  -8  -8    0.18    1.44
  -5  -8   8    5.24    2.17
   5  -8  -8    1.11    1.71
   4  -8  -8   -0.28    1.51
  -4   8   8    1.22    2.11
  -4  -8   8    0.74    1.76
   4  -8  -8    1.09    1.76
   4  -8  -8    2.96    1.60
   3  -8  -8    4.47    2.01
   3  -8  -8   17.53    2.83
  -3   8   8   14.37    3.03
   3  -8  -8   11.71    2.87
  -3  -8   8   11.43    2.53
  -2  -8   8    0.99    1.65
  -2   8   8   -0.35    1.58
   2  -8  -8    0.44    1.51
  -1   8   8    0.56    1.86
  -1  -8   8   -0.07    1.21
   1  -8  -8    1.56    1.93
   0   8   8   12.96    2.96
   0  -8   8    9.16    2.08
   0  -8  -8   14.02    3.45
  -1  -8  -8   -0.93    2.18
   1   8   8    3.94    2.31
   1  -8   8    1.14    1.27
   2   8   8   36.15    5.08
   2  -8   8   39.59    3.18
   3   8   8    4.45    3.12
   3  -8   8    5.26    1.54
   9  -9  -8    1.25    2.07
  -9  -9   8    2.50    3.18
  -9  -9   8    1.50    2.45
   9   9  -8    1.23    2.49
  -8  -9   8    3.46    2.63
  -8  -9   8    0.09    1.79
   8  -9  -8    0.59    2.01
   8   9  -8   -1.15    2.19
   7  -9  -8    7.31    2.42
   7   9  -8    6.30    2.62
  -7  -9   8    4.12    2.64
   7  -9  -8    4.99    1.56
   7  -9  -8    0.68    1.17
   6  -9  -8    3.46    2.07
   6  -9  -8    8.57    1.98
  -6  -9   8    9.79    2.91
   6  -9  -8   10.36    2.15
   5  -9  -8   53.52    4.06
   5  -9  -8   61.11    4.41
   5  -9  -8   58.88    5.21
  -5  -9   8   49.80    4.94
   4  -9  -8   19.31    3.40
   4  -9  -8   13.50    2.63
   4  -9  -8   13.89    2.71
  -4  -9   8   13.18    3.02
  -3   9   8   -0.86    1.67
   3  -9  -8   -1.57    1.50
  -3  -9   8    0.52    1.70
   3  -9  -8    0.11    1.82
   3  -9  -8   -0.79    1.52
   2  -9  -8   -1.23    1.56
  -2  -9   8    1.33    1.49
  -2   9   8    0.66    1.80
  -1   9   8    0.63    1.81
  -1  -9   8    0.58    1.34
   1  -9  -8    2.04    2.14
   0  -9  -8    0.95    1.93
   0   9   8    3.22    2.38
   0  -9   8   -0.26    1.32
  -1  -9  -8    9.19    3.18
   1  -9   8    7.31    1.83
   1   9   8    9.27    3.26
   2  -9   8   21.43    2.33
   2   9   8   15.54    3.93
   3   9   8   11.24    3.69
   3  -9   8    5.64    1.17
   8 -10  -8    6.65    2.50
  -8 -10   8    7.43    2.86
  -8 -10   8   10.09    3.54
   7 -10  -8    0.82    0.89
  -7 -10   8    1.07    1.92
   7 -10  -8   -0.40    1.67
   7 -10  -8    0.54    0.89
  -7 -10   8   -0.61    2.10
  -6 -10   8    0.75    2.08
   6 -10  -8   -0.54    1.25
   6 -10  -8   -2.52    1.59
   6 -10  -8    0.26    1.25
   5 -10  -8    1.06    1.35
   5 -10  -8    0.68    2.01
  -5 -10   8    1.84    2.03
   5 -10  -8    2.13    1.69
   4 -10  -8   30.56    3.47
  -4 -10   8   31.30    3.97
   4 -10  -8   32.11    3.36
   4 -10  -8   26.90    3.92
  -3 -10   8   69.10    5.24
   3 -10  -8   75.67    5.88
   3 -10  -8   72.68    5.02
   3 -10  -8   63.70    4.98
  -3  10   8   68.30    5.88
  -2 -10   8    1.79    1.60
  -2  10   8   -0.01    2.12
   2 -10  -8   -0.36    1.69
  -1  10   8    2.24    2.23
  -1 -10   8    6.99    1.97
   1 -10  -8    2.20    2.24
   0 -10  -8    0.78    2.15
   0  10   8    2.25    2.01
   0 -10   8   -0.88    1.00
   1 -10   8    0.32    1.19
  -1 -10  -8   -1.38    2.16
   1  10   8    0.06    2.58
   2  10   8    7.94    3.27
  -2 -10  -8    7.67    3.21
   2 -10   8    8.85    1.51
  -8 -11   8    1.99    2.57
   8 -11  -8    4.76    2.21
  -8 -11   8    3.33    2.82
  -7 -11   8   -1.98    2.13
   7 -11  -8   -0.92    1.89
  -7 -11   8    1.88    2.34
   6 -11  -8    1.94    1.18
  -6 -11   8    1.15    1.99
   6 -11  -8    0.63    1.26
  -6 -11   8    0.10    1.83
   6 -11  -8   -2.01    1.72
   5 -11  -8    1.87    1.94
   5 -11  -8    0.12    1.51
  -5 -11   8   -1.40    1.69
   5 -11  -8   -2.22    1.18
   4 -11  -8    0.21    1.49
   4 -11  -8   -1.55    1.55
   4 -11  -8    2.43    1.97
  -4 -11   8   -0.51    1.67
   3 -11  -8    1.40    1.88
   3 -11  -8    5.76    2.17
  -3 -11   8    2.29    1.97
   3 -11  -8    3.38    1.97
  -2 -11   8    0.38    1.28
   2 -11  -8    0.08    1.98
  -2  11   8    0.60    2.23
   1 -11  -8    4.10    2.43
  -1  11   8    3.75    2.63
  -1 -11   8    3.23    1.57
   0 -11  -8    8.89    3.29
   0 -11   8    3.12    1.57
   0  11   8    5.11    2.99
  -1 -11  -8    1.49    2.60
   1  11   8    1.09    2.44
   1 -11   8    1.08    1.25
   2  11   8    2.84    2.75
  -2 -11  -8    0.32    2.49
   7 -12  -8    2.22    2.07
  -7 -12   8    1.47    2.30
   6 -12  -8    4.31    1.18
  -6 -12   8    2.88    2.26
  -6 -12   8    1.45    2.63
   6 -12  -8    5.05    1.24
   6 -12  -8    4.10    2.32
   5 -12  -8    5.69    1.76
   5 -12  -8    3.80    2.33
  -5 -12   8    5.34    2.22
  -5 -12   8    1.99    2.28
   5 -12  -8    6.31    1.89
   4 -12  -8    7.16    2.19
  -4 -12   8    7.93    2.52
  -4 -12   8    6.02    2.41
   4 -12  -8    8.25    2.73
   4 -12  -8   10.76    2.37
  -3 -12   8    0.99    1.53
   3 -12  -8    3.03    1.90
   3 -12  -8   -0.82    1.80
   3 -12  -8   -0.11    1.88
  -3 -12   8    0.76    1.42
  -2 -12   8    3.14    1.69
  -2 -12   8    2.36    1.45
   2 -12  -8    0.27    1.76
  -1 -12   8    2.41    1.48
  -1 -12   8    0.67    1.28
   1 -12  -8   -0.93    1.84
   0  12   8   34.45    5.13
   0 -12   8   49.63    3.63
   0 -12  -8   46.23    5.77
   0 -12   8   43.75    3.46
  -1 -12  -8   -1.54    2.14
   1  12   8    0.96    2.65
   1 -12   8    1.45    1.14
   7 -13  -8    1.89    2.05
  -7 -13   8    0.89    2.42
  -6 -13   8   17.78    3.80
   6 -13  -8   21.61    3.90
  -5 -13   8    9.68    2.89
  -5 -13   8   10.24    3.14
   5 -13  -8   12.52    2.00
   5 -13  -8   13.98    2.00
   5 -13  -8    8.36    2.87
   4 -13  -8    4.62    1.83
   4 -13  -8    0.49    1.96
  -4 -13   8   -0.60    1.82
   4 -13  -8   -1.93    1.55
  -4 -13   8    1.17    2.19
   3 -13  -8    1.57    2.00
  -3 -13   8    0.74    1.59
  -3 -13   8   -0.32    1.40
   3 -13  -8    0.52    1.64
   3 -13  -8   -2.31    1.55
  -2 -13   8    3.80    1.76
  -2 -13   8    4.58    1.79
   2 -13  -8    4.40    2.23
   2 -13  -8    6.44    2.81
  -1 -13   8   -2.14    1.26
   1 -13  -8   -2.74    2.00
   0 -13  -8    2.69    2.84
   0 -13   8    2.16    1.39
   1  13   8    0.85    2.89
  -1 -13  -8    1.31    2.75
   6 -14  -8    3.53    2.16
  -6 -14   8    1.36    2.36
   5 -14  -8    3.50    1.19
   5 -14  -8    2.40    1.18
  -5 -14   8    1.34    2.31
   5 -14  -8    4.96    2.66
   4 -14  -8   -0.40    2.10
  -4 -14   8    0.09    2.13
   4 -14  -8    0.66    1.46
   4 -14  -8    2.43    1.69
   3 -14  -8    2.28    1.80
  -3 -14   8    2.23    1.61
   3 -14  -8    1.06    1.86
   3 -14  -8    0.99    2.31
   2 -14  -8   -1.02    1.89
  -2 -14   8    0.72    1.49
   2 -14  -8   -0.88    1.85
   2 -14  -8    0.53    1.91
  -1 -14   8    2.68    1.74
   1 -14  -8    4.83    2.62
   0 -14   8   10.58    1.86
   0 -14  -8   19.02    4.55
  -5 -15   8    1.15    2.46
   5 -15  -8    2.09    2.39
   4 -15  -8   -2.37    1.78
   4 -15  -8   -0.31    1.25
  -4 -15   8   -0.85    1.65
   4 -15  -8    0.63    1.37
   3 -15  -8   -1.06    1.78
   3 -15  -8   -0.90    1.58
   3 -15  -8   -1.81    2.15
  -3 -15   8    0.32    1.51
   2 -15  -8    2.88    2.79
   2 -15  -8   -0.53    2.02
   2 -15  -8    2.61    2.12
  -2 -15   8    3.01    1.85
  -1 -15   8   -2.38    1.47
   1 -15  -8   -0.74    2.34
  10   0  -9    3.95    2.49
   9   0  -9    1.31    2.40
   8   0  -9    0.68    2.06
  -7   0   9   -1.18    2.01
   7   0  -9   -0.06    1.58
   6   0  -9   -1.37    1.63
  -6   0   9   -0.07    1.79
   5   0  -9   -1.77    1.52
  -5   0   9   -0.94    1.60
  -4   0   9   -2.55    1.43
   4   0  -9   -1.38    1.57
   3   0  -9    2.15    1.77
  -3   0   9   -0.91    1.49
  -3   0   9   -0.03    1.50
  -2   0   9    0.65    1.47
  -2   0   9    2.38    1.84
   2   0  -9   -0.58    1.65
  -1   0   9    0.13    1.65
  -1   0   9   -0.99    1.35
   0   0   9    0.42    1.32
   0   0   9   -0.66    1.79
   1   0   9    1.86    1.98
   1   0   9    0.34    1.25
   2   0   9   -1.87    1.75
   3   0   9    1.97    2.44
  10  -1  -9    9.48    2.80
  10   1  -9   12.75    3.51
  10  -1  -9   10.44    3.36
   9  -1  -9   -0.48    2.00
   9   1  -9    2.30    2.44
  -8  -1   9    4.57    2.70
   8   1  -9    0.46    1.90
   8  -1  -9   -0.62    1.84
   7   1  -9    7.12    2.59
  -7   1   9    6.72    2.80
  -7  -1   9    5.94    2.63
   7  -1  -9    2.80    2.10
   6  -1  -9    4.11    2.25
   6   1  -9   12.05    2.88
  -6  -1   9    2.60    2.31
  -6   1   9   10.20    2.94
   5  -1  -9   -0.65    1.60
  -5   1   9    0.19    1.65
  -5  -1   9   -1.48    1.77
   5   1  -9   -1.03    1.52
  -4   1   9   31.76    4.08
   4   1  -9   37.56    4.23
   4  -1  -9   39.25    4.38
  -4  -1   9   35.74    4.21
   3  -1  -9   -0.21    1.49
   3   1  -9    1.39    1.74
  -3  -1   9   -0.16    1.45
  -3  -1   9   -0.85    1.57
  -3   1   9   -0.57    1.53
  -2   1   9   65.42    5.32
  -2   1   9   62.66    4.62
   2  -1  -9   60.88    5.38
  -2  -1   9   63.76    5.20
  -2  -1   9   57.26    4.30
   2   1  -9   69.09    5.47
  -1   1   9   14.35    2.52
  -1  -1   9   14.47    2.41
  -1   1   9   14.68    3.20
  -1  -1   9   15.67    3.16
   0  -1   9    8.57    1.90
   0   1   9    7.67    1.91
   0   1   9    5.50    2.35
   0  -1   9    9.00    2.58
   1  -1   9    1.94    2.24
   1   1   9    4.10    2.43
   1  -1   9    3.44    1.40
   1   1   9    2.96    1.68
   2   1   9    2.58    2.29
   2   1   9    2.26    1.37
   2  -1   9    1.80    2.49
   3  -1   9    4.43    2.43
   3   1   9    5.96    2.69
   9   2  -9    4.64    2.70
   9  -2  -9    1.32    1.85
   9  -2  -9   -0.06    1.69
   9  -2  -9   -0.98    1.83
   8  -2  -9    1.44    1.80
   8  -2  -9    0.78    1.97
  -8  -2   9    0.12    2.42
   8   2  -9    4.20    2.48
  -7   2   9    1.34    2.18
   7   2  -9   -0.62    1.96
   7  -2  -9    0.41    1.93
  -7  -2   9    1.23    2.05
  -6  -2   9    3.49    2.35
   6   2  -9    3.86    2.41
   6  -2  -9    6.33    2.41
  -6   2   9    4.36    2.39
   5   2  -9    6.52    2.25
  -5  -2   9    7.97    2.50
   5  -2  -9    4.39    2.27
  -5   2   9    3.73    2.22
  -4  -2   9   -0.31    1.48
  -4  -2   9   -0.12    1.84
   4  -2  -9   -2.81    1.58
   4   2  -9   -0.78    1.70
  -4   2   9   -0.14    1.77
   3   2  -9   57.63    5.12
  -3  -2   9   49.69    4.67
  -3   2   9   53.53    5.01
   3  -2  -9   46.40    4.73
  -3  -2   9   52.05    4.13
  -2  -2   9   13.73    3.06
  -2  -2   9    7.55    1.98
  -2   2   9   10.64    2.86
  -2   2   9   15.88    2.81
   2  -2  -9   14.77    3.25
  -1  -2   9   -1.45    1.61
  -1   2   9   -1.11    1.49
  -1  -2   9    1.07    1.42
  -1   2   9    1.51    1.65
   1  -2  -9    0.22    1.70
   0   2   9    2.25    1.70
   0  -2   9    3.67    2.10
   0   2   9    2.76    2.12
   1   2   9    8.31    2.23
   1  -2   9    8.02    2.57
   1   2   9   10.09    2.73
   2  -2   9    1.27    1.80
   2   2   9    0.97    2.18
   2   2   9    0.81    1.44
   3   2   9    1.78    1.36
   3   2   9   -1.15    2.19
   3  -2   9    3.72    2.04
   9  -3  -9    3.36    2.09
   9  -3  -9    7.31    2.27
   9   3  -9    7.92    3.24
   9  -3  -9   11.78    3.36
   8   3  -9    2.60    2.13
   8  -3  -9    2.14    2.20
   8  -3  -9    2.26    2.07
   8  -3  -9    2.08    1.81
  -8  -3   9    2.97    2.58
   7  -3  -9    0.12    1.60
  -7  -3   9    2.48    2.26
   7   3  -9   -0.94    1.86
   6  -3  -9   -1.01    1.77
   6   3  -9    3.15    1.82
  -6   3   9   -2.98    1.57
  -6  -3   9    0.61    1.96
  -5  -3   9    2.81    2.02
  -5   3   9   -0.24    1.57
   5  -3  -9    1.69    2.00
   5   3  -9    1.20    1.81
   4   3  -9    6.06    2.34
   4  -3  -9    9.08    2.57
  -4   3   9    4.79    2.29
  -4  -3   9    6.17    2.51
   3  -3  -9    2.19    1.96
  -3   3   9    1.47    1.90
   3   3  -9    0.93    1.76
  -3  -3   9    0.74    1.85
  -2  -3   9   30.98    3.90
   2  -3  -9   33.14    4.24
  -2   3   9   38.13    4.40
  -1   3   9   54.71    4.50
   1  -3  -9   52.51    5.32
  -1   3   9   51.55    5.11
  -1  -3   9   52.89    4.83
   0   3   9   20.34    2.98
   0   3   9   27.10    3.99
   0  -3   9   27.57    3.72
   1   3   9   31.01    3.45
   1  -3   9   31.31    3.84
   1   3   9   34.10    4.47
   2   3   9   -2.77    1.43
   2  -3   9    3.27    1.76
   2   3   9    0.84    2.33
   3   3   9    3.56    1.68
   3   3   9    2.91    2.68
   3  -3   9    4.14    2.17
   9  -4  -9    1.83    1.67
  -9  -4   9   -0.30    2.40
   9  -4  -9    2.60    2.39
   9   4  -9    1.01    2.48
   9  -4  -9   -0.17    1.71
   8  -4  -9   -1.81    1.42
   8   4  -9    1.03    2.29
  -8  -4   9   -1.72    2.16
   8  -4  -9    2.28    1.91
   8  -4  -9   -0.14    1.92
   7  -4  -9   17.52    2.87
   7   4  -9    9.09    3.04
  -7  -4   9    4.52    2.65
   7  -4  -9   13.08    3.20
   7  -4  -9   15.71    2.94
   6  -4  -9    1.49    1.95
  -6   4   9    2.03    2.13
  -6  -4   9    4.28    2.23
   6   4  -9    0.20    1.79
  -5  -4   9    9.02    2.74
  -5   4   9   13.83    3.07
   5   4  -9   17.50    3.31
   5  -4  -9   13.46    3.00
  -4   4   9   28.41    3.99
  -4  -4   9   16.76    3.29
   4  -4  -9   25.58    3.87
   4   4  -9   24.94    3.65
  -3   4   9    4.88    2.57
   3  -4  -9    7.35    2.48
  -3  -4   9    3.34    2.09
  -2   4   9    4.15    2.31
   2  -4  -9    3.39    2.22
  -2  -4   9    4.44    2.28
   1  -4  -9   16.07    3.52
  -1   4   9   11.26    3.03
  -1  -4   9   13.53    2.88
   0  -4   9   -1.49    1.52
   0   4   9    1.24    1.59
   0   4   9    3.74    2.26
   1   4   9   17.11    3.77
   1  -4   9   15.01    3.01
   1   4   9   16.74    2.95
   2   4   9    9.36    3.40
   2  -4   9   16.32    2.90
   2   4   9   16.93    2.88
   3  -4   9   -1.05    1.47
   9   5  -9   -1.24    2.01
   9  -5  -9   -2.56    1.81
   9  -5  -9    0.93    1.64
  -9  -5   9    3.17    3.05
   9  -5  -9    0.53    1.49
   8  -5  -9   -0.12    1.45
   8   5  -9    3.66    2.58
  -8  -5   9    4.06    2.83
   8  -5  -9    1.18    1.71
   8  -5  -9    0.39    1.94
   7   5  -9    1.92    2.20
   7  -5  -9    1.58    1.66
   7  -5  -9    0.73    1.97
   7  -5  -9    0.25    1.75
  -7  -5   9    2.14    2.45
  -6   5   9   -2.36    1.70
   6  -5  -9   -0.54    1.70
   6  -5  -9    0.15    1.78
  -6  -5   9    0.57    2.16
   6   5  -9    3.42    2.24
   6  -5  -9   -0.32    1.60
   5  -5  -9    6.06    2.55
   5   5  -9    8.99    2.85
  -5   5   9    6.21    2.47
  -5  -5   9    3.55    2.34
   4  -5  -9   28.22    3.99
  -4   5   9   27.52    4.05
  -4  -5   9   24.92    3.73
  -3  -5   9   -1.78    1.49
  -3   5   9    1.04    1.96
   3  -5  -9   -0.07    1.70
  -2   5   9    5.86    2.61
  -2  -5   9    8.69    2.50
   2  -5  -9    9.43    2.77
  -1   5   9   -0.27    1.94
  -1  -5   9   -0.54    1.60
   1  -5  -9   -1.06    1.99
   0   5   9    8.05    2.85
   0  -5   9    4.16    1.95
   0  -5  -9    4.47    2.32
   1  -5   9    0.31    1.43
   1   5   9   -0.17    2.10
   2   5   9   21.92    3.38
   2  -5   9   21.19    3.07
   2   5   9   25.81    4.45
   9  -6  -9    0.46    1.37
   9   6  -9    1.74    2.49
   9  -6  -9    0.71    1.48
   9  -6  -9    0.13    1.83
  -9  -6   9   -2.00    2.34
   8   6  -9    7.76    3.05
   8  -6  -9    8.04    2.76
   8  -6  -9    5.16    2.01
  -8  -6   9    0.61    2.48
   8  -6  -9    4.15    1.88
   7  -6  -9   15.63    3.46
   7  -6  -9   10.72    2.50
   7  -6  -9   14.09    2.75
  -7  -6   9   12.14    3.41
   7   6  -9   12.76    3.36
   6  -6  -9   68.01    5.92
  -6  -6   9   65.80    5.95
   6  -6  -9   62.10    4.85
   6   6  -9   66.94    5.90
   6  -6  -9   69.51    5.13
  -5   6   9    7.90    2.75
   5  -6  -9   11.61    2.98
  -5  -6   9    6.12    2.52
  -4  -6   9    3.11    2.00
  -4   6   9    2.00    2.07
   4  -6  -9    2.90    1.98
  -3   6   9    0.09    1.82
  -3  -6   9    1.82    1.80
   3  -6  -9   -0.58    1.96
  -2   6   9    7.00    2.61
  -2  -6   9    8.70    2.60
   2  -6  -9    2.72    2.28
   1  -6  -9    2.99    2.29
  -1  -6   9    5.48    2.12
  -1   6   9    6.29    2.66
   0  -6  -9   18.35    3.90
   0  -6   9   14.29    2.72
   0   6   9   13.93    3.44
   1  -6   9   15.59    2.79
   1   6   9   13.80    3.46
   2  -6   9   18.87    2.84
   2   6   9    8.60    3.37
   9  -7  -9    1.48    1.37
  -9  -7   9    3.72    2.89
   9   7  -9    1.51    2.37
   9  -7  -9    0.38    1.20
   9  -7  -9    0.73    2.27
  -8  -7   9    5.27    2.86
   8  -7  -9    0.66    1.71
   8  -7  -9    1.57    1.69
   8   7  -9    0.37    2.32
   8  -7  -9    2.96    2.41
   7   7  -9    9.74    3.17
   7  -7  -9   11.57    3.11
   7  -7  -9    6.66    2.31
  -7  -7   9   13.49    3.63
   7  -7  -9   12.56    2.65
   6  -7  -9    0.87    1.84
   6  -7  -9   -0.82    1.58
   6  -7  -9    2.42    2.19
  -6  -7   9   -0.21    2.12
   5  -7  -9   69.45    5.82
   5  -7  -9   60.78    4.87
   5  -7  -9   55.13    4.78
  -5  -7   9   70.32    5.79
  -4   7   9    5.91    2.69
   4  -7  -9    7.68    2.66
  -4  -7   9    6.97    2.54
  -3   7   9   -0.66    1.99
   3  -7  -9    2.03    2.30
  -3  -7   9   -0.15    1.58
   2  -7  -9    4.72    2.32
  -2  -7   9    3.08    1.99
  -2   7   9    4.66    2.50
  -1  -7   9    0.66    1.45
   1  -7  -9    2.45    2.31
  -1   7   9   -1.17    2.10
   0   7   9    1.45    2.31
   0  -7  -9    0.50    2.29
   0  -7   9    1.93    1.64
   1   7   9    2.09    2.40
   1  -7   9    5.67    1.95
   2   7   9    0.00    2.60
   2  -7   9    1.56    1.75
  -8  -8   9    7.74    3.27
   8  -8  -9    8.21    2.02
   8  -8  -9    6.59    1.82
   8  -8  -9    3.81    2.60
   8   8  -9    7.01    3.21
  -7  -8   9   -0.99    2.24
   7  -8  -9    1.31    1.97
   7  -8  -9    1.40    1.65
   7  -8  -9    0.20    1.65
   6  -8  -9    9.24    2.43
  -6  -8   9   12.81    3.43
   6  -8  -9    9.82    3.17
   6  -8  -9   12.28    2.58
   5  -8  -9    1.54    1.94
   5  -8  -9    3.94    2.39
  -5  -8   9    1.63    2.27
   5  -8  -9    4.51    2.15
  -4  -8   9    2.84    2.29
   4  -8  -9    6.78    2.58
  -4   8   9    3.04    2.42
  -3  -8   9   11.06    2.86
   3  -8  -9   14.33    3.36
  -3   8   9   13.28    3.33
  -2   8   9    2.74    2.45
   2  -8  -9    1.47    2.19
  -2  -8   9    1.77    1.95
  -1  -8   9    2.11    1.70
  -1   8   9    1.24    2.00
   1  -8  -9    1.45    2.25
   0  -8   9    8.38    2.22
   0  -8  -9    9.97    3.21
   0   8   9    7.94    3.26
   1  -8   9    0.90    1.53
   1   8   9   -1.28    2.49
   2  -8   9    8.50    2.14
   2   8   9    6.64    3.43
   8  -9  -9    7.47    2.71
   8  -9  -9    4.17    1.51
  -8  -9   9    2.21    2.93
  -8  -9   9    0.96    2.20
   8  -9  -9    4.26    1.45
   7  -9  -9    1.47    1.66
   7  -9  -9    0.84    2.21
   7  -9  -9   -0.50    1.51
  -7  -9   9   -0.43    2.15
  -6  -9   9   21.89    4.18
   6  -9  -9   16.18    2.82
   6  -9  -9   19.06    2.89
   6  -9  -9   20.02    3.79
   5  -9  -9   -3.72    1.55
   5  -9  -9    0.19    1.92
  -5  -9   9   -2.12    1.83
   5  -9  -9    0.17    1.67
  -4  -9   9   -1.47    1.55
   4  -9  -9    2.00    2.38
  -3  -9   9    0.90    1.92
   3  -9  -9    2.63    2.18
  -3   9   9    5.21    2.78
  -2   9   9   -2.16    1.85
  -2  -9   9   -1.74    1.49
   2  -9  -9   -1.54    1.87
  -1  -9   9    7.96    2.33
   1  -9  -9    5.60    2.88
  -1   9   9    6.59    2.73
   0   9   9   15.98    3.89
   0  -9   9   15.98    2.68
   0  -9  -9   16.78    3.96
   1   9   9    0.99    2.40
   1  -9   9   -2.07    1.37
  -8 -10   9   -0.34    2.34
  -7 -10   9   -2.74    1.99
   7 -10  -9   -0.44    2.18
   7 -10  -9   -0.62    1.34
   7 -10  -9   -2.26    1.16
   6 -10  -9    1.44    1.69
   6 -10  -9    1.54    2.18
  -6 -10   9   -0.36    2.24
   6 -10  -9   -0.48    1.61
   5 -10  -9    8.41    2.44
   5 -10  -9   11.18    3.03
   5 -10  -9   11.84    2.68
  -5 -10   9   10.07    2.99
   4 -10  -9   31.27    3.86
  -4 -10   9   35.32    4.49
   4 -10  -9   36.74    4.85
  -3 -10   9   -1.32    1.83
   3 -10  -9    4.22    2.67
   2 -10  -9    1.36    2.32
  -2 -10   9    0.39    1.49
  -2  10   9    1.03    2.59
  -1 -10   9    0.86    1.49
   1 -10  -9    3.91    2.59
  -1  10   9   -2.17    2.08
   0  10   9   21.04    4.28
   0 -10   9   22.81    2.96
   0 -10  -9   17.31    4.06
  -1 -10  -9    1.78    2.70
   1  10   9    0.16    2.54
   1 -10   9    3.28    1.69
   7 -11  -9    0.89    1.28
  -7 -11   9    2.50    2.70
   7 -11  -9   -0.95    1.18
  -7 -11   9   -2.27    1.94
   7 -11  -9    0.51    2.12
  -6 -11   9    1.88    2.24
   6 -11  -9    1.36    1.56
   6 -11  -9    1.86    2.20
  -6 -11   9   -2.95    2.14
   6 -11  -9    3.05    1.79
   5 -11  -9    1.83    2.03
   5 -11  -9    0.47    2.03
  -5 -11   9    1.05    2.17
   5 -11  -9    2.04    2.03
   4 -11  -9    1.50    2.01
   4 -11  -9    0.06    2.08
  -4 -11   9   -0.83    1.96
   4 -11  -9   -3.21    1.81
   3 -11  -9   -0.76    1.79
  -3 -11   9    6.89    2.52
  -2 -11   9    1.57    1.82
   2 -11  -9    7.34    2.85
   1 -11  -9   -1.96    2.29
  -1  11   9   -1.56    2.50
  -1 -11   9    1.70    1.63
   0  11   9    3.75    2.75
   0 -11  -9    4.55    2.96
   0 -11   9    6.63    2.00
   6 -12  -9    1.76    1.55
  -6 -12   9   -2.27    2.20
   6 -12  -9    1.55    1.58
  -6 -12   9    2.33    2.26
   6 -12  -9    0.33    1.94
  -5 -12   9    4.97    2.79
   5 -12  -9    5.37    2.19
  -5 -12   9    6.06    2.68
   5 -12  -9    8.36    2.55
   5 -12  -9    5.35    2.71
   4 -12  -9    0.73    2.36
   4 -12  -9    1.11    1.94
  -4 -12   9   -3.62    1.72
   4 -12  -9   -0.58    1.85
   3 -12  -9   -0.19    2.16
  -3 -12   9    1.60    1.77
  -2 -12   9   -0.18    1.59
   2 -12  -9    4.16    2.71
   1 -12  -9    1.23    2.39
  -1 -12   9    0.36    1.85
   0 -12   9    2.34    1.59
   5 -13  -9    5.39    2.18
  -5 -13   9    9.46    3.18
   5 -13  -9    7.51    2.14
  -5 -13   9    4.50    2.76
   5 -13  -9    9.96    3.29
   4 -13  -9    6.05    2.29
  -4 -13   9   -1.16    1.82
   4 -13  -9   -1.81    2.14
  -4 -13   9   -1.03    1.94
   4 -13  -9    0.67    1.88
  -3 -13   9    0.95    1.80
  -3 -13   9    1.48    2.05
   3 -13  -9   -0.14    2.07
  -2 -13   9   13.81    2.71
   2 -13  -9   13.21    3.71
  -2 -13   9   12.80    2.68
  -1 -13   9    2.50    1.83
   9   0 -10    5.04    2.98
   8   0 -10   24.32    4.53
  -7   0  10   -1.35    2.37
   7   0 -10    0.33    1.99
  -6   0  10   45.62    5.17
   6   0 -10   40.85    5.09
  -5   0  10   -1.84    2.02
   5   0 -10   -3.20    1.84
  -4   0  10    0.70    1.99
   4   0 -10   -0.92    1.91
  -3   0  10    3.92    2.42
   3   0 -10    2.08    2.18
  -2   0  10   -0.21    1.96
  -2   0  10   -0.95    1.52
  -1   0  10    5.35    2.64
  -1   0  10    5.39    2.03
   0   0  10   21.33    2.80
   0   0  10   17.71    3.69
   1   0  10    4.41    2.62
   1   0  10    3.79    1.57
   9   1 -10   -1.79    2.63
   9  -1 -10    1.43    2.40
  -8  -1  10    9.52    3.36
   8   1 -10    8.77    3.43
   8  -1 -10    5.20    2.76
   7   1 -10    0.20    2.14
  -7   1  10    0.67    2.25
   7  -1 -10    2.01    2.19
  -7  -1  10    0.75    2.28
  -6  -1  10    0.71    1.97
   6  -1 -10   -0.66    1.68
   6   1 -10   -0.98    1.73
  -6   1  10   -0.07    2.28
   5  -1 -10    6.07    2.39
  -5   1  10    1.75    2.51
   5   1 -10    4.68    2.47
  -5  -1  10    2.92    2.38
  -4   1  10   -2.10    1.64
   4   1 -10    6.09    2.50
  -4  -1  10    1.25    2.31
   4  -1 -10    4.47    2.51
   3  -1 -10   -0.69    2.05
  -3   1  10   -0.58    2.00
  -3  -1  10   -0.86    1.50
  -3  -1  10    1.17    1.96
  -2  -1  10    7.02    2.16
  -2   1  10    8.86    2.86
  -2  -1  10    7.45    2.65
  -1   1  10    3.49    2.29
  -1  -1  10    4.63    1.93
  -1  -1  10    1.44    2.16
  -1   1  10    3.38    2.02
   0   1  10   11.74    2.49
   0  -1  10    7.13    2.00
   0   1  10    7.82    3.12
   0  -1  10   11.16    3.25
   1   1  10   -0.11    2.24
   1  -1  10    0.32    2.32
   1   1  10    0.42    1.50
   9   2 -10    7.29    3.41
   9  -2 -10    0.56    2.72
   8  -2 -10   -0.02    1.98
   8   2 -10   -0.94    2.10
  -8  -2  10    0.68    2.82
   7   2 -10    2.85    2.32
  -7   2  10    1.97    2.43
  -7  -2  10    0.14    2.45
   7  -2 -10   -0.74    1.69
  -6   2  10    1.23    2.41
  -6  -2  10    6.77    3.03
   6  -2 -10    2.95    2.39
   6   2 -10    1.61    2.15
   5   2 -10    8.50    2.82
  -5  -2  10    4.80    2.67
  -5   2  10    3.53    2.31
   5  -2 -10    4.76    2.49
  -4  -2  10   22.30    3.86
  -4   2  10   17.59    3.78
   4  -2 -10   21.91    3.95
   4   2 -10   20.90    3.80
  -3   2  10    3.16    2.43
   3  -2 -10    0.89    2.19
  -3  -2  10   -0.39    1.89
  -3  -2  10    1.10    1.65
  -2  -2  10    7.13    2.13
  -2  -2  10    5.87    2.40
  -2   2  10    2.76    2.44
  -1   2  10   16.25    3.72
  -1   2  10   22.41    3.28
  -1  -2  10   17.69    3.50
   0   2  10    1.01    2.31
   0  -2  10    2.31    2.32
   0   2  10    3.31    1.90
   1  -2  10    7.43    2.76
   1   2  10    2.33    2.49
   1   2  10    2.96    1.93
   8  -3 -10    5.53    2.71
  -8  -3  10   -1.25    2.47
   8   3 -10    2.70    2.44
  -7  -3  10    2.33    2.71
   7  -3 -10   -1.53    1.74
   7   3 -10   -0.07    2.10
   6  -3 -10    1.37    2.25
  -6   3  10    9.21    3.05
   6   3 -10   10.92    3.07
  -6  -3  10   10.90    3.28
   5   3 -10   -0.11    1.90
   5  -3 -10    0.83    2.17
  -5  -3  10   -1.14    1.95
  -5   3  10   -0.51    2.14
  -4  -3  10    1.64    2.10
  -4   3  10    4.96    2.55
   4  -3 -10    2.63    2.30
  -3   3  10   -0.34    2.01
  -3  -3  10   -1.10    1.87
   3  -3 -10   -2.93    1.68
   2  -3 -10    0.06    2.13
  -2   3  10   -0.59    2.26
  -2  -3  10    0.43    2.02
  -1  -3  10    4.91    2.63
  -1   3  10    8.22    2.94
   0   3  10    4.81    2.36
   0  -3  10    5.56    2.56
   0   3  10    6.55    2.69
   1  -3  10   11.43    2.86
   1   3  10   12.65    3.53
   1   3  10    5.26    2.21
  -8  -4  10    0.36    2.54
   8  -4 -10   -1.75    2.02
   8   4 -10    0.44    2.16
  -7  -4  10    2.05    2.79
   7  -4 -10   -1.34    2.06
   7   4 -10    0.68    2.38
  -6  -4  10    0.17    2.34
   6  -4 -10   -0.83    1.89
  -6   4  10    1.03    2.35
   6   4 -10    3.18    2.36
  -5  -4  10    2.75    2.28
  -5   4  10    5.89    3.01
   5  -4 -10    4.65    2.60
   4  -4 -10   43.62    5.17
  -4   4  10   32.90    4.63
  -4  -4  10   32.79    4.47
   3  -4 -10    2.56    2.34
  -3  -4  10   -0.77    1.99
  -3   4  10    0.20    1.90
  -2   4  10    2.31    2.39
  -2  -4  10   -1.31    1.71
   2  -4 -10    1.39    2.31
  -1  -4  10    7.95    2.76
  -1   4  10   12.07    3.39
   0   4  10    2.28    2.35
   0  -4  10    6.26    2.76
   1   4  10   11.18    2.74
   1   4  10    7.21    3.05
   1  -4  10    9.77    2.76
   8   5 -10   27.82    4.80
   8  -5 -10   21.67    3.38
   8  -5 -10   27.48    4.62
  -8  -5  10   30.43    5.13
   7   5 -10   12.38    3.61
   7  -5 -10    7.67    2.89
  -7  -5  10   11.62    3.62
  -6  -5  10    2.72    2.23
   6  -5 -10    2.28    2.18
  -5   5  10    2.75    2.47
   5  -5 -10    6.31    2.72
  -5  -5  10    2.26    2.26
   4  -5 -10    7.87    2.85
  -4  -5  10   10.13    2.96
  -4   5  10    7.56    2.98
   3  -5 -10   -2.41    2.02
  -3  -5  10   -0.12    1.95
  -3   5  10   -0.41    2.15
  -2   5  10   38.45    5.00
   2  -5 -10   33.62    4.94
  -2  -5  10   38.52    4.56
  -1   5  10    6.03    3.02
  -1  -5  10    4.43    2.47
   0  -5  10    4.08    2.45
   0   5  10   10.20    3.10
   1   5  10    0.77    2.43
   1  -5  10   -0.64    1.67
   8   6 -10   -2.43    2.57
   8  -6 -10    0.87    2.03
  -8  -6  10    0.08    2.76
   8  -6 -10    0.11    2.34
   8  -6 -10   -0.64    1.84
  -7  -6  10    8.31    3.26
   7  -6 -10   12.81    3.44
  -6  -6  10    0.34    2.19
   6  -6 -10    5.65    2.73
  -5   6  10    1.16    2.43
  -5  -6  10   -0.16    2.08
   5  -6 -10    0.88    2.17
  -4  -6  10    0.54    1.97
   4  -6 -10    0.53    2.22
  -4   6  10    1.47    2.46
  -3  -6  10   12.86    3.18
   3  -6 -10    8.53    3.09
  -3   6  10   11.68    3.25
  -2   6  10   -1.56    2.13
  -2  -6  10   -1.81    1.88
   2  -6 -10    2.41    2.58
   1  -6 -10    0.99    2.77
  -1   6  10    3.84    2.79
  -1  -6  10   -0.96    1.82
   0   6  10    2.02    2.69
   0  -6  10    0.59    1.79
  -8  -7  10    0.48    3.07
  -7  -7  10    0.17    2.59
   7  -7 -10   -0.23    2.13
   7  -7 -10   -2.37    1.99
   7  -7 -10    1.84    2.00
  -6  -7  10   10.17    3.53
   6  -7 -10    9.79    3.13
   5  -7 -10    2.59    2.38
  -5  -7  10    0.21    2.34
  -4  -7  10    7.71    2.82
  -4   7  10    6.05    3.30
   4  -7 -10    8.01    2.94
  -3   7  10    1.27    2.44
   3  -7 -10    0.84    2.26
  -3  -7  10    1.12    1.96
  -2  -7  10    1.11    2.12
   2  -7 -10    0.97    2.42
  -2   7  10    2.14    2.29
   1  -7 -10   -0.35    2.62
  -1  -7  10    0.07    1.75
  -1   7  10    0.46    2.35
   0   7  10    0.38    2.86
   0  -7  10    4.05    1.95
   7  -8 -10    0.78    1.84
   7  -8 -10    0.20    2.27
  -7  -8  10    0.68    2.52
   7  -8 -10    1.54    2.06
   6  -8 -10    3.80    2.66
  -6  -8  10    1.59    2.46
   5  -8 -10    3.13    2.55
  -5  -8  10   -0.26    2.07
  -4  -8  10   -0.84    2.12
   4  -8 -10    1.23    2.35
   3  -8 -10    3.97    2.55
  -3   8  10    9.80    3.37
  -3  -8  10    5.23    2.77
  -2  -8  10   -0.72    2.05
   2  -8 -10    2.10    2.72
  -2   8  10    2.90    2.46
  -1  -8  10   -3.71    1.32
  -1   8  10   -0.95    2.54
   1  -8 -10   -0.01    2.56
   0  -8  10    4.38    2.10
   0   8  10    7.64    3.47
  -7  -9  10    3.10    3.14
  -6  -9  10   11.77    3.63
   6  -9 -10    5.56    3.03
   6  -9 -10    8.29    2.59
   6  -9 -10    8.99    2.62
  -5  -9  10    2.28    2.48
   5  -9 -10    2.72    2.76
   4  -9 -10    1.68    2.44
  -4  -9  10    0.31    2.27
  -3  -9  10    0.96    2.15
   3  -9 -10   -1.03    2.03
  -2   9  10    1.27    2.92
  -2  -9  10   -2.72    1.57
   2  -9 -10    0.50    2.61
   1  -9 -10    4.07    3.13
  -1  -9  10   -1.76    1.43
  -1   9  10   -2.77    2.53
  -6 -10  10    1.05    2.50
   6 -10 -10   -0.40    2.23
  -5 -10  10   27.00    4.61
   5 -10 -10   28.39    4.68
  -4 -10  10   -2.87    1.96
   4 -10 -10    0.65    2.34
  -3 -10  10    2.82    2.37
   3 -10 -10   -1.09    2.19
  -2 -10  10    6.18    2.42
  -2  10  10   13.18    4.11
   2 -10 -10   11.07    3.69
  -5 -11  10    3.40    2.82
   4 -11 -10    4.72    2.99
  -4 -11  10    4.43    2.85
   3 -11 -10    2.19    2.75
  -3 -11  10    0.08    1.91
  -7   0  11   -2.09    2.35
   7   0 -11   -0.52    2.23
   6   0 -11   -0.33    2.18
  -6   0  11   -1.33    2.32
   5   0 -11   -1.05    1.99
  -5   0  11    0.18    2.50
  -4   0  11   -1.09    2.29
  -3   0  11    1.69    2.34
  -2   0  11    1.32    1.94
  -2   0  11   -1.84    2.12
  -1   0  11   -1.57    2.13
  -1   0  11    0.63    1.74
  -7  -1  11    2.99    3.11
   7  -1 -11   -2.14    1.95
  -7   1  11   -1.14    2.57
   7   1 -11   -1.92    2.39
  -6   1  11    1.23    2.72
   6   1 -11    2.16    2.50
  -6  -1  11    0.43    2.52
   6  -1 -11    3.46    2.46
   5  -1 -11    3.17    2.93
  -5   1  11    3.38    2.88
  -5  -1  11    7.29    3.20
  -4   1  11    4.49    2.72
  -4  -1  11    1.85    2.64
  -3  -1  11   -0.21    2.31
  -3   1  11    2.08    2.58
  -2  -1  11    2.71    1.94
  -2   1  11    3.18    2.55
  -2  -1  11   -0.40    2.33
  -1   1  11    9.17    3.20
  -1   1  11   18.37    3.24
  -1  -1  11   17.33    3.83
   7  -2 -11   -2.16    2.07
  -7  -2  11    1.08    2.64
   7   2 -11    1.41    2.39
   6  -2 -11   -0.01    2.45
   6   2 -11    4.83    2.73
  -6  -2  11   -2.10    2.18
  -6   2  11   -4.31    2.61
  -5  -2  11    2.31    2.74
  -5   2  11    1.37    2.44
   5  -2 -11    0.29    2.33
   4  -2 -11   12.39    3.42
  -4   2  11    3.62    2.99
  -4  -2  11    4.78    2.60
  -3   2  11   -1.26    2.33
  -3  -2  11    4.28    2.68
  -2  -2  11    7.92    3.21
  -2   2  11    7.94    3.18
  -1   2  11   -1.51    2.38
  -1  -2  11   -0.15    2.29
   7   3 -11    1.20    2.76
   7  -3 -11   -1.42    2.48
  -7  -3  11   -1.50    2.52
  -6   3  11    7.98    3.49
   6  -3 -11    3.72    2.85
  -6  -3  11    3.61    2.73
  -5   3  11    0.42    2.45
   5  -3 -11    3.56    2.90
  -5  -3  11    2.21    2.51
  -4  -3  11   27.48    4.52
  -4   3  11   11.04    3.76
   4  -3 -11   20.76    4.18
  -3   3  11   11.06    3.43
  -3  -3  11   16.11    3.79
  -2   3  11   -0.14    2.36
  -2  -3  11   -0.63    2.33
  -1  -3  11   -1.23    2.26
  -1   3  11    0.01    2.68
  -7  -4  11    0.68    2.77
   7  -4 -11    1.03    2.48
   6  -4 -11   -1.22    2.38
  -6  -4  11    0.16    2.25
   5  -4 -11    1.09    2.42
  -5  -4  11    3.80    2.69
  -5   4  11   -0.92    2.88
   4  -4 -11    4.57    3.03
  -4  -4  11    1.24    2.50
  -4   4  11    3.82    2.74
   3  -4 -11   -0.53    2.48
  -3   4  11    2.39    2.73
  -3  -4  11   -0.14    2.25
  -2  -4  11    0.17    2.25
  -2   4  11    5.51    3.18
   6  -5 -11   -0.34    2.28
  -6  -5  11    3.43    2.92
  -5   5  11   -0.28    2.61
   5  -5 -11   -1.43    2.46
  -5  -5  11    1.56    2.40
  -4   5  11    3.30    2.89
  -4  -5  11    5.87    2.90
   4  -5 -11    4.20    2.82
   3  -5 -11    0.78    2.75
  -3  -5  11    0.62    2.38
  -3   5  11   -1.20    2.51
  -2  -5  11   -0.12    2.31
  -2   5  11   -0.88    2.92
  -6  -6  11    1.34    2.96
   6  -6 -11    4.76    3.00
  -5  -6  11    8.04    3.31
   5  -6 -11    3.99    3.01
  -4  -6  11    2.50    2.61
  -4   6  11   12.68    3.79
   4  -6 -11    3.20    2.90
  -3  -6  11    0.37    2.10
  -3   6  11    0.34    2.77
   3  -6 -11   -3.41    2.55
  -2  -6  11   -1.29    2.27
   5  -7 -11    5.10    3.27
  -5  -7  11   -0.72    2.43
  -4   7  11   -0.76    2.59
  -4  -7  11    0.30    2.23
   4  -7 -11   -3.23    2.29
  -3   7  11    3.76    3.22
  -3  -7  11    2.92    2.59
   0   0   0    0.00    0.00
;
_shelx_hkl_checksum     34095
_shelx_res_file
;
TITL rbn12cg
CELL 0.71073   8.4309  16.1488   8.6878  90.000 112.994  90.000
ZERR    4.00   0.0006   0.0011   0.0006   0.000   0.002   0.000
LATT  1
SYMM -X, 0.5+Y, 0.5-Z
SFAC C H Cl N O
UNIT 48 40 4 4  4
TEMP 22
SIZE 0.15 0.20 0.20
OMIT -2 55.1
MERG 2
PLAN 25
TEMP 22
SIZE 0.20 0.30 0.40
ACTA
BOND $H
CONF
HTAB
L.S. 20
MPLA C11 C12 C13 C14 C15 C16
MPLA C11 C1 C22
MPLA N21 C22 C23 C24 C25 C26
MPLA C11 C12 C13 C14 C15 C16
WGHT    0.051300    0.235200
FVAR       0.76555
C1    1    0.664245    0.192178    0.431233    11.00000    0.03589    0.03444 =
         0.04207   -0.00005    0.01779    0.00287
AFIX  13
H1    2    0.634005    0.249876    0.397587    11.00000   -1.20000
AFIX   0
O1    5    0.652820    0.178311    0.587440    11.00000    0.05202    0.05263 =
         0.04548   -0.01057    0.02722   -0.00779
H1A   2    0.724773    0.210524    0.655250    11.00000   -1.50000
C11   1    0.536251    0.135541    0.304357    11.00000    0.03226    0.03726 =
         0.04110   -0.00008    0.01767    0.00103
C12   1    0.535605    0.051765    0.338290    11.00000    0.04519    0.04014 =
         0.04845    0.00195    0.01422    0.00341
AFIX  43
H12   2    0.612828    0.031293    0.440034    11.00000   -1.20000
AFIX   0
C13   1    0.423195   -0.001677    0.224678    11.00000    0.05886    0.04059 =
         0.06290   -0.00546    0.02647   -0.00571
AFIX  43
H13   2    0.423915   -0.057770    0.249187    11.00000   -1.20000
AFIX   0
C14   1    0.309921    0.028747    0.074683    11.00000    0.05240    0.06165 =
         0.04967   -0.01336    0.01936   -0.01685
CL14  3    0.169640   -0.038564   -0.071472    11.00000    0.09708    0.09416 =
         0.07235   -0.03157    0.01896   -0.04160
C15   1    0.305807    0.111734    0.039073    11.00000    0.06673    0.06848 =
         0.04646    0.00684    0.00190   -0.01178
AFIX  43
H15   2    0.226961    0.132149   -0.061935    11.00000   -1.20000
AFIX   0
C16   1    0.419793    0.164621    0.154583    11.00000    0.05541    0.04637 =
         0.05023    0.00953    0.01049   -0.00440
AFIX  43
H16   2    0.417533    0.220819    0.130418    11.00000   -1.20000
AFIX   0
N21   4    0.887925    0.212769    0.325193    11.00000    0.03901    0.04171 =
         0.04500    0.00053    0.01815   -0.00182
C22   1    0.844571    0.174699    0.439348    11.00000    0.03413    0.03175 =
         0.03507   -0.00407    0.01284   -0.00160
C23   1    0.954828    0.120919    0.556072    11.00000    0.04520    0.04917 =
         0.04302    0.00307    0.01616    0.00645
AFIX  43
H23   2    0.921859    0.095855    0.635340    11.00000   -1.20000
AFIX   0
C24   1    1.114003    0.104975    0.553382    11.00000    0.04180    0.05528 =
         0.05631   -0.00047    0.01077    0.01353
AFIX  43
H24   2    1.189925    0.068758    0.630402    11.00000   -1.20000
AFIX   0
C25   1    1.158943    0.143140    0.435859    11.00000    0.03567    0.06328 =
         0.07475   -0.00932    0.02454    0.00322
AFIX  43
H25   2    1.265810    0.133450    0.431418    11.00000   -1.20000
AFIX   0
C26   1    1.043105    0.195994    0.324713    11.00000    0.04593    0.05660 =
         0.06368   -0.00085    0.03149   -0.00503
AFIX  43
H26   2    1.074053    0.221585    0.244619    11.00000   -1.20000
AFIX   0
HKLF 4
REM  rbn12cg
REM R1 =  0.0445 for    1860 Fo > 4sig(Fo)  and  0.0634 for all    2510 data
REM    139 parameters refined using      0 restraints
END
WGHT      0.0513      0.2351
REM Instructions for potential hydrogen bonds
EQIV $1 x, -y+1/2, z+1/2
HTAB O1 N21_$1
EQIV $2 -x+1, -y, -z+1
HTAB C13 O1_$2
REM Highest difference peak  0.207,  deepest hole -0.392,  1-sigma level  0.051
Q1    1   0.1664 -0.0734  0.0123  11.00000  0.05    0.21
Q2    1   0.7625  0.1808  0.4306  11.00000  0.05    0.16
Q3    1   1.0647  0.1745  0.0438  11.00000  0.05    0.15
Q4    1   0.5627  0.0271  0.5006  11.00000  0.05    0.14
Q5    1   0.9034  0.2845  0.3306  11.00000  0.05    0.14
Q6    1   0.8378  0.2541  0.2764  11.00000  0.05    0.14
Q7    1   0.0206  0.1627 -0.0910  11.00000  0.05    0.13
Q8    1   1.0193  0.0164  0.5330  11.00000  0.05    0.13
Q9    1   0.6410  0.1475  0.1004  11.00000  0.05    0.13
Q10   1   0.3229  0.1502  0.1177  11.00000  0.05    0.13
Q11   1   0.5777  0.3592  0.5070  11.00000  0.05    0.12
Q12   1   0.1332  0.1383 -0.0308  11.00000  0.05    0.12
Q13   1   0.0100  0.1254 -0.0219  11.00000  0.05    0.12
Q14   1   0.8586  0.3245  0.4598  11.00000  0.05    0.12
Q15   1   0.9818  0.1948  0.0587  11.00000  0.05    0.12
Q16   1   0.4689  0.3526  0.3975  11.00000  0.05    0.12
Q17   1   0.0737 -0.1323 -0.0391  11.00000  0.05    0.12
Q18   1   0.8798  0.1248  0.4760  11.00000  0.05    0.12
Q19   1   0.5798  0.2037  0.1167  11.00000  0.05    0.12
Q20   1   0.7192  0.1597  0.1106  11.00000  0.05    0.12
Q21   1   0.4004  0.3223  0.3269  11.00000  0.05    0.12
Q22   1   0.4870  0.2157  0.0544  11.00000  0.05    0.12
Q23   1   0.6337 -0.0149  0.5851  11.00000  0.05    0.11
Q24   1   0.4031  0.1059 -0.0855  11.00000  0.05    0.11
Q25   1   0.2596  0.1097 -0.1254  11.00000  0.05    0.11
;
_shelx_res_checksum     56080
_shelxl_version_number        2.014
