# Supplementary material for: Crystal structure of (RS)-(4-chloro­phen­yl)(pyridin-2-yl)methanol
Source: Acta Crystallogr E Crystallogr Commun. 2016 Jan 1;72(Pt 1):69–72. doi: 10.1107/S2056989015023154 (PMC4704747; doi:10.1107/S2056989015023154)
Supplement: Supplementary file 2 [file e-72-00069-Isup2.hkl]

data_I                                                                          
_shelx_title ' rbn12cg'                                                         
_shelx_refln_list_code          4                                               
_shelx_F_calc_maximum      142.17                                               
_exptl_crystal_F_000       456.00                                               
_reflns_d_resolution_high  0.7683                                               
                                                                                
loop_                                                                           
 _space_group_symop_operation_xyz                                               
 'x, y, z'                                                                      
 '-x, y+1/2, -z+1/2'                                                            
 '-x, -y, -z'                                                                   
 'x, -y-1/2, z-1/2'                                                             
                                                                                
_cell_length_a     8.4309                                                       
_cell_length_b    16.1488                                                       
_cell_length_c     8.6878                                                       
_cell_angle_alpha  90.000                                                       
_cell_angle_beta  112.994                                                       
_cell_angle_gamma  90.000                                                       
                                                                                
_shelx_F_squared_multiplier     1.000                                           
                                                                                
loop_                                                                           
 _refln_index_h                                                                 
 _refln_index_k                                                                 
 _refln_index_l                                                                 
 _refln_F_squared_calc                                                          
 _refln_F_squared_meas                                                          
 _refln_F_squared_sigma                                                         
 _refln_observed_status                                                         
   1   0   0         14.49         11.01         0.36 o                         
   2   0   0          1.01         -0.22         0.22 o                         
   3   0   0        793.86        822.32        11.29 o                         
   4   0   0       2230.31       2302.10        34.10 o                         
   5   0   0         84.46         93.71         2.29 o                         
   6   0   0        516.68        512.72        10.19 o                         
   7   0   0        109.92        131.45         7.90 o                         
   8   0   0         88.30         91.61         6.96 o                         
   9   0   0          4.20          4.15         2.70 o                         
  10   0   0         44.74         67.95         6.81 o                         
   1   1   0       1494.24       1519.09        14.40 o                         
   2   1   0         58.71         50.30         0.74 o                         
   3   1   0        184.82        206.55         2.48 o                         
   4   1   0         10.15          6.06         0.49 o                         
   5   1   0        321.45        322.68         4.35 o                         
   6   1   0          5.59          5.84         0.70 o                         
   7   1   0         46.92         43.91         1.69 o                         
   8   1   0        129.25        140.70         6.16 o                         
   9   1   0         34.78         36.78         3.69 o                         
  10   1   0          0.74          0.08         1.96 o                         
   0   2   0        222.27        198.69         2.86 o                         
   1   2   0        556.73        569.42         6.84 o                         
   2   2   0        213.00        231.01         2.55 o                         
   3   2   0       1655.55       1617.32        14.63 o                         
   4   2   0        153.63        170.04         2.47 o                         
   5   2   0         69.24         67.17         1.49 o                         
   6   2   0          4.65          6.82         0.73 o                         
   7   2   0         49.30         57.31         2.23 o                         
   8   2   0         32.42         32.11         1.63 o                         
   9   2   0          4.62          8.44         2.79 o                         
  10   2   0          8.87          8.63         2.63 o                         
   1   3   0        753.04        745.65         8.15 o                         
   2   3   0        159.10        157.52         2.59 o                         
   3   3   0        139.32        164.09         2.09 o                         
   4   3   0        964.91        994.52        10.56 o                         
   5   3   0        578.09        607.27         7.39 o                         
   6   3   0        182.56        175.27         2.99 o                         
   7   3   0        188.26        195.84         3.84 o                         
   8   3   0          5.48          6.22         1.20 o                         
   9   3   0         10.52         10.09         1.38 o                         
   0   4   0        281.31        299.36         4.35 o                         
   1   4   0         69.94         63.06         0.91 o                         
   2   4   0         78.45         81.38         1.63 o                         
   3   4   0         19.37         16.02         0.87 o                         
   4   4   0        124.31        137.88         2.31 o                         
   5   4   0         30.87         38.32         1.24 o                         
   6   4   0          1.92          0.70         0.57 o                         
   7   4   0          0.93          1.81         0.84 o                         
   8   4   0          0.23          0.48         0.92 o                         
   9   4   0          2.64          3.11         1.81 o                         
   1   5   0       1232.40       1241.01        13.29 o                         
   2   5   0       1363.23       1370.00        17.16 o                         
   3   5   0         39.37         51.22         1.60 o                         
   4   5   0       1381.67       1379.22        19.34 o                         
   5   5   0         25.38         31.21         1.08 o                         
   6   5   0          8.03         10.59         0.91 o                         
   7   5   0          3.04          1.75         0.77 o                         
   8   5   0         26.75         26.87         1.45 o                         
   9   5   0          6.14          7.91         1.21 o                         
   0   6   0       4082.97       3955.46        57.57 o                         
   1   6   0        689.23        714.05         7.46 o                         
   2   6   0          1.84          1.55         0.65 o                         
   3   6   0         17.39         15.36         1.25 o                         
   4   6   0        399.43        396.28         9.05 o                         
   5   6   0         67.57         72.53         4.05 o                         
   6   6   0        115.75        106.94         4.31 o                         
   7   6   0         50.49         54.83         3.40 o                         
   8   6   0         13.05         11.54         2.00 o                         
   9   6   0          3.33          3.09         1.60 o                         
   1   7   0       3467.64       3392.01        35.40 o                         
   2   7   0        260.96        255.79         4.09 o                         
   3   7   0          0.83          0.53         0.72 o                         
   4   7   0        216.08        190.11         4.76 o                         
   5   7   0       1146.05       1104.62        21.61 o                         
   6   7   0         78.61         79.79         4.13 o                         
   7   7   0         22.28         21.58         3.10 o                         
   8   7   0         18.05         15.56         2.28 o                         
   9   7   0         11.72         15.06         2.38 o                         
   0   8   0        354.60        338.18         5.82 o                         
   1   8   0          3.83          2.29         0.40 o                         
   2   8   0        205.43        214.68         3.68 o                         
   3   8   0         11.35         10.18         1.59 o                         
   4   8   0         44.41         41.57         2.24 o                         
   5   8   0         36.64         36.82         2.37 o                         
   6   8   0         99.83        100.34         4.46 o                         
   7   8   0         61.53         62.61         3.92 o                         
   8   8   0          1.67          0.96         1.62 o                         
   9   8   0          0.77          0.95         1.96 o                         
   1   9   0        126.83        156.90         2.46 o                         
   2   9   0        423.43        406.77         6.14 o                         
   3   9   0        152.18        160.10         4.24 o                         
   4   9   0        190.06        187.40         4.96 o                         
   5   9   0        239.82        229.86         5.93 o                         
   6   9   0          3.43          2.96         1.60 o                         
   7   9   0         13.24         11.75         2.29 o                         
   8   9   0          3.43          6.04         4.39 o                         
   9   9   0          7.29          4.23         4.76 o                         
   0  10   0          5.73          5.31         0.95 o                         
   1  10   0        156.63        178.09         2.82 o                         
   2  10   0         46.26         43.16         1.23 o                         
   3  10   0        831.14        829.93        14.42 o                         
   4  10   0        139.43        118.10         3.92 o                         
   5  10   0        139.66        130.20         4.40 o                         
   6  10   0         54.77         56.47         4.86 o                         
   7  10   0          8.71          8.33         2.74 o                         
   8  10   0         10.53         19.16         5.53 o                         
   1  11   0          2.55          1.59         0.50 o                         
   2  11   0         94.39        102.48         3.02 o                         
   3  11   0        131.87        136.89         4.09 o                         
   4  11   0         51.10         41.84         4.94 o                         
   5  11   0          8.07          9.09         2.76 o                         
   6  11   0          0.29         -1.81         1.81 o                         
   7  11   0          5.86         -0.93         2.38 o                         
   8  11   0          1.82          0.24         3.87 o                         
   0  12   0        489.50        482.28        11.87 o                         
   1  12   0        253.75        273.75         4.21 o                         
   2  12   0          0.29          1.02         0.49 o                         
   3  12   0         76.44         79.51         3.73 o                         
   4  12   0         47.21         43.59         3.15 o                         
   5  12   0         49.27         57.59         4.85 o                         
   6  12   0         40.27         36.05         4.43 o                         
   7  12   0          1.50         -1.04         2.40 o                         
   8  12   0          1.59          0.44         2.93 o                         
   1  13   0          0.73          1.48         0.64 o                         
   2  13   0         16.79         16.74         1.02 o                         
   3  13   0         38.67         40.35         3.46 o                         
   4  13   0          3.10          4.41         1.53 o                         
   5  13   0        170.97        171.52         9.24 o                         
   6  13   0         22.39         17.99         4.13 o                         
   7  13   0          0.01          1.64         2.67 o                         
   0  14   0        211.25        219.95         7.29 o                         
   1  14   0         18.72         24.15         1.46 o                         
   2  14   0        145.74        140.94         3.36 o                         
   3  14   0         19.36         16.15         2.05 o                         
   4  14   0         50.06         43.45         3.32 o                         
   5  14   0          1.65         -0.93         1.78 o                         
   6  14   0         81.36         72.68         9.94 o                         
   7  14   0          0.16         -0.50         3.40 o                         
   1  15   0         82.94         86.19         3.38 o                         
   2  15   0         25.04         23.62         2.46 o                         
   3  15   0          0.15          0.55         1.45 o                         
   4  15   0         18.65         16.89         2.40 o                         
   5  15   0         10.31          4.97         4.25 o                         
   6  15   0         34.20         33.74         4.73 o                         
   7  15   0         67.93         76.37         7.00 o                         
   0  16   0         22.86         17.13         3.34 o                         
   1  16   0         58.43         58.75         3.58 o                         
   2  16   0         24.47         19.06         1.47 o                         
   3  16   0         51.17         55.73         4.14 o                         
   4  16   0         24.13         20.34         3.16 o                         
   5  16   0          9.57         14.66         4.81 o                         
   6  16   0          0.92          5.92         4.11 o                         
   1  17   0          0.52          1.96         1.42 o                         
   2  17   0         98.04         99.72         3.20 o                         
   3  17   0         10.92          9.12         2.37 o                         
   4  17   0          7.35          5.85         2.21 o                         
   5  17   0          1.51         -1.62         2.95 o                         
   0  18   0         10.12          4.88         2.61 o                         
   1  18   0          3.09          2.69         2.82 o                         
   2  18   0          3.84          5.43         1.37 o                         
   3  18   0         13.62         11.63         2.51 o                         
   4  18   0          1.77         -0.28         2.02 o                         
   5  18   0          3.95          3.53         4.28 o                         
   1  19   0          0.07         -0.31         1.42 o                         
   2  19   0         29.91         33.38         5.94 o                         
   3  19   0          3.44          2.60         1.90 o                         
   4  19   0          5.92          7.75         2.58 o                         
   0  20   0          0.50          0.29         2.70 o                         
   1  20   0          7.32         12.55         2.29 o                         
   2  20   0          4.90          9.03         3.48 o                         
   3  20   0          0.59          2.38         2.06 o                         
 -10   1   1         74.33         79.92         5.25 o                         
  -9   1   1         45.51         50.39         5.92 o                         
  -8   1   1          2.50          1.42         0.75 o                         
  -7   1   1          3.23          2.93         0.77 o                         
  -6   1   1        182.19        191.32         4.06 o                         
  -5   1   1        208.45        213.25         2.59 o                         
  -4   1   1        594.89        639.35         5.73 o                         
  -3   1   1          1.13          0.56         0.19 o                         
  -2   1   1       9166.25       8168.30        63.46 o                         
  -1   1   1        199.38        166.20         1.77 o                         
   0   1   1          0.28         -0.07         0.17 o                         
   1   1   1         66.23         74.30         0.96 o                         
   2   1   1         73.12         81.24         1.25 o                         
   3   1   1        154.75        148.98         2.09 o                         
   4   1   1        177.91        184.36         2.63 o                         
   5   1   1          3.54          2.45         0.59 o                         
   6   1   1         10.06          9.60         0.83 o                         
   7   1   1         65.96         80.61         7.63 o                         
   8   1   1        117.69        111.69         9.13 o                         
   9   1   1          7.59          6.01         2.28 o                         
 -10   2   1         14.54         21.67         3.26 o                         
  -9   2   1          2.52          2.01         0.95 o                         
  -8   2   1          0.01          0.72         0.84 o                         
  -7   2   1          5.26          4.24         0.82 o                         
  -6   2   1         18.09         19.76         0.96 o                         
  -5   2   1         57.35         66.29         1.40 o                         
  -4   2   1        734.47        722.91         7.86 o                         
  -3   2   1       1817.95       1883.09        16.96 o                         
  -2   2   1       8783.70       8062.59        68.19 o                         
  -1   2   1       2585.19       2501.82        20.30 o                         
   0   2   1       5464.62       4919.71        47.96 o                         
   1   2   1         50.31         47.81         0.75 o                         
   2   2   1       2142.55       2109.00        20.87 o                         
   3   2   1        171.03        173.52         2.35 o                         
   4   2   1        682.92        706.49         8.26 o                         
   5   2   1         21.84         26.01         1.08 o                         
   6   2   1          3.29          4.18         0.76 o                         
   7   2   1        158.43        165.75         4.19 o                         
   8   2   1         32.39         35.22         3.28 o                         
   9   2   1          1.41          1.83         1.86 o                         
 -10   3   1         32.37         38.78         3.81 o                         
  -9   3   1          7.80          7.04         1.22 o                         
  -8   3   1         69.64         66.63         3.29 o                         
  -7   3   1         11.37         14.31         1.14 o                         
  -6   3   1        182.81        175.81         2.84 o                         
  -5   3   1          8.86         14.03         0.73 o                         
  -4   3   1       1452.29       1500.53        16.32 o                         
  -3   3   1        102.46         96.61         1.40 o                         
  -2   3   1       1627.06       1570.78        14.18 o                         
  -1   3   1       1409.27       1410.57        11.21 o                         
   0   3   1      18008.12      13975.28       180.91 o                         
   1   3   1       3240.49       3066.20        37.01 o                         
   2   3   1        344.99        360.67         4.31 o                         
   3   3   1        131.81        144.31         2.18 o                         
   4   3   1        685.96        695.92         8.16 o                         
   5   3   1         16.08         18.99         0.90 o                         
   6   3   1       1062.69       1055.31        14.03 o                         
   7   3   1         33.98         38.36         1.91 o                         
   8   3   1          8.95         10.47         1.18 o                         
   9   3   1          0.61          1.47         1.80 o                         
 -10   4   1          4.68          5.54         1.24 o                         
  -9   4   1          0.55          4.62         1.20 o                         
  -8   4   1         16.39         16.75         1.61 o                         
  -7   4   1          3.94          3.38         0.82 o                         
  -6   4   1        147.05        154.55         2.92 o                         
  -5   4   1        807.62        827.15        11.10 o                         
  -4   4   1         31.21         30.58         1.02 o                         
  -3   4   1        113.48        138.38         4.19 o                         
  -2   4   1         53.47         40.28         0.74 o                         
  -1   4   1       1286.44       1218.72        11.52 o                         
   0   4   1        524.96        534.49         5.08 o                         
   1   4   1       7709.40       7193.23        79.68 o                         
   2   4   1       1416.41       1400.60        19.23 o                         
   3   4   1        107.62        111.31         2.30 o                         
   4   4   1        485.12        517.41         7.14 o                         
   5   4   1        674.07        635.16         8.97 o                         
   6   4   1         29.50         32.57         1.51 o                         
   7   4   1         16.79         16.26         1.49 o                         
   8   4   1          1.60          1.75         1.01 o                         
   9   4   1          2.03          2.83         0.96 o                         
 -10   5   1          4.56          5.01         1.33 o                         
  -9   5   1          6.02          6.23         1.50 o                         
  -8   5   1          2.15          2.26         0.98 o                         
  -7   5   1        104.51        106.70         2.65 o                         
  -6   5   1         15.14         18.28         1.10 o                         
  -5   5   1        347.26        372.19         5.24 o                         
  -4   5   1          5.65          5.75         0.69 o                         
  -3   5   1        270.14        249.39         3.52 o                         
  -2   5   1        201.66        202.38         2.35 o                         
  -1   5   1        571.86        542.18         5.42 o                         
   0   5   1         53.55         60.89         1.05 o                         
   1   5   1        424.86        438.69         6.06 o                         
   2   5   1       2667.05       2702.79        75.99 o                         
   3   5   1       1118.35       1169.54        18.95 o                         
   4   5   1         31.81         34.97         2.06 o                         
   5   5   1        134.98        152.87         4.95 o                         
   6   5   1        133.27        124.87         6.25 o                         
   7   5   1          4.89          5.25         0.99 o                         
   8   5   1          0.12          0.44         1.18 o                         
   9   5   1          0.81          0.91         1.34 o                         
 -10   6   1          1.60          5.85         1.92 o                         
  -9   6   1          0.75          1.53         1.53 o                         
  -8   6   1         39.73         46.62         1.79 o                         
  -7   6   1         52.97         57.62         2.36 o                         
  -6   6   1        196.22        183.44         4.81 o                         
  -5   6   1         79.95         73.03         1.61 o                         
  -4   6   1        452.14        431.35         5.71 o                         
  -3   6   1        172.17        153.42         2.43 o                         
  -2   6   1        941.46        934.49        10.36 o                         
  -1   6   1       1121.85       1090.52        10.54 o                         
   0   6   1       2054.15       2064.08        20.45 o                         
   1   6   1       1255.65       1337.69        14.66 o                         
   2   6   1        383.12        394.73         7.29 o                         
   3   6   1          1.58          4.12         1.05 o                         
   4   6   1          4.12          5.36         1.03 o                         
   5   6   1        175.57        151.20         5.96 o                         
   6   6   1         70.38         67.27         3.62 o                         
   7   6   1         40.03         29.74         3.31 o                         
   8   6   1         32.80         38.51         4.31 o                         
   9   6   1          2.31          1.79         1.65 o                         
  -9   7   1          1.15          0.55         1.65 o                         
  -8   7   1          2.59          3.74         1.43 o                         
  -7   7   1         22.40         21.45         2.13 o                         
  -6   7   1         81.66         73.23         3.71 o                         
  -5   7   1        245.17        233.37         6.58 o                         
  -4   7   1        155.33        151.79         4.07 o                         
  -3   7   1        546.42        568.29         7.16 o                         
  -2   7   1         18.44         20.65         0.77 o                         
  -1   7   1         83.76         86.35         1.46 o                         
   0   7   1         38.88         32.43         1.02 o                         
   1   7   1        754.98        803.68         9.03 o                         
   2   7   1         45.37         53.75         2.83 o                         
   3   7   1          8.37          8.20         1.09 o                         
   4   7   1          1.90          0.53         0.76 o                         
   5   7   1         30.37         29.81         3.55 o                         
   6   7   1          2.36          3.64         1.50 o                         
   7   7   1         11.52         14.00         3.45 o                         
   8   7   1          1.50          1.16         2.05 o                         
   9   7   1         49.06         52.27         3.59 o                         
  -9   8   1          7.97          6.21         2.89 o                         
  -8   8   1          0.06         -0.25         1.25 o                         
  -7   8   1         54.85         56.17         3.69 o                         
  -6   8   1         43.44         44.80         3.14 o                         
  -5   8   1         16.22         19.40         1.78 o                         
  -4   8   1         51.53         52.30         2.65 o                         
  -3   8   1        493.82        483.08         6.27 o                         
  -2   8   1        618.72        659.44         7.71 o                         
  -1   8   1          2.44         11.31         0.64 o                         
   0   8   1        349.98        378.45         4.72 o                         
   1   8   1        444.36        460.05         5.57 o                         
   2   8   1        635.77        640.82        11.17 o                         
   3   8   1        114.84        121.15         3.69 o                         
   4   8   1         85.26         76.10         2.99 o                         
   5   8   1        163.29        160.58         9.45 o                         
   6   8   1          2.16          2.13         1.49 o                         
   7   8   1          1.49          2.81         1.69 o                         
   8   8   1         33.01         32.70         3.86 o                         
  -9   9   1          0.07         -2.68         3.22 o                         
  -8   9   1          5.49          7.13         2.95 o                         
  -7   9   1         70.88         72.49         5.42 o                         
  -6   9   1        134.59        121.47         5.06 o                         
  -5   9   1          5.12          7.99         1.43 o                         
  -4   9   1        113.18        107.12         3.54 o                         
  -3   9   1         60.79         63.49         2.14 o                         
  -2   9   1         80.23         97.01         2.22 o                         
  -1   9   1        470.94        501.77         6.10 o                         
   0   9   1         16.50         11.73         0.69 o                         
   1   9   1        475.22        503.36         6.11 o                         
   2   9   1          5.82          9.65         1.20 o                         
   3   9   1        212.16        192.59         4.93 o                         
   4   9   1         32.44         34.09         2.27 o                         
   5   9   1        112.24        107.00         4.65 o                         
   6   9   1         19.91         18.54         2.56 o                         
   7   9   1         27.10         25.60         4.96 o                         
   8   9   1          2.23          0.78         2.53 o                         
  -9  10   1         32.52         33.29         7.12 o                         
  -8  10   1         16.81         19.90         6.38 o                         
  -7  10   1          0.28          0.33         2.11 o                         
  -6  10   1          7.22          7.69         2.64 o                         
  -5  10   1        795.40        800.15        14.65 o                         
  -4  10   1        361.11        368.87         7.88 o                         
  -3  10   1          1.87          0.83         0.63 o                         
  -2  10   1          6.55         10.38         0.72 o                         
  -1  10   1        197.74        181.02         3.19 o                         
   0  10   1        229.70        231.66         3.58 o                         
   1  10   1        208.37        231.66         3.35 o                         
   2  10   1        128.57        139.00         3.93 o                         
   3  10   1         95.82        107.86         5.33 o                         
   4  10   1         75.03         68.23         3.13 o                         
   5  10   1        127.71        132.74         5.29 o                         
   6  10   1         38.90         39.74         4.79 o                         
   7  10   1          0.55          3.84         2.55 o                         
   8  10   1          1.32          3.75         3.91 o                         
  -8  11   1          4.29          3.87         7.05 o                         
  -7  11   1         40.95         44.10         4.83 o                         
  -6  11   1        130.65        143.62         9.88 o                         
  -5  11   1         34.21         40.75         4.42 o                         
  -4  11   1          0.40          1.15         0.99 o                         
  -3  11   1        152.96        157.26         3.45 o                         
  -2  11   1        101.68        107.05         2.10 o                         
  -1  11   1         18.98         17.68         1.37 o                         
   0  11   1        377.73        387.75         5.42 o                         
   1  11   1        247.53        243.22         3.55 o                         
   2  11   1        586.03        559.26        10.47 o                         
   3  11   1        146.74        160.86         4.62 o                         
   4  11   1        330.96        335.60         9.06 o                         
   5  11   1         75.71         60.04         5.03 o                         
   6  11   1         23.11         19.70         3.64 o                         
   7  11   1          1.81          1.35         2.38 o                         
   8  11   1         20.18         17.87         5.80 o                         
  -8  12   1          1.05         -0.32         2.88 o                         
  -7  12   1         44.38         41.31         4.97 o                         
  -6  12   1         11.39         13.47         5.61 o                         
  -5  12   1        109.06         94.45         5.77 o                         
  -4  12   1         58.02         60.80         3.45 o                         
  -3  12   1        272.75        265.81         5.22 o                         
  -2  12   1         32.80         33.48         1.28 o                         
  -1  12   1         36.59         39.60         1.38 o                         
   0  12   1         21.22         20.00         1.00 o                         
   1  12   1        463.97        486.11         6.22 o                         
   2  12   1        322.95        302.93         6.78 o                         
   3  12   1          1.98          2.83         1.57 o                         
   4  12   1         14.79         12.22         2.07 o                         
   5  12   1         41.82         28.66         3.93 o                         
   6  12   1         56.53         53.63         5.66 o                         
   7  12   1         39.79         34.41         4.93 o                         
  -8  13   1          1.85          5.61         3.25 o                         
  -7  13   1         20.17         28.76        12.67 o                         
  -6  13   1         48.45         46.95         4.89 o                         
  -5  13   1         16.54         22.42         2.65 o                         
  -4  13   1        167.85        163.42         5.74 o                         
  -3  13   1        235.98        236.72        11.13 o                         
  -2  13   1         88.09         93.00         2.55 o                         
  -1  13   1          5.19          5.03         1.11 o                         
   0  13   1          4.03          5.80         0.66 o                         
   1  13   1        105.46        115.52         2.94 o                         
   2  13   1        206.50        187.09         6.95 o                         
   3  13   1         44.90         41.92         3.03 o                         
   4  13   1         89.41         87.40         6.82 o                         
   5  13   1          2.49          2.87         2.30 o                         
   6  13   1          0.92          1.17         2.58 o                         
   7  13   1         19.04         19.74         4.19 o                         
  -7  14   1         11.29          5.52         3.27 o                         
  -6  14   1         18.86         23.70         5.72 o                         
  -5  14   1         17.42         11.28         2.22 o                         
  -4  14   1          1.20          1.31         1.34 o                         
  -3  14   1         29.42         35.35         2.67 o                         
  -2  14   1         40.63         40.07         2.03 o                         
  -1  14   1          4.98          3.69         1.19 o                         
   0  14   1         37.91         37.73         2.34 o                         
   1  14   1          9.59          5.56         0.88 o                         
   2  14   1          2.20          2.77         2.04 o                         
   3  14   1          6.88          3.34         1.63 o                         
   4  14   1        114.70        118.07         5.18 o                         
   5  14   1          1.08         -1.22         2.01 o                         
   6  14   1          0.76          2.77         2.69 o                         
   7  14   1          3.20          0.64         3.05 o                         
  -7  15   1          5.23          3.64         2.97 o                         
  -6  15   1          0.09          0.62         2.17 o                         
  -5  15   1          2.60          0.66         1.49 o                         
  -4  15   1          3.08          1.83         1.86 o                         
  -3  15   1          0.88          0.08         1.59 o                         
  -2  15   1         67.62         69.24         2.48 o                         
  -1  15   1          2.41          2.54         1.52 o                         
   0  15   1        110.06        103.90         4.79 o                         
   1  15   1          1.11         -0.23         0.72 o                         
   2  15   1         50.09         46.05         3.60 o                         
   3  15   1          2.69          1.28         1.35 o                         
   4  15   1          0.95          0.55         1.53 o                         
   5  15   1          2.24          2.85         4.66 o                         
   6  15   1         42.88         44.80         6.38 o                         
  -6  16   1          0.04         -0.31         3.50 o                         
  -5  16   1         17.40         17.36         5.11 o                         
  -4  16   1          0.99         -1.67         1.67 o                         
  -3  16   1         31.00         37.49         3.32 o                         
  -2  16   1          0.00         -0.80         0.80 o                         
  -1  16   1         33.45         40.96         3.26 o                         
   0  16   1          8.35          8.73         1.98 o                         
   1  16   1          1.57          1.22         0.81 o                         
   2  16   1          8.77         10.17         2.15 o                         
   3  16   1          0.50         -0.98         2.74 o                         
   4  16   1          6.86          9.47         2.73 o                         
   5  16   1         11.42         17.95         5.19 o                         
   6  16   1          2.00         -1.01         3.55 o                         
  -6  17   1         19.77          9.30         4.68 o                         
  -5  17   1          0.49          1.07         1.99 o                         
  -4  17   1          8.49         11.09         2.56 o                         
  -3  17   1         27.37         30.00         7.69 o                         
  -2  17   1          3.75          4.45         2.05 o                         
  -1  17   1          1.40          3.17         1.44 o                         
   0  17   1         40.84         38.59         3.20 o                         
   1  17   1         21.00         24.44         1.34 o                         
   2  17   1          3.32          2.90         1.78 o                         
   3  17   1         10.88         13.47         3.34 o                         
   4  17   1         10.38         10.59         2.85 o                         
   5  17   1          0.85         -2.20         3.65 o                         
  -5  18   1         13.82         11.97         3.37 o                         
  -4  18   1          2.42          0.93         1.93 o                         
  -3  18   1          0.98          2.10         2.91 o                         
  -2  18   1         13.03         12.53         3.38 o                         
  -1  18   1         53.16         58.31         8.76 o                         
   0  18   1         18.61         21.65         2.68 o                         
   1  18   1         29.17         36.51         2.81 o                         
   2  18   1          5.15          3.28         2.35 o                         
   3  18   1          2.83          4.78         2.08 o                         
   4  18   1          0.10         -1.20         2.09 o                         
  -4  19   1          9.94          6.98         2.51 o                         
  -3  19   1         13.40         12.70         1.97 o                         
  -2  19   1         23.33         22.80         2.64 o                         
  -1  19   1          7.38          9.42         2.16 o                         
   0  19   1          5.58          5.95         1.88 o                         
   1  19   1          7.93         10.10         1.84 o                         
   2  19   1          3.62          1.43         1.55 o                         
   3  19   1          1.82          3.16         2.10 o                         
  -3  20   1          0.36         -0.65         3.74 o                         
  -2  20   1         16.76         25.71         2.77 o                         
  -1  20   1          0.01          1.17         1.75 o                         
   0  20   1          1.68          3.25         1.87 o                         
   1  20   1          3.52          2.79         1.54 o                         
   2  20   1         10.51          6.25         4.15 o                         
 -10   0   2          0.36          1.43         3.17 o                         
  -9   0   2         58.11         60.85         6.30 o                         
  -8   0   2        162.26        142.63         3.60 o                         
  -7   0   2         66.10         56.87         2.85 o                         
  -6   0   2          6.04          5.39         0.73 o                         
  -5   0   2         61.28         46.04         1.45 o                         
  -4   0   2       1191.73       1298.59        15.06 o                         
  -3   0   2       1443.57       1431.97        16.33 o                         
  -2   0   2      20211.05      16385.61       168.65 o                         
  -1   0   2       3379.79       3431.35        41.00 o                         
   0   0   2       4423.70       4278.77        50.93 o                         
   1   0   2       1565.30       1510.17        20.19 o                         
   2   0   2        435.37        461.79         8.90 o                         
   3   0   2        220.68        224.98         4.31 o                         
   4   0   2        254.05        258.54         4.73 o                         
   5   0   2        114.24         68.72         5.72 o                         
   6   0   2       1690.19       1672.78        53.37 o                         
   7   0   2         33.13         29.59         4.37 o                         
   8   0   2         24.63         21.00         4.16 o                         
   9   0   2          2.42          4.11         3.09 o                         
 -10   1   2         27.23         28.47         3.65 o                         
  -9   1   2          1.66          2.05         1.62 o                         
  -8   1   2          8.37          4.51         1.05 o                         
  -7   1   2         26.25         22.11         1.02 o                         
  -6   1   2        253.16        263.30         3.14 o                         
  -5   1   2         24.16         30.29         0.85 o                         
  -4   1   2         93.57        118.41         1.58 o                         
  -3   1   2       1066.46       1088.55         8.92 o                         
  -2   1   2        563.53        538.45         4.47 o                         
  -1   1   2        471.00        488.31         4.03 o                         
   0   1   2         71.57         75.57         1.02 o                         
   1   1   2        746.27        747.82         7.74 o                         
   2   1   2          3.01          0.88         0.26 o                         
   3   1   2        224.49        258.37         3.54 o                         
   4   1   2         21.50         24.83         1.06 o                         
   5   1   2         90.31         88.26         1.77 o                         
   6   1   2        313.42        318.84         6.98 o                         
   7   1   2         39.06         44.07         3.45 o                         
   8   1   2         20.43         21.72         2.89 o                         
   9   1   2          0.36         -1.27         5.36 o                         
 -10   2   2          6.19          7.34         2.45 o                         
  -9   2   2          0.00          0.85         0.92 o                         
  -8   2   2          3.68          4.61         1.09 o                         
  -7   2   2         33.77         40.69         1.70 o                         
  -6   2   2         16.31         12.68         1.07 o                         
  -5   2   2        130.58        137.64         1.96 o                         
  -4   2   2        524.05        514.09         4.99 o                         
  -3   2   2        349.33        362.30         3.47 o                         
  -2   2   2       3907.07       3733.53        30.22 o                         
  -1   2   2        845.64        882.00         7.22 o                         
   0   2   2        447.69        469.20         5.39 o                         
   1   2   2       3690.62       3633.37        35.49 o                         
   2   2   2        874.22        840.56         9.40 o                         
   3   2   2         27.88         25.77         0.92 o                         
   4   2   2        323.95        339.24         4.94 o                         
   5   2   2        279.10        283.96         4.47 o                         
   6   2   2          0.54          0.55         0.72 o                         
   7   2   2          3.48          2.90         0.88 o                         
   8   2   2          3.75          4.75         2.03 o                         
   9   2   2          0.94          3.15         2.02 o                         
 -10   3   2          5.84          5.20         1.20 o                         
  -9   3   2          2.01          3.70         1.18 o                         
  -8   3   2          2.55          3.25         1.12 o                         
  -7   3   2         11.43         11.29         1.08 o                         
  -6   3   2        198.53        204.72         3.37 o                         
  -5   3   2         43.15         50.15         1.36 o                         
  -4   3   2        813.26        858.34         8.71 o                         
  -3   3   2          8.48          7.81         0.43 o                         
  -2   3   2        135.88        152.12         1.77 o                         
  -1   3   2       1582.53       1618.52        14.56 o                         
   0   3   2       2735.76       2641.78        27.64 o                         
   1   3   2       3373.73       3333.54        32.65 o                         
   2   3   2       1547.05       1723.13        18.44 o                         
   3   3   2         19.49         31.21         1.39 o                         
   4   3   2         10.37         11.00         0.68 o                         
   5   3   2          1.61          2.35         0.69 o                         
   6   3   2         41.97         39.19         1.89 o                         
   7   3   2          7.81          6.67         1.08 o                         
   8   3   2         13.89         13.14         3.55 o                         
   9   3   2          1.57          0.57         1.97 o                         
 -10   4   2          2.56          0.63         1.16 o                         
  -9   4   2          0.02          0.46         1.05 o                         
  -8   4   2          0.57          0.28         1.38 o                         
  -7   4   2         16.87         17.98         1.28 o                         
  -6   4   2        140.89        145.24         3.25 o                         
  -5   4   2         10.25          8.88         0.74 o                         
  -4   4   2        799.16        854.32         9.84 o                         
  -3   4   2         25.51         26.22         0.65 o                         
  -2   4   2        275.20        248.50         2.87 o                         
  -1   4   2        503.15        476.91         4.70 o                         
   0   4   2       1431.08       1463.87        15.66 o                         
   1   4   2        352.19        418.57         5.73 o                         
   2   4   2         56.31         58.59         1.25 o                         
   3   4   2         41.56         44.99         1.17 o                         
   4   4   2         59.21         59.24         1.57 o                         
   5   4   2          0.40          0.37         0.54 o                         
   6   4   2          0.61          0.40         0.72 o                         
   7   4   2          6.77          6.35         1.13 o                         
   8   4   2          0.00          1.49         0.97 o                         
 -10   5   2         21.93         18.39         1.91 o                         
  -9   5   2         25.84         30.74         2.32 o                         
  -8   5   2          8.33          5.08         1.28 o                         
  -7   5   2         69.21         75.67         2.33 o                         
  -6   5   2        172.29        166.93         2.97 o                         
  -5   5   2          0.15          0.14         0.44 o                         
  -4   5   2        476.52        474.82         6.33 o                         
  -3   5   2       1930.61       1859.56        19.99 o                         
  -2   5   2        136.38        134.22         1.66 o                         
  -1   5   2       1772.52       1711.35        15.44 o                         
   0   5   2        258.40        232.22         3.03 o                         
   1   5   2        254.31        246.51         3.44 o                         
   2   5   2       2056.37       2103.68        33.47 o                         
   3   5   2        259.62        273.05         5.82 o                         
   4   5   2        161.54        154.91         4.24 o                         
   5   5   2         76.20         83.45         3.68 o                         
   6   5   2        129.31        132.69         7.55 o                         
   7   5   2          0.59          2.14         1.67 o                         
   8   5   2          7.26          5.96         1.52 o                         
 -10   6   2          6.09          7.60         1.48 o                         
  -9   6   2         30.76         30.41         2.12 o                         
  -8   6   2         27.10         28.49         1.85 o                         
  -7   6   2          0.01          0.14         1.02 o                         
  -6   6   2        220.46        232.69         4.47 o                         
  -5   6   2         31.67         28.61         1.24 o                         
  -4   6   2        443.55        459.58         6.19 o                         
  -3   6   2          3.00          3.80         0.52 o                         
  -2   6   2        872.56        921.55         8.70 o                         
  -1   6   2          1.39          2.26         0.33 o                         
   0   6   2          0.67          0.34         0.30 o                         
   1   6   2        231.71        220.57         3.18 o                         
   2   6   2          7.52          9.11         1.08 o                         
   3   6   2          0.37          0.49         1.30 o                         
   4   6   2          0.43          0.83         0.87 o                         
   5   6   2         77.48         85.44         3.87 o                         
   6   6   2         85.34         96.02         4.99 o                         
   7   6   2          0.41          2.36         1.81 o                         
   8   6   2          0.00          1.18         1.42 o                         
 -10   7   2          8.60         16.15         2.71 o                         
  -9   7   2          5.26          9.17         1.22 o                         
  -8   7   2          0.33         -0.10         0.75 o                         
  -7   7   2         21.95         22.66         1.30 o                         
  -6   7   2          7.15          6.57         0.98 o                         
  -5   7   2         94.32         95.40         2.37 o                         
  -4   7   2        242.61        245.05         3.95 o                         
  -3   7   2         12.57         13.37         0.80 o                         
  -2   7   2        140.72        142.67         2.38 o                         
  -1   7   2        502.82        514.23         5.41 o                         
   0   7   2        121.57        114.44         2.61 o                         
   1   7   2       2348.85       2410.42        27.30 o                         
   2   7   2        783.51        768.46        13.13 o                         
   3   7   2         63.44         61.71         3.99 o                         
   4   7   2          0.94          0.34         0.93 o                         
   5   7   2        500.65        495.58        11.69 o                         
   6   7   2         35.43         39.18         4.24 o                         
   7   7   2          1.73          2.29         1.98 o                         
   8   7   2          4.60          6.50         1.91 o                         
  -9   8   2         13.95         16.10         3.14 o                         
  -8   8   2          0.78          3.03         1.47 o                         
  -7   8   2          4.58          6.35         1.59 o                         
  -6   8   2          0.54          0.52         0.64 o                         
  -5   8   2         41.93         47.12         1.42 o                         
  -4   8   2         93.65         98.92         2.30 o                         
  -3   8   2         11.28         16.58         0.89 o                         
  -2   8   2          9.59         10.27         0.78 o                         
  -1   8   2        605.14        627.31         6.50 o                         
   0   8   2         45.06         54.05         1.33 o                         
   1   8   2        247.44        276.05         3.94 o                         
   2   8   2        297.95        319.26         6.68 o                         
   3   8   2        117.19        103.54         3.45 o                         
   4   8   2          2.44          1.40         0.95 o                         
   5   8   2         54.12         45.95         3.26 o                         
   6   8   2         66.29         64.81         4.01 o                         
   7   8   2          1.53          5.03         2.26 o                         
   8   8   2         12.01          9.54         2.76 o                         
  -9   9   2         12.86         20.10         5.66 o                         
  -8   9   2          2.54         -0.33         2.00 o                         
  -7   9   2         31.61         42.36         4.34 o                         
  -6   9   2         47.35         46.82         2.79 o                         
  -5   9   2          7.51          7.96         0.77 o                         
  -4   9   2         58.32         56.61         1.73 o                         
  -3   9   2          8.09         14.52         0.88 o                         
  -2   9   2        123.67        121.66         2.24 o                         
  -1   9   2        131.12        125.53         2.08 o                         
   0   9   2        340.19        375.59         4.90 o                         
   1   9   2        656.85        694.09         8.68 o                         
   2   9   2        448.81        410.03         8.18 o                         
   3   9   2          0.53          2.10         1.08 o                         
   4   9   2          9.38          8.80         1.53 o                         
   5   9   2          0.64         -0.32         1.41 o                         
   6   9   2          9.72         14.70         2.39 o                         
   7   9   2         66.79         78.94         5.62 o                         
   8   9   2         15.74         14.94         6.83 o                         
  -9  10   2          1.84         14.79         5.36 o                         
  -8  10   2          2.08          0.02         2.52 o                         
  -7  10   2         40.68         42.17         4.58 o                         
  -6  10   2          0.03          0.42         1.90 o                         
  -5  10   2        823.49        813.16        14.78 o                         
  -4  10   2          0.07         -0.04         0.54 o                         
  -3  10   2         13.58         14.11         0.90 o                         
  -2  10   2        408.62        441.45         5.73 o                         
  -1  10   2          2.52          2.03         0.54 o                         
   0  10   2         33.83         27.94         1.08 o                         
   1  10   2        643.75        638.23         8.14 o                         
   2  10   2         64.88         75.83         2.96 o                         
   3  10   2        232.38        213.16         5.56 o                         
   4  10   2          6.65          7.41         1.53 o                         
   5  10   2         14.74         15.38         3.03 o                         
   6  10   2          0.18          0.24         1.96 o                         
   7  10   2          1.88          5.77         4.16 o                         
  -9  11   2          1.23          3.99         4.50 o                         
  -8  11   2          3.63          2.13         2.51 o                         
  -7  11   2         81.65         85.38         6.97 o                         
  -6  11   2        178.64        195.73         8.66 o                         
  -5  11   2          0.01          0.45         1.29 o                         
  -4  11   2          0.27          1.36         0.61 o                         
  -3  11   2         30.55         28.21         1.17 o                         
  -2  11   2         15.95         17.71         1.03 o                         
  -1  11   2          0.54          0.64         0.43 o                         
   0  11   2         34.51         37.45         1.27 o                         
   1  11   2        157.72        151.40         2.67 o                         
   2  11   2         39.85         37.60         3.07 o                         
   3  11   2         92.17         93.30         4.16 o                         
   4  11   2          5.78          1.40         2.05 o                         
   5  11   2         21.43         13.60         3.04 o                         
   6  11   2          0.01          0.67         4.33 o                         
   7  11   2          0.25          0.48         3.45 o                         
  -8  12   2        169.77        172.54         9.07 o                         
  -7  12   2          1.01          3.38         2.38 o                         
  -6  12   2         94.27         90.60         6.18 o                         
  -5  12   2         37.42         35.56         3.01 o                         
  -4  12   2        101.55         99.20         2.54 o                         
  -3  12   2          2.19          1.90         0.72 o                         
  -2  12   2        256.25        244.27         4.04 o                         
  -1  12   2         17.71         21.10         1.54 o                         
   0  12   2         63.79         62.19         1.77 o                         
   1  12   2         10.22         10.33         0.84 o                         
   2  12   2         17.13         19.67         2.18 o                         
   3  12   2          8.87          8.66         3.93 o                         
   4  12   2         88.71         85.08         5.76 o                         
   5  12   2         21.85         11.61         3.00 o                         
   6  12   2         44.91         50.58         8.76 o                         
   7  12   2         13.23         15.43         5.89 o                         
  -8  13   2          0.51          1.47         2.65 o                         
  -7  13   2          5.39          7.86         2.85 o                         
  -6  13   2         37.40         40.49         4.51 o                         
  -5  13   2        134.65        138.95         5.51 o                         
  -4  13   2        185.39        183.64         4.62 o                         
  -3  13   2         37.17         37.71         2.50 o                         
  -2  13   2         46.01         46.23         2.02 o                         
  -1  13   2          2.72          0.91         0.82 o                         
   0  13   2        412.11        395.04         6.79 o                         
   1  13   2        106.45        102.65         3.42 o                         
   2  13   2         26.03         27.76         2.51 o                         
   3  13   2         51.40         50.52         5.12 o                         
   4  13   2          0.07         -0.83         2.01 o                         
   5  13   2         19.53         18.98         3.71 o                         
   6  13   2         27.60         26.29         4.54 o                         
  -8  14   2          6.47          2.16         4.59 o                         
  -7  14   2          7.87          9.47         3.26 o                         
  -6  14   2          0.82          0.78         2.22 o                         
  -5  14   2         21.93         20.52         2.61 o                         
  -4  14   2         33.83         36.47         1.74 o                         
  -3  14   2         58.00         56.22         2.26 o                         
  -2  14   2          3.06          2.72         0.97 o                         
  -1  14   2          7.82          6.23         2.83 o                         
   0  14   2        513.20        493.89         8.98 o                         
   1  14   2          5.49          6.34         1.03 o                         
   2  14   2          1.00          1.58         1.30 o                         
   3  14   2          0.80          2.22         1.46 o                         
   4  14   2         72.90         69.88         5.60 o                         
   5  14   2          8.23         17.73         3.60 o                         
   6  14   2         13.17         13.55         3.78 o                         
  -7  15   2          5.86          2.00         6.21 o                         
  -6  15   2          6.52          5.96         4.03 o                         
  -5  15   2          6.41          5.70         2.34 o                         
  -4  15   2          7.00          3.10         2.76 o                         
  -3  15   2         12.16         16.57         2.35 o                         
  -2  15   2          0.89         -0.62         1.34 o                         
  -1  15   2        192.24        207.41         7.41 o                         
   0  15   2          6.88          7.74         1.02 o                         
   1  15   2          5.67          5.24         0.94 o                         
   2  15   2         51.56         40.14         3.63 o                         
   3  15   2          5.53          8.89         2.11 o                         
   4  15   2          0.18          0.10         2.14 o                         
   5  15   2         15.72         20.36         4.15 o                         
   6  15   2         13.67         20.15         4.42 o                         
  -7  16   2          0.28          4.74         4.32 o                         
  -6  16   2          0.36         -0.61         3.36 o                         
  -5  16   2         16.06         14.51         2.96 o                         
  -4  16   2         50.68         52.65         4.13 o                         
  -3  16   2          3.45          2.43         1.11 o                         
  -2  16   2          7.82          6.83         2.66 o                         
  -1  16   2         17.48         16.48         4.35 o                         
   0  16   2          0.89          0.80         0.82 o                         
   1  16   2          3.56          4.88         0.95 o                         
   2  16   2          8.17          8.54         2.24 o                         
   3  16   2         32.78         27.96         5.12 o                         
   4  16   2         25.47         25.17         5.82 o                         
   5  16   2          9.61          6.30         4.56 o                         
  -6  17   2          0.19          0.03         3.28 o                         
  -5  17   2          8.61          7.03         4.48 o                         
  -4  17   2         67.40         67.85         4.99 o                         
  -3  17   2          0.43          2.29         1.14 o                         
  -2  17   2          0.11          2.95         1.56 o                         
  -1  17   2          7.92          6.34         1.81 o                         
   0  17   2         43.07         36.72         3.14 o                         
   1  17   2          0.76          0.31         1.41 o                         
   2  17   2          4.74          7.32         2.97 o                         
   3  17   2          1.67          3.66         2.19 o                         
   4  17   2         41.27         45.47         7.46 o                         
  -5  18   2          0.33          3.65         2.27 o                         
  -4  18   2          4.10          5.05         2.14 o                         
  -3  18   2         14.68         17.28         2.38 o                         
  -2  18   2         33.37         40.63         3.51 o                         
  -1  18   2         39.56         42.60         3.63 o                         
   0  18   2          1.28          4.46         3.46 o                         
   1  18   2          2.55          3.31         1.92 o                         
   2  18   2         24.84         20.43         3.02 o                         
   3  18   2         39.45         41.64         5.83 o                         
   4  18   2         47.00         51.72         8.24 o                         
  -4  19   2          0.68          1.13         1.81 o                         
  -3  19   2         45.20         46.50         3.36 o                         
  -2  19   2         15.01         19.89         2.90 o                         
  -1  19   2          7.27          7.87         2.11 o                         
   0  19   2         13.92         15.59         2.42 o                         
   1  19   2          8.09          8.88         1.49 o                         
   2  19   2          1.59          0.19         2.59 o                         
   3  19   2         13.08         11.27         3.28 o                         
  -3  20   2          3.95          6.74         1.77 o                         
  -2  20   2         26.00         27.30         4.83 o                         
  -1  20   2          0.06         -2.30         2.52 o                         
   0  20   2         10.02         14.50         2.40 o                         
   1  20   2          0.00          1.67         3.48 o                         
 -10   1   3          2.98          6.11         2.33 o                         
  -9   1   3          9.24          7.10         1.21 o                         
  -8   1   3         20.80         22.91         1.09 o                         
  -7   1   3          2.72          2.72         0.58 o                         
  -6   1   3         51.53         50.72         1.40 o                         
  -5   1   3          0.06         -0.07         0.34 o                         
  -4   1   3       3403.83       3321.09        26.21 o                         
  -3   1   3        495.59        519.97         4.86 o                         
  -2   1   3       1657.71       1621.42        14.09 o                         
  -1   1   3        941.16        841.96         8.00 o                         
   0   1   3        388.31        430.92         4.63 o                         
   1   1   3         85.39         70.71         1.27 o                         
   2   1   3        933.39        904.26        10.16 o                         
   3   1   3          2.80          0.22         0.40 o                         
   4   1   3        262.46        278.49         4.37 o                         
   5   1   3        210.62        220.42         3.88 o                         
   6   1   3         21.27         17.03         3.27 o                         
   7   1   3         15.19         16.04         2.58 o                         
   8   1   3          0.02         -1.55         1.71 o                         
 -10   2   3          5.65          3.88         1.30 o                         
  -9   2   3         18.81         17.96         1.75 o                         
  -8   2   3        178.28        159.84         4.38 o                         
  -7   2   3         73.81         74.28         1.63 o                         
  -6   2   3          7.74          9.85         0.68 o                         
  -5   2   3        122.88        121.48         1.83 o                         
  -4   2   3       1381.74       1427.00        12.68 o                         
  -3   2   3          2.01          1.34         0.29 o                         
  -2   2   3       1708.49       1750.39        14.05 o                         
  -1   2   3         62.59         73.94         1.21 o                         
   0   2   3        255.95        243.70         3.04 o                         
   1   2   3         91.89        106.87         1.69 o                         
   2   2   3        830.08        868.70         9.93 o                         
   3   2   3        888.86        895.38        10.36 o                         
   4   2   3        203.96        211.36         3.62 o                         
   5   2   3          6.91          4.22         1.09 o                         
   6   2   3        292.23        282.73         5.62 o                         
   7   2   3         65.27         69.35         4.37 o                         
   8   2   3          0.82          3.42         2.16 o                         
 -10   3   3          4.15          4.13         1.34 o                         
  -9   3   3         21.52         17.22         1.98 o                         
  -8   3   3         16.12         14.23         1.53 o                         
  -7   3   3          0.60          1.46         0.76 o                         
  -6   3   3          2.26          3.10         0.48 o                         
  -5   3   3        122.46        114.78         2.01 o                         
  -4   3   3        322.33        300.73         3.45 o                         
  -3   3   3       1172.95       1179.89        11.02 o                         
  -2   3   3         91.16         99.62         1.51 o                         
  -1   3   3       1719.12       1597.64        15.31 o                         
   0   3   3          1.06          1.91         0.48 o                         
   1   3   3        436.53        438.41         5.43 o                         
   2   3   3          4.75         10.34         0.69 o                         
   3   3   3         36.16         37.21         1.22 o                         
   4   3   3        341.94        347.19         8.90 o                         
   5   3   3         32.87         30.55         1.44 o                         
   6   3   3         21.20         20.53         1.80 o                         
   7   3   3         23.07         26.71         1.55 o                         
   8   3   3          1.03          3.06         1.95 o                         
 -10   4   3          0.04          1.65         1.21 o                         
  -9   4   3         25.38         26.69         2.30 o                         
  -8   4   3          1.73          3.86         1.46 o                         
  -7   4   3         51.42         49.79         2.81 o                         
  -6   4   3        146.65        149.02         2.71 o                         
  -5   4   3         78.56         76.89         1.82 o                         
  -4   4   3          0.02          0.03         0.30 o                         
  -3   4   3         11.11         14.68         0.66 o                         
  -2   4   3          0.81         -0.25         0.25 o                         
  -1   4   3         80.60         80.05         1.39 o                         
   0   4   3        820.25        774.81         9.39 o                         
   1   4   3         30.71         34.64         1.61 o                         
   2   4   3        369.19        392.63         5.37 o                         
   3   4   3          2.81          8.50         0.73 o                         
   4   4   3         11.41         12.55         0.93 o                         
   5   4   3          4.85          4.16         0.88 o                         
   6   4   3          0.03          0.35         0.84 o                         
   7   4   3         58.96         64.50         4.00 o                         
   8   4   3          3.22          0.10         1.68 o                         
 -10   5   3          0.24          1.96         1.33 o                         
  -9   5   3          2.56          1.66         1.18 o                         
  -8   5   3         17.45         19.23         1.69 o                         
  -7   5   3        180.20        164.71         4.79 o                         
  -6   5   3          7.83          9.61         0.86 o                         
  -5   5   3        154.27        160.51         2.88 o                         
  -4   5   3         33.20         32.08         0.93 o                         
  -3   5   3         77.63         68.02         1.19 o                         
  -2   5   3          0.10          1.05         0.33 o                         
  -1   5   3        648.07        690.59         7.55 o                         
   0   5   3          8.30          3.15         0.51 o                         
   1   5   3       2066.19       2170.04        32.20 o                         
   2   5   3        263.46        262.33         3.89 o                         
   3   5   3         30.77         30.79         1.30 o                         
   4   5   3         82.94         91.36         2.15 o                         
   5   5   3         23.90         26.03         1.78 o                         
   6   5   3          9.58          8.53         1.15 o                         
   7   5   3         21.90         24.59         4.15 o                         
   8   5   3         54.42         63.37         3.96 o                         
 -10   6   3          0.14          2.50         1.36 o                         
  -9   6   3          1.31         -0.20         1.16 o                         
  -8   6   3         61.87         52.99         2.49 o                         
  -7   6   3         16.61         15.92         1.33 o                         
  -6   6   3         12.07         12.51         1.03 o                         
  -5   6   3          2.07          2.81         0.57 o                         
  -4   6   3         12.61          9.93         0.78 o                         
  -3   6   3        232.38        210.63         3.08 o                         
  -2   6   3         12.28         20.81         0.78 o                         
  -1   6   3        403.58        395.98         5.04 o                         
   0   6   3       1796.02       1872.31        21.54 o                         
   1   6   3          2.18          2.97         0.68 o                         
   2   6   3         95.61        102.99         2.14 o                         
   3   6   3        186.99        165.33         5.20 o                         
   4   6   3          9.81         10.17         1.58 o                         
   5   6   3          6.08          6.29         1.64 o                         
   6   6   3         78.85         82.07         4.87 o                         
   7   6   3          5.26          5.24         2.26 o                         
   8   6   3          4.96          4.53         1.78 o                         
 -10   7   3          2.22          1.93         1.38 o                         
  -9   7   3          4.86          3.50         1.39 o                         
  -8   7   3          3.73          3.27         1.12 o                         
  -7   7   3         57.27         57.40         2.15 o                         
  -6   7   3         41.66         40.27         1.63 o                         
  -5   7   3         12.07         10.13         0.90 o                         
  -4   7   3        162.25        172.53         2.97 o                         
  -3   7   3         14.41         14.82         0.66 o                         
  -2   7   3         11.58         14.56         0.65 o                         
  -1   7   3          1.29          1.12         0.43 o                         
   0   7   3        876.56        938.26        11.44 o                         
   1   7   3        632.71        575.55         7.42 o                         
   2   7   3         27.04         28.24         1.88 o                         
   3   7   3         99.30         99.70         5.01 o                         
   4   7   3         11.61          7.46         1.69 o                         
   5   7   3          5.87          6.10         2.51 o                         
   6   7   3          0.04          1.09         1.66 o                         
   7   7   3         72.48         73.37         5.05 o                         
   8   7   3          2.33          3.01         1.88 o                         
 -10   8   3          4.24          2.29         4.33 o                         
  -9   8   3         11.89         15.86         2.02 o                         
  -8   8   3          0.18          0.70         1.23 o                         
  -7   8   3        392.80        402.98         6.76 o                         
  -6   8   3         90.39         89.29         3.13 o                         
  -5   8   3         99.67        100.84         2.37 o                         
  -4   8   3        485.00        502.16         7.18 o                         
  -3   8   3        647.22        612.13        10.56 o                         
  -2   8   3        738.28        808.63         7.65 o                         
  -1   8   3        601.83        591.09         7.23 o                         
   0   8   3       1196.57       1166.21        13.99 o                         
   1   8   3        371.98        366.97         5.17 o                         
   2   8   3         35.85         30.58         3.20 o                         
   3   8   3        439.78        412.79         8.63 o                         
   4   8   3         23.14         27.81         2.71 o                         
   5   8   3         13.36         11.35         2.03 o                         
   6   8   3         10.83         12.59         5.13 o                         
   7   8   3          0.09         -0.11         2.04 o                         
  -9   9   3          1.89          2.10         3.45 o                         
  -8   9   3         26.78         27.74         2.01 o                         
  -7   9   3        129.81        131.88         4.08 o                         
  -6   9   3          3.32          2.64         0.91 o                         
  -5   9   3          6.92          7.48         0.95 o                         
  -4   9   3        135.79        136.91         2.79 o                         
  -3   9   3         22.55         28.19         1.33 o                         
  -2   9   3        155.59        144.35         2.21 o                         
  -1   9   3         73.92         78.56         1.68 o                         
   0   9   3          0.60         -0.07         0.48 o                         
   1   9   3         23.03         21.15         1.15 o                         
   2   9   3        240.67        242.49         5.88 o                         
   3   9   3        125.72        113.86         3.97 o                         
   4   9   3          0.51         -0.66         1.26 o                         
   5   9   3          1.93          3.61         1.72 o                         
   6   9   3         23.40         19.76         2.78 o                         
   7   9   3         11.67          7.76         2.72 o                         
  -9  10   3         18.05         16.11         4.21 o                         
  -8  10   3         11.72         16.95         3.67 o                         
  -7  10   3          0.57          2.00         0.98 o                         
  -6  10   3          0.42          0.88         0.82 o                         
  -5  10   3         51.07         51.66         2.51 o                         
  -4  10   3        103.16         98.74         2.46 o                         
  -3  10   3        103.40         97.48         2.17 o                         
  -2  10   3          5.05          4.44         0.69 o                         
  -1  10   3         11.78         12.74         0.80 o                         
   0  10   3         92.96         92.81         2.13 o                         
   1  10   3         41.00         34.78         1.28 o                         
   2  10   3        430.65        402.19         8.52 o                         
   3  10   3          0.34          1.69         1.20 o                         
   4  10   3         10.99         23.19         3.44 o                         
   5  10   3          2.65          2.20         2.22 o                         
   6  10   3         55.69         58.94         5.58 o                         
   7  10   3          1.62         -0.43         3.19 o                         
  -9  11   3         24.67         32.62         5.06 o                         
  -8  11   3         13.60         10.43         3.20 o                         
  -7  11   3         16.46         18.95         4.85 o                         
  -6  11   3         73.89         75.65         2.62 o                         
  -5  11   3          2.38          2.88         0.98 o                         
  -4  11   3          4.04          3.80         0.95 o                         
  -3  11   3         23.67         24.42         1.20 o                         
  -2  11   3         29.72         30.74         1.02 o                         
  -1  11   3         90.39         93.13         2.05 o                         
   0  11   3        355.66        343.26         4.86 o                         
   1  11   3         76.93         73.91         1.88 o                         
   2  11   3         16.68         19.80         2.30 o                         
   3  11   3        318.31        266.48         7.92 o                         
   4  11   3         18.15         13.99         3.05 o                         
   5  11   3         28.21         29.98         4.21 o                         
   6  11   3         36.02         24.21         4.27 o                         
   7  11   3          3.83          1.48         4.16 o                         
  -8  12   3          2.40          4.36         2.63 o                         
  -7  12   3         20.54         19.25         3.60 o                         
  -6  12   3         52.82         46.24         4.52 o                         
  -5  12   3         79.37         79.90         3.55 o                         
  -4  12   3          4.37          4.24         0.97 o                         
  -3  12   3         18.11         18.89         1.65 o                         
  -2  12   3          5.61          3.39         0.95 o                         
  -1  12   3        170.95        181.20         3.31 o                         
   0  12   3         17.77         19.69         1.34 o                         
   1  12   3         36.81         41.24         2.46 o                         
   2  12   3         12.54         14.72         2.14 o                         
   3  12   3         18.43          9.54         2.39 o                         
   4  12   3         11.31          8.28         2.68 o                         
   5  12   3          1.41          1.53         2.48 o                         
   6  12   3          8.85          9.28         3.36 o                         
  -8  13   3          3.85          2.37         2.95 o                         
  -7  13   3          0.49          0.57         2.34 o                         
  -6  13   3          0.00         -0.38         2.07 o                         
  -5  13   3        153.20        153.78         5.91 o                         
  -4  13   3         90.52         96.49         3.04 o                         
  -3  13   3          0.18          0.10         0.87 o                         
  -2  13   3         66.35         62.22         4.22 o                         
  -1  13   3        109.37        122.14         2.81 o                         
   0  13   3         64.58         55.33         2.08 o                         
   1  13   3         10.65         11.68         2.26 o                         
   2  13   3        141.65        146.03         7.30 o                         
   3  13   3          3.55         -0.43         1.53 o                         
   4  13   3         32.82         26.44         4.06 o                         
   5  13   3         48.91         56.60         5.77 o                         
   6  13   3          0.46          0.79         2.86 o                         
  -8  14   3         18.41         19.49         4.36 o                         
  -7  14   3          3.34          2.56         2.57 o                         
  -6  14   3         21.68         25.61         4.05 o                         
  -5  14   3          2.81          2.53         0.85 o                         
  -4  14   3         63.86         62.61         5.85 o                         
  -3  14   3          0.02         -0.39         0.93 o                         
  -2  14   3         19.37         18.92         2.67 o                         
  -1  14   3          6.14          6.76         1.02 o                         
   0  14   3          3.95          3.03         0.97 o                         
   1  14   3          8.31          7.41         1.92 o                         
   2  14   3         75.53         70.96         4.05 o                         
   3  14   3          9.53          3.55         6.52 o                         
   4  14   3         52.25         51.18         5.34 o                         
   5  14   3          2.21          4.30         3.06 o                         
  -7  15   3          0.33         -2.92         2.92 o                         
  -6  15   3         22.15         17.66         5.31 o                         
  -5  15   3          8.72          9.42         2.39 o                         
  -4  15   3         39.38         44.70         2.68 o                         
  -3  15   3          6.24          5.88         1.29 o                         
  -2  15   3        490.44        492.05        13.92 o                         
  -1  15   3          2.67          6.00         1.06 o                         
   0  15   3         42.95         45.53         2.14 o                         
   1  15   3          2.30          2.29         1.60 o                         
   2  15   3         86.66         83.57         5.25 o                         
   3  15   3         39.08         38.15         5.84 o                         
   4  15   3         43.26         49.38         5.44 o                         
   5  15   3          7.75         10.24         3.80 o                         
  -7  16   3          4.33         -0.48         3.67 o                         
  -6  16   3          6.73          5.61         2.64 o                         
  -5  16   3         25.56         19.56         4.24 o                         
  -4  16   3          6.38          6.23         1.51 o                         
  -3  16   3         27.73         30.03         2.16 o                         
  -2  16   3          7.96          9.72         2.42 o                         
  -1  16   3          0.71          1.14         1.35 o                         
   0  16   3          0.11         -0.80         0.88 o                         
   1  16   3          0.33          2.86         1.66 o                         
   2  16   3          0.06          3.05         1.95 o                         
   3  16   3         50.92         48.80         7.54 o                         
   4  16   3         19.98         20.75         5.78 o                         
  -6  17   3         23.30         20.14         4.44 o                         
  -5  17   3          0.00         -0.10         1.85 o                         
  -4  17   3         86.73         89.85         5.32 o                         
  -3  17   3          0.10          0.58         1.57 o                         
  -2  17   3         13.30         11.06         3.21 o                         
  -1  17   3         20.48         12.13         2.34 o                         
   0  17   3         13.67         11.76         1.61 o                         
   1  17   3          3.79          4.85         1.90 o                         
   2  17   3          3.48          5.54         2.28 o                         
   3  17   3          0.01         -1.74         3.29 o                         
   4  17   3          3.16          4.56         4.37 o                         
  -5  18   3          1.49          2.84         2.16 o                         
  -4  18   3          1.27          2.24         1.32 o                         
  -3  18   3         20.34         21.87         2.89 o                         
  -2  18   3         14.47         14.44         2.62 o                         
  -1  18   3          6.02          6.23         2.04 o                         
   0  18   3          7.32          6.13         1.15 o                         
   1  18   3         12.19         10.20         2.26 o                         
   2  18   3         17.44         18.74         3.81 o                         
   3  18   3          3.48          3.01         2.56 o                         
  -4  19   3          0.05          1.67         1.50 o                         
  -3  19   3          4.89          5.15         2.17 o                         
  -2  19   3          0.71          3.76         2.00 o                         
  -1  19   3          2.25          0.28         1.61 o                         
   0  19   3          3.39          8.34         3.01 o                         
   1  19   3          9.61         12.21         1.84 o                         
   2  19   3         14.80         14.68         3.13 o                         
  -2  20   3          7.99         12.49         6.43 o                         
  -1  20   3          2.63          1.76         1.86 o                         
   0  20   3          4.97          6.92         1.81 o                         
 -10   0   4         55.38         59.77         6.88 o                         
  -9   0   4         40.47         31.05         2.09 o                         
  -8   0   4         10.65         12.87         1.61 o                         
  -7   0   4          0.30          0.57         0.90 o                         
  -6   0   4         31.23         31.12         1.42 o                         
  -5   0   4         13.88         13.64         1.54 o                         
  -4   0   4       3410.01       3300.67        39.92 o                         
  -3   0   4       1012.05       1168.91        16.43 o                         
  -2   0   4        229.52        225.01         4.64 o                         
  -1   0   4        446.46        384.92         6.26 o                         
   0   0   4        600.93        555.69         8.50 o                         
   1   0   4        480.10        502.59         7.85 o                         
   2   0   4        234.49        226.09         4.81 o                         
   3   0   4        315.94        301.70         6.58 o                         
   4   0   4        462.72        467.94         9.61 o                         
   5   0   4         15.61          8.58         3.05 o                         
   6   0   4          2.10          3.22         2.61 o                         
   7   0   4         12.27         15.03         3.70 o                         
 -10   1   4          1.49          1.26         1.03 o                         
  -9   1   4         13.22         11.39         0.98 o                         
  -8   1   4         55.60         47.71         1.65 o                         
  -7   1   4         56.95         59.68         2.03 o                         
  -6   1   4         11.90         10.58         0.73 o                         
  -5   1   4          5.78          4.89         0.53 o                         
  -4   1   4         89.79         90.60         1.57 o                         
  -3   1   4        146.74        139.65         1.96 o                         
  -2   1   4        621.21        711.29         7.40 o                         
  -1   1   4          3.66          3.12         0.42 o                         
   0   1   4        999.99       1031.82        10.35 o                         
   1   1   4        406.86        374.28         4.37 o                         
   2   1   4        130.00        143.67         2.52 o                         
   3   1   4          3.55          4.14         0.90 o                         
   4   1   4         82.27         82.86         2.53 o                         
   5   1   4        159.78        153.75         4.19 o                         
   6   1   4         19.33         21.04         2.85 o                         
   7   1   4          7.93          8.37         2.27 o                         
 -10   2   4          1.88          2.74         1.25 o                         
  -9   2   4          1.29          0.45         1.13 o                         
  -8   2   4         52.75         46.90         1.53 o                         
  -7   2   4        186.87        176.43         3.38 o                         
  -6   2   4        211.40        219.56         4.05 o                         
  -5   2   4          5.25          5.28         0.56 o                         
  -4   2   4        221.99        218.06         2.74 o                         
  -3   2   4        187.41        195.65         2.47 o                         
  -2   2   4        200.04        182.41         2.42 o                         
  -1   2   4        531.24        503.38         5.98 o                         
   0   2   4        111.44        153.76         2.35 o                         
   1   2   4          6.87          6.99         0.66 o                         
   2   2   4        330.18        345.93         5.13 o                         
   3   2   4         57.48         54.12         1.59 o                         
   4   2   4        332.83        338.86         6.20 o                         
   5   2   4          0.08          0.31         1.03 o                         
   6   2   4          0.01          0.29         1.46 o                         
   7   2   4         44.61         46.44         3.86 o                         
 -10   3   4          0.01          0.65         1.85 o                         
  -9   3   4          0.80          0.13         1.09 o                         
  -8   3   4         58.13         59.22         2.42 o                         
  -7   3   4          2.19          1.36         0.56 o                         
  -6   3   4        141.82        136.56         2.78 o                         
  -5   3   4         40.31         34.99         1.21 o                         
  -4   3   4         54.57         65.07         1.31 o                         
  -3   3   4         75.09         62.66         1.24 o                         
  -2   3   4         48.58         40.92         1.08 o                         
  -1   3   4         43.47         46.68         1.22 o                         
   0   3   4       1543.17       1564.54        25.51 o                         
   1   3   4         13.60         21.04         1.17 o                         
   2   3   4         30.25         28.57         1.22 o                         
   3   3   4         53.74         46.00         1.84 o                         
   4   3   4          1.99          1.48         0.82 o                         
   5   3   4          1.89          2.28         1.16 o                         
   6   3   4         14.38         14.86         1.70 o                         
   7   3   4          3.64          6.60         2.18 o                         
 -10   4   4          7.15         10.28         1.76 o                         
  -9   4   4         16.83         12.46         1.78 o                         
  -8   4   4          1.52          1.72         1.03 o                         
  -7   4   4        213.90        197.99         4.34 o                         
  -6   4   4          5.26          3.37         0.58 o                         
  -5   4   4        555.01        561.49         7.43 o                         
  -4   4   4         52.54         52.79         1.32 o                         
  -3   4   4          0.54         -0.07         0.33 o                         
  -2   4   4        212.10        221.09         2.83 o                         
  -1   4   4        338.01        365.22         4.53 o                         
   0   4   4         87.61         81.80         2.27 o                         
   1   4   4          0.09          0.10         0.46 o                         
   2   4   4        473.52        456.49         6.34 o                         
   3   4   4         13.44         14.46         1.02 o                         
   4   4   4         17.58         17.83         1.34 o                         
   5   4   4         18.88         20.57         1.88 o                         
   6   4   4         79.94         88.60         4.84 o                         
   7   4   4         31.69         36.69         1.88 o                         
 -10   5   4          2.39          1.38         1.35 o                         
  -9   5   4         24.27         25.82         2.29 o                         
  -8   5   4         14.41         11.49         1.82 o                         
  -7   5   4        108.03        108.58         3.76 o                         
  -6   5   4        215.92        204.64         3.94 o                         
  -5   5   4          0.91          1.34         0.46 o                         
  -4   5   4          6.73         11.86         0.68 o                         
  -3   5   4       2071.92       2132.70        19.49 o                         
  -2   5   4        806.86        832.46         8.26 o                         
  -1   5   4        155.75        156.95         2.47 o                         
   0   5   4       1092.33       1079.52        13.10 o                         
   1   5   4        146.99        127.33         2.68 o                         
   2   5   4        148.23        147.83         4.40 o                         
   3   5   4        275.49        279.18         4.83 o                         
   4   5   4        255.08        234.60         4.65 o                         
   5   5   4         63.93         62.15         2.26 o                         
   6   5   4         23.45         21.90         1.73 o                         
   7   5   4         29.17         29.75         2.50 o                         
 -10   6   4          0.71         -1.37         1.37 o                         
  -9   6   4          0.02          0.81         1.25 o                         
  -8   6   4          2.78          3.26         1.56 o                         
  -7   6   4         53.28         48.95         2.65 o                         
  -6   6   4          2.05          0.47         0.59 o                         
  -5   6   4         16.72         15.20         0.76 o                         
  -4   6   4        158.09        155.86         2.43 o                         
  -3   6   4        392.80        420.62         4.69 o                         
  -2   6   4        393.77        396.03         4.47 o                         
  -1   6   4         59.04         57.07         1.65 o                         
   0   6   4        168.45        173.18         3.09 o                         
   1   6   4         11.56         14.25         0.90 o                         
   2   6   4          3.04          1.19         0.54 o                         
   3   6   4         15.53         15.72         1.18 o                         
   4   6   4          3.54          1.89         0.99 o                         
   5   6   4          0.90         -0.76         1.54 o                         
   6   6   4         27.39         23.50         3.23 o                         
   7   6   4          8.66          4.58         2.27 o                         
 -10   7   4          4.19          5.08         2.32 o                         
  -9   7   4         21.18         25.97         4.60 o                         
  -8   7   4          4.08          4.47         1.63 o                         
  -7   7   4         53.11         54.48         2.54 o                         
  -6   7   4         24.80         28.53         1.47 o                         
  -5   7   4         97.21         95.48         2.27 o                         
  -4   7   4         18.72         21.47         0.90 o                         
  -3   7   4          7.04          5.84         0.57 o                         
  -2   7   4         89.22         82.54         1.60 o                         
  -1   7   4          6.41          4.03         0.94 o                         
   0   7   4         49.73         45.10         1.63 o                         
   1   7   4          2.56          2.42         0.59 o                         
   2   7   4         33.66         29.53         1.18 o                         
   3   7   4         37.90         41.41         2.95 o                         
   4   7   4          0.17          1.26         1.33 o                         
   5   7   4          2.69          1.71         1.69 o                         
   6   7   4         24.86         25.73         3.42 o                         
   7   7   4          0.01          1.26         2.35 o                         
 -10   8   4          2.63          3.29         2.00 o                         
  -9   8   4          9.57          6.92         1.91 o                         
  -8   8   4         90.92         96.24         6.90 o                         
  -7   8   4         88.71         77.12         3.94 o                         
  -6   8   4          4.42          4.54         0.94 o                         
  -5   8   4         70.64         74.40         2.04 o                         
  -4   8   4         17.54         18.64         0.80 o                         
  -3   8   4         27.42         29.05         1.22 o                         
  -2   8   4          0.15          0.83         0.59 o                         
  -1   8   4         52.42         54.51         1.83 o                         
   0   8   4        244.68        248.72         4.06 o                         
   1   8   4        136.57        114.54         2.40 o                         
   2   8   4         75.12         75.52         1.87 o                         
   3   8   4         95.26         83.35         4.65 o                         
   4   8   4         10.16          6.63         1.75 o                         
   5   8   4          6.80          6.60         1.93 o                         
   6   8   4          0.01          0.35         1.98 o                         
   7   8   4         14.19         20.11         3.53 o                         
  -9   9   4          2.39         -0.40         1.54 o                         
  -8   9   4         63.54         60.02         3.50 o                         
  -7   9   4         10.35         15.32         3.34 o                         
  -6   9   4         57.76         57.46         2.84 o                         
  -5   9   4         13.63         12.53         1.31 o                         
  -4   9   4         63.73         64.10         2.87 o                         
  -3   9   4         22.54         20.59         0.90 o                         
  -2   9   4        167.40        183.31         2.81 o                         
  -1   9   4         47.41         50.89         1.56 o                         
   0   9   4        201.46        196.30         3.24 o                         
   1   9   4         37.14         30.21         1.39 o                         
   2   9   4          7.17          4.81         1.49 o                         
   3   9   4         48.43         47.53         3.90 o                         
   4   9   4          5.41          9.54         2.23 o                         
   5   9   4          3.64          5.64         3.98 o                         
   6   9   4         59.55         57.91         8.00 o                         
  -9  10   4         13.18         16.79         2.10 o                         
  -8  10   4         12.84         10.22         2.34 o                         
  -7  10   4        276.30        272.54        17.60 o                         
  -6  10   4         12.57         11.56         1.63 o                         
  -5  10   4          0.84          0.77         0.86 o                         
  -4  10   4         44.45         49.04         1.93 o                         
  -3  10   4          0.71          0.76         0.45 o                         
  -2  10   4         80.80         78.30         2.02 o                         
  -1  10   4         59.67         60.01         1.88 o                         
   0  10   4         36.23         40.21         1.55 o                         
   1  10   4        543.27        523.76         7.87 o                         
   2  10   4          5.52          4.29         1.63 o                         
   3  10   4          2.80          1.58         2.00 o                         
   4  10   4         47.69         47.39         5.46 o                         
   5  10   4          9.36          8.16         2.94 o                         
   6  10   4          0.20         -0.65         3.57 o                         
  -9  11   4          3.49          7.91         3.39 o                         
  -8  11   4          1.81          3.01         2.01 o                         
  -7  11   4         91.42         93.81         4.14 o                         
  -6  11   4          7.87          8.37         1.54 o                         
  -5  11   4          2.05          1.50         1.11 o                         
  -4  11   4         16.95         18.42         1.99 o                         
  -3  11   4         49.25         46.32         1.35 o                         
  -2  11   4          5.84          6.23         0.87 o                         
  -1  11   4         75.89         79.29         2.18 o                         
   0  11   4        526.58        533.96         9.24 o                         
   1  11   4        364.57        373.38         6.50 o                         
   2  11   4         40.91         47.59         3.46 o                         
   3  11   4          7.33         14.53         6.29 o                         
   4  11   4         99.86         84.73         6.14 o                         
   5  11   4         36.24         35.93        12.77 o                         
   6  11   4          0.30          0.92         3.69 o                         
  -9  12   4         18.63         14.63         6.42 o                         
  -8  12   4          1.31          1.33         2.71 o                         
  -7  12   4         21.75         22.97         2.23 o                         
  -6  12   4         24.87         22.36         2.01 o                         
  -5  12   4          4.00          2.84         1.21 o                         
  -4  12   4         82.75         82.12         3.63 o                         
  -3  12   4          0.00          0.95         0.96 o                         
  -2  12   4        568.90        573.72         9.26 o                         
  -1  12   4         64.55         73.73         2.68 o                         
   0  12   4          0.26          0.82         0.80 o                         
   1  12   4         29.76         21.39         2.39 o                         
   2  12   4        289.16        276.35         8.25 o                         
   3  12   4         50.12         54.97         7.93 o                         
   4  12   4         75.40         65.36         5.76 o                         
   5  12   4          5.41          4.62         2.91 o                         
  -8  13   4          0.80          2.53         2.55 o                         
  -7  13   4          8.27          7.92         1.56 o                         
  -6  13   4          0.22         -0.48         1.13 o                         
  -5  13   4          1.50          0.73         1.12 o                         
  -4  13   4         47.96         49.22         2.94 o                         
  -3  13   4        156.90        155.21         5.36 o                         
  -2  13   4         94.80        101.03         2.96 o                         
  -1  13   4          4.60          2.69         1.00 o                         
   0  13   4         85.68         81.02         2.93 o                         
   1  13   4         11.67         15.51         2.68 o                         
   2  13   4         18.40         16.69         2.54 o                         
   3  13   4         47.56         40.62         4.62 o                         
   4  13   4          5.80          8.78         3.22 o                         
   5  13   4         30.90         30.69         6.63 o                         
  -8  14   4          1.85          2.48         5.50 o                         
  -7  14   4          0.01         -3.09         3.09 o                         
  -6  14   4        109.14        112.15         4.35 o                         
  -5  14   4         16.33         17.31         2.51 o                         
  -4  14   4          0.38          0.26         1.22 o                         
  -3  14   4         20.04         21.16         2.97 o                         
  -2  14   4          7.95         10.40         0.99 o                         
  -1  14   4        117.09        105.08         3.34 o                         
   0  14   4         23.09         32.24         2.26 o                         
   1  14   4          1.36          1.75         1.65 o                         
   2  14   4          3.33          3.67         2.89 o                         
   3  14   4          6.37          4.46         2.90 o                         
   4  14   4          0.64          3.63         2.80 o                         
   5  14   4          4.85          9.38         3.61 o                         
  -7  15   4         16.77         28.00         6.50 o                         
  -6  15   4          3.15          1.13         1.27 o                         
  -5  15   4         11.11         11.67         2.10 o                         
  -4  15   4         29.89         30.34         3.13 o                         
  -3  15   4          0.00         -0.52         1.52 o                         
  -2  15   4         51.04         52.81         4.01 o                         
  -1  15   4          5.45          5.34         1.13 o                         
   0  15   4         26.42         25.12         2.16 o                         
   1  15   4          1.54          0.53         1.83 o                         
   2  15   4         27.51         25.66         3.66 o                         
   3  15   4          0.08         -2.09         2.25 o                         
   4  15   4         11.52          6.88         3.11 o                         
  -7  16   4          4.54          8.04         4.83 o                         
  -6  16   4          6.22          7.20         2.57 o                         
  -5  16   4         23.76         26.88         3.23 o                         
  -4  16   4          2.24          3.80         1.40 o                         
  -3  16   4          9.04         12.66         2.46 o                         
  -2  16   4         40.95         34.65         3.48 o                         
  -1  16   4          4.20          5.35         1.14 o                         
   0  16   4         19.39         26.12         1.89 o                         
   1  16   4          8.31          8.35         2.37 o                         
   2  16   4         27.32         29.25         6.30 o                         
   3  16   4          4.66          2.42         4.18 o                         
  -6  17   4         12.99         12.30         3.09 o                         
  -5  17   4         17.92         15.29         2.82 o                         
  -4  17   4         29.65         28.51         3.28 o                         
  -3  17   4          2.93          1.53         4.79 o                         
  -2  17   4         40.83         36.48         3.65 o                         
  -1  17   4          3.98          2.83         1.16 o                         
   0  17   4         15.61         17.37         1.59 o                         
   1  17   4          7.23         10.70         2.52 o                         
   2  17   4         25.42         31.55         5.78 o                         
   3  17   4          4.39          9.59         4.76 o                         
  -5  18   4          6.28          9.52         1.81 o                         
  -4  18   4         28.22         31.24         3.53 o                         
  -3  18   4          1.15          2.08         1.98 o                         
  -2  18   4         15.92         13.42         2.63 o                         
  -1  18   4          0.56          1.69         1.98 o                         
   0  18   4          2.64          2.25         1.03 o                         
   1  18   4         11.60         13.08         2.78 o                         
   2  18   4         46.09         45.95         4.76 o                         
  -3  19   4         31.45         37.10         3.89 o                         
  -2  19   4          1.80         -0.25         1.95 o                         
  -1  19   4          0.16          2.06         2.95 o                         
   0  19   4          2.71          2.55         1.72 o                         
 -10   1   5          1.65          2.22         0.88 o                         
  -9   1   5          0.54          0.79         0.81 o                         
  -8   1   5          0.15          0.10         0.70 o                         
  -7   1   5         17.30         14.27         1.13 o                         
  -6   1   5        100.02        100.43         1.97 o                         
  -5   1   5        361.99        353.43         4.14 o                         
  -4   1   5         29.71         28.27         1.05 o                         
  -3   1   5        393.36        376.92         4.60 o                         
  -2   1   5        639.16        687.73         7.82 o                         
  -1   1   5        136.25        125.11         2.47 o                         
   0   1   5        106.67        101.40         1.97 o                         
   1   1   5          0.07          2.06         0.51 o                         
   2   1   5        340.40        335.89         4.66 o                         
   3   1   5        106.63        104.75         3.34 o                         
   4   1   5        109.14        110.24         5.54 o                         
   5   1   5         42.16         43.77         4.24 o                         
   6   1   5          0.12          1.32         1.82 o                         
   7   1   5         10.48          6.82         2.33 o                         
 -10   2   5          7.04          7.60         1.65 o                         
  -9   2   5         27.39         24.98         2.11 o                         
  -8   2   5          2.59          2.38         0.88 o                         
  -7   2   5         38.88         37.68         1.58 o                         
  -6   2   5       1022.01       1000.73         9.73 o                         
  -5   2   5         40.90         40.80         1.27 o                         
  -4   2   5        273.27        278.50         3.41 o                         
  -3   2   5        117.45        135.15         2.16 o                         
  -2   2   5       2254.32       2341.31        22.40 o                         
  -1   2   5          6.41          7.30         0.63 o                         
   0   2   5          0.61         -0.22         0.38 o                         
   1   2   5          4.49          0.97         0.54 o                         
   2   2   5        286.67        301.95         5.30 o                         
   3   2   5          5.92          6.05         1.28 o                         
   4   2   5        111.45         99.19         3.73 o                         
   5   2   5         15.35         13.38         1.61 o                         
   6   2   5         16.44         16.59         2.67 o                         
   7   2   5          5.55          4.96         2.44 o                         
 -10   3   5         38.89         41.79         2.85 o                         
  -9   3   5          1.76          1.51         1.23 o                         
  -8   3   5          2.40          1.82         0.76 o                         
  -7   3   5         16.58         15.84         1.14 o                         
  -6   3   5        589.81        570.97         7.18 o                         
  -5   3   5         96.73         86.62         1.71 o                         
  -4   3   5        158.23        153.27         2.91 o                         
  -3   3   5          0.40          0.53         0.42 o                         
  -2   3   5         27.83         32.79         1.06 o                         
  -1   3   5          3.64          1.01         0.40 o                         
   0   3   5        356.67        341.51         5.18 o                         
   1   3   5          0.29          0.42         0.55 o                         
   2   3   5        903.28        911.32        11.66 o                         
   3   3   5         61.14         59.20         3.03 o                         
   4   3   5         83.18         76.83         3.36 o                         
   5   3   5          7.92          7.38         1.83 o                         
   6   3   5         25.59         33.52         2.68 o                         
   7   3   5          0.05         -1.44         1.85 o                         
 -10   4   5         11.94         12.54         1.98 o                         
  -9   4   5         21.45         21.84         2.25 o                         
  -8   4   5          0.61          1.37         1.04 o                         
  -7   4   5        136.50        139.48         2.99 o                         
  -6   4   5        229.73        223.33         3.70 o                         
  -5   4   5        283.60        298.33         3.68 o                         
  -4   4   5         36.82         38.40         1.20 o                         
  -3   4   5          6.72         10.70         0.77 o                         
  -2   4   5          0.13          0.94         0.46 o                         
  -1   4   5         87.44         80.14         1.78 o                         
   0   4   5        178.11        174.49         3.53 o                         
   1   4   5        319.73        303.53         4.81 o                         
   2   4   5         55.27         59.46         1.88 o                         
   3   4   5          1.08         -0.21         0.79 o                         
   4   4   5          1.72          2.08         2.21 o                         
   5   4   5          0.29          0.21         1.11 o                         
   6   4   5          1.61         -0.15         1.36 o                         
 -10   5   5          2.82          3.63         2.19 o                         
  -9   5   5          0.33          1.51         1.39 o                         
  -8   5   5         85.51         84.21         3.26 o                         
  -7   5   5        328.28        323.71         5.06 o                         
  -6   5   5         18.69         18.12         1.07 o                         
  -5   5   5         18.85         17.18         0.92 o                         
  -4   5   5         23.30         25.56         1.04 o                         
  -3   5   5        123.61        137.91         2.35 o                         
  -2   5   5          7.60          8.35         0.70 o                         
  -1   5   5        877.89        928.37        12.24 o                         
   0   5   5         12.82          8.29         0.98 o                         
   1   5   5        151.54        129.60         4.72 o                         
   2   5   5          0.02          0.11         0.66 o                         
   3   5   5          6.96          6.18         1.26 o                         
   4   5   5          6.57          3.92         1.19 o                         
   5   5   5          6.26          3.22         1.35 o                         
   6   5   5          6.12          3.85         1.27 o                         
 -10   6   5          0.19          2.45         2.05 o                         
  -9   6   5          8.27         10.60         4.85 o                         
  -8   6   5         32.67         32.41         2.62 o                         
  -7   6   5         64.98         62.54         2.58 o                         
  -6   6   5         37.20         36.57         1.31 o                         
  -5   6   5         74.51         75.01         1.85 o                         
  -4   6   5         44.92         47.10         1.34 o                         
  -3   6   5          5.46          4.47         0.64 o                         
  -2   6   5        957.58        957.47        10.05 o                         
  -1   6   5        117.23        120.96         2.85 o                         
   0   6   5        109.03        110.78         2.51 o                         
   1   6   5         95.56         87.41         2.64 o                         
   2   6   5         52.59         48.47         2.02 o                         
   3   6   5          8.19          8.21         1.06 o                         
   4   6   5         79.43         81.57         2.53 o                         
   5   6   5          1.99          1.80         0.96 o                         
   6   6   5         17.13         22.88         3.31 o                         
 -10   7   5          2.40          0.66         2.16 o                         
  -9   7   5          4.37          8.91         3.10 o                         
  -8   7   5         29.23         25.82         2.75 o                         
  -7   7   5        129.82        122.58         6.53 o                         
  -6   7   5          6.11          5.01         1.10 o                         
  -5   7   5         14.52         18.35         1.03 o                         
  -4   7   5          2.59          2.40         0.55 o                         
  -3   7   5         15.00         19.06         0.91 o                         
  -2   7   5          9.10          9.42         0.83 o                         
  -1   7   5        221.94        201.05         4.02 o                         
   0   7   5          7.24          8.20         0.91 o                         
   1   7   5          0.37         -0.47         0.64 o                         
   2   7   5          0.07          0.71         0.82 o                         
   3   7   5         15.34         19.66         1.25 o                         
   4   7   5          6.15          7.45         1.97 o                         
   5   7   5          3.39          0.74         2.09 o                         
   6   7   5         39.41         48.09         4.47 o                         
 -10   8   5          6.73          5.14         2.45 o                         
  -9   8   5         25.58         24.09         3.76 o                         
  -8   8   5          0.63          0.41         1.40 o                         
  -7   8   5          2.02          4.55         1.43 o                         
  -6   8   5         19.06         17.59         1.72 o                         
  -5   8   5         48.07         45.59         1.75 o                         
  -4   8   5          2.22          4.36         0.83 o                         
  -3   8   5        209.36        212.42         2.94 o                         
  -2   8   5        235.74        249.03         4.03 o                         
  -1   8   5        414.52        397.27         6.54 o                         
   0   8   5        217.63        204.84         3.76 o                         
   1   8   5        382.86        387.22         6.42 o                         
   2   8   5          0.00          1.87         0.77 o                         
   3   8   5         75.16         75.19         4.19 o                         
   4   8   5        247.65        233.33        11.91 o                         
   5   8   5          1.15          1.02         2.13 o                         
   6   8   5         17.78         16.15         3.39 o                         
  -9   9   5         24.06         25.82         2.90 o                         
  -8   9   5         10.28          7.15         1.84 o                         
  -7   9   5         16.19         14.15         3.42 o                         
  -6   9   5          2.27          0.79         1.05 o                         
  -5   9   5          7.15          7.22         1.24 o                         
  -4   9   5         11.35          9.82         0.89 o                         
  -3   9   5          3.09          1.85         0.70 o                         
  -2   9   5         73.94         72.15         2.02 o                         
  -1   9   5        142.77        142.39         3.11 o                         
   0   9   5         22.40         21.76         1.48 o                         
   1   9   5        235.02        212.08         5.37 o                         
   2   9   5         13.95         15.33         0.92 o                         
   3   9   5         10.01          0.19         2.24 o                         
   4   9   5         66.45         68.46         5.77 o                         
   5   9   5         15.61          3.69         4.01 o                         
   6   9   5         12.89         20.90         6.40 o                         
  -9  10   5         28.23         35.57         3.15 o                         
  -8  10   5          2.02          2.57         1.62 o                         
  -7  10   5          4.69          7.36         1.84 o                         
  -6  10   5          7.08          6.63         1.52 o                         
  -5  10   5         68.09         67.33         2.81 o                         
  -4  10   5          9.67          8.99         0.91 o                         
  -3  10   5          3.72          2.68         0.79 o                         
  -2  10   5         74.77         77.02         2.23 o                         
  -1  10   5        457.46        464.75         7.45 o                         
   0  10   5          0.47          1.54         0.80 o                         
   1  10   5          9.65         10.83         1.16 o                         
   2  10   5          2.27          3.66         2.24 o                         
   3  10   5         41.59         31.72         4.17 o                         
   4  10   5         11.23         15.53         3.43 o                         
   5  10   5         20.85         34.54         6.89 o                         
  -9  11   5          0.22          3.67         1.77 o                         
  -8  11   5          3.85          6.31         1.79 o                         
  -7  11   5         10.59         10.79         2.11 o                         
  -6  11   5        104.40        106.59         4.06 o                         
  -5  11   5          6.28          4.15         1.33 o                         
  -4  11   5         99.39         96.20         3.57 o                         
  -3  11   5         98.88        108.08         3.95 o                         
  -2  11   5         14.32         17.48         1.72 o                         
  -1  11   5        158.96        155.18         3.99 o                         
   0  11   5        325.82        341.30         6.61 o                         
   1  11   5         34.53         34.68         1.71 o                         
   2  11   5          0.94         -0.03         1.93 o                         
   3  11   5          3.12         -0.79         2.15 o                         
   4  11   5          2.47         -0.08         2.44 o                         
   5  11   5          1.36         -1.88         3.84 o                         
  -8  12   5         21.54         21.82         3.33 o                         
  -7  12   5         68.19         66.56         3.94 o                         
  -6  12   5         10.83         17.73         2.04 o                         
  -5  12   5         18.97         16.43         1.89 o                         
  -4  12   5         10.35         13.43         1.94 o                         
  -3  12   5         28.78         29.50         1.81 o                         
  -2  12   5         57.95         63.07         2.52 o                         
  -1  12   5          8.06         10.67         1.34 o                         
   0  12   5          4.48          4.40         1.21 o                         
   1  12   5         99.75         80.78         2.48 o                         
   2  12   5         21.48         26.28         4.04 o                         
   3  12   5          0.02          3.08         2.71 o                         
   4  12   5          5.98          2.75         3.27 o                         
   5  12   5         12.08         11.77         5.20 o                         
  -8  13   5          2.05          3.97         1.80 o                         
  -7  13   5         13.10         13.21         2.54 o                         
  -6  13   5          0.69         -1.10         2.14 o                         
  -5  13   5         13.35          8.60         1.86 o                         
  -4  13   5         10.17          8.66         3.07 o                         
  -3  13   5         16.17         23.95         1.53 o                         
  -2  13   5         67.54         59.39         2.87 o                         
  -1  13   5         47.56         49.14         2.56 o                         
   0  13   5         17.11         24.27         1.96 o                         
   1  13   5          3.19          3.03         1.75 o                         
   2  13   5         40.62         34.15         4.57 o                         
   3  13   5         29.93         39.68         5.01 o                         
   4  13   5         21.55         25.41         4.53 o                         
  -7  14   5          0.04         -1.26         1.68 o                         
  -6  14   5          8.50          7.93         1.89 o                         
  -5  14   5          0.13         -0.43         1.41 o                         
  -4  14   5          0.09         -0.01         1.45 o                         
  -3  14   5          1.38          2.10         1.70 o                         
  -2  14   5         14.68         16.00         1.58 o                         
  -1  14   5          6.42          7.57         1.44 o                         
   0  14   5          0.13          1.92         1.27 o                         
   1  14   5         14.47         12.49         2.40 o                         
   2  14   5         68.77         74.66         6.28 o                         
   3  14   5          1.35          3.08         3.35 o                         
   4  14   5          8.87          5.66         3.58 o                         
  -7  15   5          0.29         -0.23         1.66 o                         
  -6  15   5          9.17          6.61         1.87 o                         
  -5  15   5          1.79          2.39         1.46 o                         
  -4  15   5        122.30        115.07         6.09 o                         
  -3  15   5         51.52         40.34         3.87 o                         
  -2  15   5          2.20         -0.27         0.90 o                         
  -1  15   5         31.20         29.67         2.10 o                         
   0  15   5          0.06          1.50         1.29 o                         
   1  15   5          5.73          2.76         2.24 o                         
   2  15   5         78.55         64.62         8.57 o                         
   3  15   5         40.01         39.21         5.50 o                         
  -6  16   5          1.72          3.86         1.73 o                         
  -5  16   5          0.13          0.67         1.40 o                         
  -4  16   5          1.31         -0.40         2.00 o                         
  -3  16   5          0.07         -0.36         1.76 o                         
  -2  16   5          7.07         10.50         1.16 o                         
  -1  16   5         29.36         25.47         1.96 o                         
   0  16   5          1.73          0.50         1.05 o                         
   1  16   5          8.43         12.72         2.99 o                         
   2  16   5         23.29         23.29         6.25 o                         
  -5  17   5         24.57         19.33         2.81 o                         
  -4  17   5          0.73         -1.84         1.84 o                         
  -3  17   5          5.00          3.55         2.46 o                         
  -2  17   5         20.76         17.74         3.26 o                         
  -1  17   5          3.05          1.98         1.20 o                         
   0  17   5         69.49         78.83         2.96 o                         
   1  17   5          2.07         -0.03         2.25 o                         
   2  17   5          7.14          6.88         5.22 o                         
  -4  18   5          1.27          2.83         2.21 o                         
  -3  18   5          1.39          1.81         2.18 o                         
  -2  18   5          3.16          3.14         2.04 o                         
  -1  18   5         14.16         15.96         1.59 o                         
   0  18   5          0.01         -0.52         1.71 o                         
 -10   0   6         35.36         54.10         3.33 o                         
  -9   0   6          4.22          5.38         1.66 o                         
  -8   0   6         18.21         13.74         1.78 o                         
  -7   0   6          2.13          0.85         1.68 o                         
  -6   0   6       1653.11       1675.53        24.03 o                         
  -5   0   6        127.31        119.83         3.05 o                         
  -4   0   6        653.45        631.92        10.60 o                         
  -3   0   6          0.96          1.67         0.79 o                         
  -2   0   6        312.43        343.63         6.30 o                         
  -1   0   6         10.67         11.84         1.36 o                         
   0   0   6        553.58        534.04         9.88 o                         
   1   0   6        169.38        163.55         5.65 o                         
   2   0   6        690.50        723.54        14.73 o                         
   3   0   6          8.61          5.48         1.37 o                         
   4   0   6         24.91         17.15         4.01 o                         
   5   0   6          0.93         -1.28         2.34 o                         
   6   0   6          1.62          3.00         2.95 o                         
 -10   1   6          2.26          2.59         1.04 o                         
  -9   1   6          7.76          9.08         1.27 o                         
  -8   1   6          4.63          2.03         0.91 o                         
  -7   1   6        177.14        176.26         3.52 o                         
  -6   1   6        488.61        512.47         6.36 o                         
  -5   1   6         32.75         35.98         1.32 o                         
  -4   1   6         10.68         10.38         0.81 o                         
  -3   1   6         15.37         24.66         1.18 o                         
  -2   1   6        182.21        191.98         3.14 o                         
  -1   1   6         24.55         22.83         1.13 o                         
   0   1   6         44.07         43.45         1.45 o                         
   1   1   6        172.96        173.03         3.93 o                         
   2   1   6        112.00        110.31         2.99 o                         
   3   1   6         28.21         26.46         2.16 o                         
   4   1   6         17.29         17.29         1.73 o                         
   5   1   6         12.07         17.27         2.92 o                         
   6   1   6          9.47         11.75         5.43 o                         
 -10   2   6         10.94         12.66         1.19 o                         
  -9   2   6          1.35         -0.02         0.86 o                         
  -8   2   6         29.70         28.40         1.65 o                         
  -7   2   6        139.03        134.35         3.01 o                         
  -6   2   6         78.81         80.92         2.27 o                         
  -5   2   6         45.52         40.90         1.33 o                         
  -4   2   6         33.61         34.90         1.23 o                         
  -3   2   6        257.70        251.41         3.62 o                         
  -2   2   6         84.80         89.39         1.91 o                         
  -1   2   6        377.11        389.94         4.90 o                         
   0   2   6        227.40        230.18         3.81 o                         
   1   2   6         57.19         58.72         2.95 o                         
   2   2   6         72.14         75.08         3.02 o                         
   3   2   6         24.68         23.26         2.19 o                         
   4   2   6          1.15          1.27         1.26 o                         
   5   2   6         16.50         18.76         1.57 o                         
   6   2   6          3.24          5.82         2.93 o                         
 -10   3   6          0.12         -0.31         1.42 o                         
  -9   3   6         16.38         17.60         1.37 o                         
  -8   3   6         15.86         13.23         1.31 o                         
  -7   3   6         51.89         43.24         1.79 o                         
  -6   3   6          0.58          0.73         0.68 o                         
  -5   3   6          1.17          0.84         0.57 o                         
  -4   3   6          0.35          0.30         0.48 o                         
  -3   3   6         15.91         20.97         1.07 o                         
  -2   3   6        412.30        425.17         5.25 o                         
  -1   3   6         61.69         73.46         1.78 o                         
   0   3   6        276.50        280.04         4.76 o                         
   1   3   6         92.14         79.04         3.85 o                         
   2   3   6         36.10         31.07         2.14 o                         
   3   3   6          0.02          0.47         1.18 o                         
   4   3   6         20.27         18.74         2.09 o                         
   5   3   6         15.97         13.06         1.83 o                         
   6   3   6          9.30          9.03         2.64 o                         
 -10   4   6          0.56          0.07         1.52 o                         
  -9   4   6         15.62         15.67         2.08 o                         
  -8   4   6        128.92        123.53         3.02 o                         
  -7   4   6         18.94         15.00         1.28 o                         
  -6   4   6         59.46         58.25         1.91 o                         
  -5   4   6          0.31          0.60         0.56 o                         
  -4   4   6          0.63          1.25         0.56 o                         
  -3   4   6         27.19         30.26         1.31 o                         
  -2   4   6         15.33         14.29         0.95 o                         
  -1   4   6         55.12         51.34         1.75 o                         
   0   4   6         25.96         27.98         1.51 o                         
   1   4   6        116.61        123.96         6.14 o                         
   2   4   6          7.62          8.97         1.44 o                         
   3   4   6          0.02         -0.97         0.99 o                         
   4   4   6          0.25         -0.32         1.21 o                         
   5   4   6         13.18         12.60         1.93 o                         
   6   4   6         26.99         27.39         3.76 o                         
 -10   5   6          0.03         -1.99         2.76 o                         
  -9   5   6          0.06          0.92         1.40 o                         
  -8   5   6         44.42         42.73         1.87 o                         
  -7   5   6         11.79          8.64         1.23 o                         
  -6   5   6         31.84         32.81         1.48 o                         
  -5   5   6         33.58         40.65         1.55 o                         
  -4   5   6        104.50        116.82         3.18 o                         
  -3   5   6         22.25         22.63         1.21 o                         
  -2   5   6        367.25        394.70         5.06 o                         
  -1   5   6         13.68         12.42         1.12 o                         
   0   5   6        231.33        220.31         7.18 o                         
   1   5   6         12.99         13.98         1.76 o                         
   2   5   6         76.66         75.01         5.31 o                         
   3   5   6        180.48        168.41         8.51 o                         
   4   5   6         64.21         69.25         3.43 o                         
   5   5   6          0.90          1.26         1.34 o                         
 -10   6   6         11.65         12.16         3.20 o                         
  -9   6   6          0.44         -0.64         1.43 o                         
  -8   6   6          0.20         -0.13         1.26 o                         
  -7   6   6         16.24         18.43         1.60 o                         
  -6   6   6        163.14        165.01         3.48 o                         
  -5   6   6          4.71          3.08         0.81 o                         
  -4   6   6         20.27         21.91         1.16 o                         
  -3   6   6          0.02         -0.43         0.57 o                         
  -2   6   6         51.17         54.47         2.06 o                         
  -1   6   6         54.60         52.19         1.95 o                         
   0   6   6        200.85        204.67         4.24 o                         
   1   6   6         11.77          7.68         1.36 o                         
   2   6   6         38.92         41.52         2.76 o                         
   3   6   6          0.03          1.28         1.04 o                         
   4   6   6         78.67         71.17         3.39 o                         
   5   6   6          8.14          6.19         1.42 o                         
 -10   7   6          0.19          5.59         2.39 o                         
  -9   7   6         10.45         14.83         2.66 o                         
  -8   7   6          0.08         -0.53         2.04 o                         
  -7   7   6         16.27         15.00         1.27 o                         
  -6   7   6         39.67         41.58         2.56 o                         
  -5   7   6        297.27        285.29         4.92 o                         
  -4   7   6        113.80        112.89         2.78 o                         
  -3   7   6        219.49        213.49         3.55 o                         
  -2   7   6         28.00         29.05         1.57 o                         
  -1   7   6        456.09        470.16         7.65 o                         
   0   7   6         91.56         96.25         3.14 o                         
   1   7   6        141.94        144.51         5.34 o                         
   2   7   6         20.62         20.19         2.08 o                         
   3   7   6          0.43          2.19         1.14 o                         
   4   7   6          4.20          8.69         1.43 o                         
   5   7   6         20.04         17.46         3.46 o                         
  -9   8   6          2.88          9.48         2.23 o                         
  -8   8   6          3.27          2.44         1.57 o                         
  -7   8   6         32.55         35.02         4.28 o                         
  -6   8   6         30.58         31.02         1.55 o                         
  -5   8   6         43.36         46.84         1.86 o                         
  -4   8   6        204.27        198.70         4.14 o                         
  -3   8   6         35.90         37.56         1.88 o                         
  -2   8   6        238.95        261.59         5.09 o                         
  -1   8   6          2.89          2.39         1.17 o                         
   0   8   6          0.69          1.06         1.09 o                         
   1   8   6         50.12         46.12         2.94 o                         
   2   8   6         51.11         50.87         3.10 o                         
   3   8   6          2.16          4.41         1.15 o                         
   4   8   6          8.47         16.21         5.26 o                         
   5   8   6          1.60          5.23         2.78 o                         
  -9   9   6          4.94          5.91         2.08 o                         
  -8   9   6          7.24          6.33         2.05 o                         
  -7   9   6         67.73         61.98         3.54 o                         
  -6   9   6         13.93         16.14         1.79 o                         
  -5   9   6          1.48          0.67         0.77 o                         
  -4   9   6         43.30         47.33         1.88 o                         
  -3   9   6         39.74         46.37         2.07 o                         
  -2   9   6        300.19        294.46         6.11 o                         
  -1   9   6         78.91         64.81         4.24 o                         
   0   9   6          3.05          1.84         1.16 o                         
   1   9   6          5.80          5.12         2.40 o                         
   2   9   6         66.42         68.99         2.64 o                         
   3   9   6         18.79         14.03         3.81 o                         
   4   9   6         37.39         46.82         7.47 o                         
   5   9   6          0.14         -3.09         3.89 o                         
  -9  10   6         53.20         59.77         4.37 o                         
  -8  10   6          1.20          0.68         1.67 o                         
  -7  10   6          0.12          0.65         1.47 o                         
  -6  10   6          2.10         -0.64         1.09 o                         
  -5  10   6         13.29          8.67         0.99 o                         
  -4  10   6         20.06         18.93         1.49 o                         
  -3  10   6          0.53          0.42         0.93 o                         
  -2  10   6          9.38         15.73         1.63 o                         
  -1  10   6        558.75        552.48        11.00 o                         
   0  10   6          0.11          0.00         1.06 o                         
   1  10   6          5.54          4.29         1.35 o                         
   2  10   6         60.28         53.07         4.44 o                         
   3  10   6         18.23         18.11         4.93 o                         
   4  10   6          5.25          9.78         4.50 o                         
  -9  11   6         19.81         24.66         3.07 o                         
  -8  11   6          8.67          7.13         2.06 o                         
  -7  11   6         12.33         13.94         3.90 o                         
  -6  11   6         16.62         12.99         1.89 o                         
  -5  11   6          8.92          7.85         0.98 o                         
  -4  11   6          1.87          0.01         0.87 o                         
  -3  11   6          2.26          3.90         1.14 o                         
  -2  11   6         10.33         10.55         1.35 o                         
  -1  11   6          1.61          1.87         0.98 o                         
   0  11   6         25.58         21.17         1.71 o                         
   1  11   6          2.12          3.42         1.47 o                         
   2  11   6         10.97          9.21         2.88 o                         
   3  11   6          2.41          0.73         2.74 o                         
   4  11   6          6.02          8.21         3.54 o                         
  -8  12   6          3.16          3.77         1.92 o                         
  -7  12   6          7.31          5.34         2.35 o                         
  -6  12   6         22.40         28.38         2.84 o                         
  -5  12   6          7.30         13.21         2.05 o                         
  -4  12   6          0.48          0.56         0.90 o                         
  -3  12   6         13.65          9.93         1.43 o                         
  -2  12   6          0.51          0.89         1.05 o                         
  -1  12   6         25.66         21.96         1.93 o                         
   0  12   6          0.62          2.20         1.19 o                         
   1  12   6          1.72          1.07         1.82 o                         
   2  12   6         90.47         81.12         6.47 o                         
   3  12   6          2.46          5.33         3.19 o                         
   4  12   6          6.26          6.61         4.10 o                         
  -8  13   6          7.41          6.22         2.60 o                         
  -7  13   6          0.56          2.13         2.03 o                         
  -6  13   6         15.98         15.88         2.47 o                         
  -5  13   6          0.54          1.41         1.57 o                         
  -4  13   6         39.14         37.60         2.43 o                         
  -3  13   6         56.40         60.43         2.77 o                         
  -2  13   6          8.25          8.31         1.98 o                         
  -1  13   6         92.39         85.93         7.74 o                         
   0  13   6          2.72          2.88         1.32 o                         
   1  13   6         15.42         16.86         3.64 o                         
   2  13   6         14.95         16.88         4.03 o                         
   3  13   6         41.42         44.58         5.68 o                         
  -7  14   6          1.33          0.66         1.95 o                         
  -6  14   6         31.98         28.79         2.99 o                         
  -5  14   6          4.91          5.68         3.02 o                         
  -4  14   6         77.42         80.35         8.10 o                         
  -3  14   6          3.37          3.56         1.18 o                         
  -2  14   6         33.24         37.10         2.41 o                         
  -1  14   6          0.15          1.03         1.17 o                         
   0  14   6        111.03        120.65         4.70 o                         
   1  14   6         39.38         49.79         5.41 o                         
   2  14   6          6.36          2.65         2.87 o                         
   3  14   6         20.76         29.94         5.23 o                         
  -6  15   6         12.17         15.73         2.51 o                         
  -5  15   6         33.58         30.00         3.92 o                         
  -4  15   6         12.38          9.60         2.66 o                         
  -3  15   6         10.37          9.58         1.33 o                         
  -2  15   6          1.43          1.78         1.22 o                         
  -1  15   6         28.07         33.91         2.44 o                         
   0  15   6         36.86         34.38         2.55 o                         
   1  15   6         50.71         45.76         7.59 o                         
   2  15   6          1.70          0.85         4.11 o                         
  -6  16   6          1.54          2.28         1.83 o                         
  -5  16   6          0.62          2.27         2.39 o                         
  -4  16   6          0.00          0.69         2.14 o                         
  -3  16   6          7.94         13.44         3.03 o                         
  -2  16   6         16.73         21.06         1.95 o                         
  -1  16   6          3.77          5.33         1.53 o                         
   0  16   6          1.74          1.20         1.21 o                         
   1  16   6          1.48          2.39         4.03 o                         
  -4  17   6         20.44         26.14         4.28 o                         
  -3  17   6          0.44         -0.81         1.94 o                         
  -2  17   6          0.01          0.93         1.15 o                         
  -1  17   6          0.19          0.39         1.44 o                         
   0  17   6         17.32         15.59         3.82 o                         
 -10   1   7         12.63         15.60         1.65 o                         
  -9   1   7          2.67          2.23         1.14 o                         
  -8   1   7        110.91        109.01         3.12 o                         
  -7   1   7         10.63          7.58         1.10 o                         
  -6   1   7         48.23         48.03         1.95 o                         
  -5   1   7          1.62          2.54         0.70 o                         
  -4   1   7         21.43         21.07         1.23 o                         
  -3   1   7          3.79          3.21         0.71 o                         
  -2   1   7         84.63         81.10         1.97 o                         
  -1   1   7          3.91          3.25         0.84 o                         
   0   1   7         34.31         36.93         2.11 o                         
   1   1   7          3.69          4.10         1.51 o                         
   2   1   7         20.72         22.30         1.63 o                         
   3   1   7         53.10         59.74         3.18 o                         
   4   1   7         20.93         13.12         2.83 o                         
   5   1   7          0.64          0.15         2.21 o                         
 -10   2   7          8.59          8.66         1.41 o                         
  -9   2   7         29.09         27.06         1.92 o                         
  -8   2   7         41.46         41.96         2.10 o                         
  -7   2   7         77.13         67.53         2.32 o                         
  -6   2   7         86.72         82.88         3.70 o                         
  -5   2   7         10.58         11.40         1.01 o                         
  -4   2   7        119.74        132.26         2.74 o                         
  -3   2   7          1.66          1.24         0.63 o                         
  -2   2   7        109.03        112.82         2.49 o                         
  -1   2   7         44.04         44.19         1.86 o                         
   0   2   7        233.32        236.97         4.77 o                         
   1   2   7         55.10         55.88         2.43 o                         
   2   2   7         20.13         17.59         2.16 o                         
   3   2   7          0.20          0.19         1.28 o                         
   4   2   7         37.31         37.52         3.02 o                         
   5   2   7          1.40          4.12         2.36 o                         
 -10   3   7         32.36         37.93         2.40 o                         
  -9   3   7          3.21          5.17         1.76 o                         
  -8   3   7          4.81          3.90         1.25 o                         
  -7   3   7         62.37         51.40         4.22 o                         
  -6   3   7        388.98        401.95         6.16 o                         
  -5   3   7        196.37        215.84         3.77 o                         
  -4   3   7        134.15        118.42         2.48 o                         
  -3   3   7         32.24         36.93         1.45 o                         
  -2   3   7         54.68         57.67         1.82 o                         
  -1   3   7         75.67         72.90         2.47 o                         
   0   3   7       1090.53       1058.13        16.36 o                         
   1   3   7          0.35          1.05         1.17 o                         
   2   3   7          2.76         -0.08         1.24 o                         
   3   3   7         13.52         16.97         2.21 o                         
   4   3   7         46.08         48.23         4.23 o                         
   5   3   7          9.23          9.14         2.02 o                         
 -10   4   7          7.93          8.33         2.98 o                         
  -9   4   7         40.67         41.96         2.91 o                         
  -8   4   7         19.43         28.40         3.34 o                         
  -7   4   7         56.65         59.63         3.45 o                         
  -6   4   7          6.47          9.60         1.33 o                         
  -5   4   7        201.99        188.72         3.98 o                         
  -4   4   7        143.98        143.02         3.58 o                         
  -3   4   7         46.07         42.76         1.90 o                         
  -2   4   7         38.39         39.95         1.88 o                         
  -1   4   7        390.82        390.34         6.84 o                         
   0   4   7         77.47         77.63         3.37 o                         
   1   4   7         43.98         38.49         2.77 o                         
   2   4   7          7.92          5.08         1.75 o                         
   3   4   7          0.00          0.04         1.41 o                         
   4   4   7          1.46          1.92         1.55 o                         
   5   4   7         16.00         17.59         2.30 o                         
 -10   5   7         14.04         18.84         3.98 o                         
  -9   5   7          9.64         10.16         1.93 o                         
  -8   5   7          9.34         12.83         1.54 o                         
  -7   5   7         12.60         11.68         1.53 o                         
  -6   5   7        106.93        103.64         3.13 o                         
  -5   5   7         71.09         70.58         2.46 o                         
  -4   5   7         81.92         77.65         3.19 o                         
  -3   5   7         48.94         52.23         2.26 o                         
  -2   5   7          4.68          4.00         0.95 o                         
  -1   5   7        133.50        143.70         4.81 o                         
   0   5   7          7.96          9.70         1.59 o                         
   1   5   7          0.92          0.74         1.14 o                         
   2   5   7         44.19         39.49         4.42 o                         
   3   5   7         10.80         14.63         2.38 o                         
   4   5   7          8.63          8.92         2.62 o                         
 -10   6   7          6.28          5.80         4.04 o                         
  -9   6   7          0.22          0.13         3.22 o                         
  -8   6   7          3.10          2.18         1.03 o                         
  -7   6   7         19.76         23.14         1.86 o                         
  -6   6   7          6.83          8.65         1.36 o                         
  -5   6   7        127.91        126.92         3.20 o                         
  -4   6   7         46.60         57.72         2.42 o                         
  -3   6   7          8.28          4.55         1.07 o                         
  -2   6   7         13.16          8.68         1.26 o                         
  -1   6   7         63.16         55.84         2.63 o                         
   0   6   7         58.91         54.37         2.95 o                         
   1   6   7         52.81         51.74         2.91 o                         
   2   6   7        122.23        123.16         4.32 o                         
   3   6   7          0.12          2.13         1.39 o                         
   4   6   7         62.86         76.53         3.88 o                         
  -9   7   7         17.95         21.25         3.35 o                         
  -8   7   7          1.26          0.62         1.12 o                         
  -7   7   7         12.47         14.68         1.52 o                         
  -6   7   7          1.34          1.78         0.99 o                         
  -5   7   7         10.05          7.88         1.17 o                         
  -4   7   7         13.77         17.74         1.80 o                         
  -3   7   7         50.64         48.47         2.26 o                         
  -2   7   7        138.82        136.12         3.95 o                         
  -1   7   7         47.97         43.39         3.67 o                         
   0   7   7         24.87         29.59         3.18 o                         
   1   7   7          6.52          7.47         1.78 o                         
   2   7   7          8.63          9.52         1.87 o                         
   3   7   7         36.74         27.10         2.49 o                         
   4   7   7          5.55          9.30         2.05 o                         
  -9   8   7          0.05          0.98         2.19 o                         
  -8   8   7         20.98         20.07         2.60 o                         
  -7   8   7          4.72          5.83         1.59 o                         
  -6   8   7          3.05          4.17         1.11 o                         
  -5   8   7          7.33          6.56         1.18 o                         
  -4   8   7         87.22        105.20         5.62 o                         
  -3   8   7          8.10          2.93         1.45 o                         
  -2   8   7          2.05          0.96         1.10 o                         
  -1   8   7         68.11         75.77         4.01 o                         
   0   8   7          1.82         -0.90         1.46 o                         
   1   8   7          2.31          0.80         1.38 o                         
   2   8   7         31.67         29.57         2.68 o                         
   3   8   7          0.18          1.40         1.81 o                         
   4   8   7         20.11         25.05         6.30 o                         
  -9   9   7          4.34          4.67         2.14 o                         
  -8   9   7          0.68          1.02         1.65 o                         
  -7   9   7         23.19         17.24         2.88 o                         
  -6   9   7         10.41         10.27         1.28 o                         
  -5   9   7         16.25         16.16         1.85 o                         
  -4   9   7         72.22         68.86         2.83 o                         
  -3   9   7         54.03         55.09         2.66 o                         
  -2   9   7          1.14          0.58         1.13 o                         
  -1   9   7         86.39         87.16         4.45 o                         
   0   9   7          0.48          1.26         1.49 o                         
   1   9   7          0.04         -1.11         1.28 o                         
   2   9   7          0.76          1.82         1.50 o                         
   3   9   7          0.00          5.68         4.06 o                         
  -8  10   7          1.17          2.27         1.85 o                         
  -7  10   7          3.34          1.80         1.57 o                         
  -6  10   7          9.17         12.31         1.15 o                         
  -5  10   7         79.21         71.59         4.90 o                         
  -4  10   7         31.10         34.57         3.11 o                         
  -3  10   7          6.72          6.94         1.40 o                         
  -2  10   7         23.85         26.53         2.15 o                         
  -1  10   7         62.74         70.99         3.46 o                         
   0  10   7         22.70         22.52         2.57 o                         
   1  10   7          9.11          9.71         2.17 o                         
   2  10   7         47.29         58.84         3.20 o                         
   3  10   7          0.03         -1.12         2.70 o                         
  -8  11   7          3.17          0.64         2.06 o                         
  -7  11   7          1.18          2.73         2.30 o                         
  -6  11   7         14.87         12.30         2.18 o                         
  -5  11   7         18.02         23.21         2.25 o                         
  -4  11   7         81.40         72.84         3.22 o                         
  -3  11   7          7.14          8.38         1.65 o                         
  -2  11   7         45.35         46.60         2.65 o                         
  -1  11   7          0.88          1.31         1.24 o                         
   0  11   7         83.12         94.54         5.61 o                         
   1  11   7          2.15          3.29         1.31 o                         
   2  11   7         41.17         45.90         5.44 o                         
   3  11   7         11.86         14.01         4.01 o                         
  -8  12   7          1.54          1.91         2.31 o                         
  -7  12   7         11.82         12.97         2.96 o                         
  -6  12   7          6.61          7.78         2.03 o                         
  -5  12   7         13.12         12.84         1.42 o                         
  -4  12   7         10.00          9.55         1.52 o                         
  -3  12   7         52.89         48.17         2.56 o                         
  -2  12   7         33.71         32.97         2.23 o                         
  -1  12   7         23.11         18.00         1.70 o                         
   0  12   7         12.74         11.92         1.69 o                         
   1  12   7         37.82         42.03         5.16 o                         
   2  12   7          8.04          3.94         4.54 o                         
  -7  13   7          0.93          1.46         2.30 o                         
  -6  13   7          3.37          2.06         1.82 o                         
  -5  13   7          4.93          2.03         2.21 o                         
  -4  13   7          0.49          0.76         1.25 o                         
  -3  13   7         55.95         58.45         3.07 o                         
  -2  13   7          6.06         12.36         2.15 o                         
  -1  13   7          0.01          3.03         1.50 o                         
   0  13   7          0.83          2.73         1.57 o                         
   1  13   7          7.00          9.11         3.91 o                         
   2  13   7          4.05          2.10         2.96 o                         
  -6  14   7          3.91          7.19         2.73 o                         
  -5  14   7          1.21          1.59         2.24 o                         
  -4  14   7         19.61         20.57         2.49 o                         
  -3  14   7          1.35          0.32         1.29 o                         
  -2  14   7          4.54          2.77         1.50 o                         
  -1  14   7          1.91          2.75         1.84 o                         
   0  14   7         18.46         22.27         2.75 o                         
   1  14   7          0.97         -3.62         3.72 o                         
  -5  15   7         22.48         16.95         3.40 o                         
  -4  15   7         27.16         21.80         1.95 o                         
  -3  15   7          0.15          0.97         1.23 o                         
  -2  15   7          0.43          1.05         1.41 o                         
  -1  15   7          0.22         -0.96         2.15 o                         
   0  15   7          3.29          8.77         2.00 o                         
  -4  16   7          0.03          0.92         2.52 o                         
  -3  16   7          0.02          0.68         1.21 o                         
  -2  16   7          0.45          1.75         1.45 o                         
  -1  16   7          7.97          9.55         1.90 o                         
 -10   0   8         37.49         33.92         3.29 o                         
  -9   0   8          3.28          8.45         2.11 o                         
  -8   0   8          2.09          2.12         1.56 o                         
  -7   0   8         18.03         10.84         1.96 o                         
  -6   0   8        305.62        278.93        10.41 o                         
  -5   0   8          9.00         10.36         2.67 o                         
  -4   0   8         35.60         20.15         3.64 o                         
  -3   0   8         86.60         87.31         4.14 o                         
  -2   0   8         11.20         14.62         3.21 o                         
  -1   0   8          0.26         -1.54         1.54 o                         
   0   0   8        879.00        864.05        21.68 o                         
   1   0   8        181.45        218.85         8.09 o                         
   2   0   8          2.18          3.21         1.71 o                         
   3   0   8          4.40          8.60         4.11 o                         
   4   0   8         27.30         23.85         5.65 o                         
 -10   1   8          1.28          1.41         1.34 o                         
  -9   1   8         14.55         15.50         1.98 o                         
  -8   1   8         12.86         12.33         1.95 o                         
  -7   1   8          0.16         -0.50         1.11 o                         
  -6   1   8          0.00         -0.09         1.08 o                         
  -5   1   8         42.66         36.32         2.15 o                         
  -4   1   8         28.48         27.55         2.16 o                         
  -3   1   8         47.97         40.16         2.18 o                         
  -2   1   8          0.01         -0.04         0.98 o                         
  -1   1   8        103.43        104.14         3.15 o                         
   0   1   8          0.25          1.52         1.14 o                         
   1   1   8         10.60         10.80         1.56 o                         
   2   1   8          1.14          1.82         1.54 o                         
   3   1   8          9.44          9.60         1.98 o                         
   4   1   8          0.07         -0.50         3.61 o                         
 -10   2   8         32.99         32.26         2.67 o                         
  -9   2   8         20.06         19.14         2.27 o                         
  -8   2   8          4.32          5.39         1.50 o                         
  -7   2   8         10.55         11.57         1.59 o                         
  -6   2   8          0.80          0.60         1.06 o                         
  -5   2   8          0.56         -0.31         0.90 o                         
  -4   2   8         37.47         40.88         2.47 o                         
  -3   2   8          0.82          0.52         0.92 o                         
  -2   2   8         96.31        103.07         3.16 o                         
  -1   2   8          1.56          0.52         0.97 o                         
   0   2   8          0.82          0.72         1.00 o                         
   1   2   8          0.56         -0.41         1.41 o                         
   2   2   8          1.28         -0.73         1.46 o                         
   3   2   8         10.16         14.01         3.82 o                         
   4   2   8          0.15         -1.09         1.09 o                         
 -10   3   8          7.13          6.64         1.85 o                         
  -9   3   8          1.87          2.33         2.00 o                         
  -8   3   8          1.57         -0.54         1.22 o                         
  -7   3   8         46.95         56.03         2.68 o                         
  -6   3   8         65.33         75.49         2.97 o                         
  -5   3   8        108.45         99.29         3.25 o                         
  -4   3   8         16.32         17.70         1.97 o                         
  -3   3   8          9.38         11.15         1.60 o                         
  -2   3   8          4.74          3.32         1.10 o                         
  -1   3   8         26.27         27.61         2.45 o                         
   0   3   8          8.35          6.02         2.01 o                         
   1   3   8          2.39          2.31         1.52 o                         
   2   3   8          1.31          2.76         1.63 o                         
   3   3   8          3.91          4.58         1.78 o                         
  -9   4   8          1.56          0.37         1.31 o                         
  -8   4   8          8.15          5.68         1.48 o                         
  -7   4   8          3.11          2.89         1.35 o                         
  -6   4   8          0.00          1.18         1.09 o                         
  -5   4   8          1.27          1.92         1.09 o                         
  -4   4   8          0.37          1.11         0.98 o                         
  -3   4   8          3.83          2.70         1.44 o                         
  -2   4   8        204.63        228.42         6.32 o                         
  -1   4   8          7.03          6.29         1.62 o                         
   0   4   8         15.88         16.21         2.10 o                         
   1   4   8          4.54          1.51         1.49 o                         
   2   4   8          6.35          6.47         1.84 o                         
   3   4   8          1.18         -1.43         1.43 o                         
  -9   5   8          2.42          4.80         1.38 o                         
  -8   5   8          0.03         -0.03         1.22 o                         
  -7   5   8          0.33          0.85         1.23 o                         
  -6   5   8          0.00          0.59         1.23 o                         
  -5   5   8         36.05         36.57         2.24 o                         
  -4   5   8          7.86          7.88         1.33 o                         
  -3   5   8         76.93         90.25         3.88 o                         
  -2   5   8        131.87        122.10         5.23 o                         
  -1   5   8          0.02         -0.92         1.48 o                         
   0   5   8         55.29         55.17         3.22 o                         
   1   5   8         21.11         16.76         3.47 o                         
   2   5   8          7.82          7.90         2.26 o                         
   3   5   8          1.92          1.29         1.61 o                         
  -9   6   8         10.35         13.56         1.49 o                         
  -8   6   8          1.28          1.37         1.24 o                         
  -7   6   8          1.60          1.21         1.24 o                         
  -6   6   8         16.85         21.61         2.03 o                         
  -5   6   8         33.43         40.88         2.32 o                         
  -4   6   8          4.85          3.52         1.17 o                         
  -3   6   8          0.18          0.55         1.30 o                         
  -2   6   8          5.53          6.18         2.38 o                         
  -1   6   8          8.22          4.02         1.77 o                         
   0   6   8         23.90         23.17         2.78 o                         
   1   6   8          2.49          6.70         2.03 o                         
   2   6   8          0.01         -1.50         1.50 o                         
   3   6   8          0.03         -0.15         1.52 o                         
  -9   7   8          3.65          0.23         2.83 o                         
  -8   7   8          5.91          5.27         1.34 o                         
  -7   7   8          8.96          7.89         1.50 o                         
  -6   7   8          7.22          9.42         1.63 o                         
  -5   7   8        287.59        276.83         6.92 o                         
  -4   7   8         55.97         63.75         2.77 o                         
  -3   7   8          5.08          1.23         1.78 o                         
  -2   7   8          9.55          8.10         1.97 o                         
  -1   7   8         90.34         85.92         4.51 o                         
   0   7   8        102.09        103.47         4.99 o                         
   1   7   8         48.00         50.03         3.73 o                         
   2   7   8         35.86         47.15         4.13 o                         
   3   7   8          0.00          2.27         3.81 o                         
  -9   8   8          0.05         -1.72         2.31 o                         
  -8   8   8          4.57          4.92         1.42 o                         
  -7   8   8          7.61          7.85         1.46 o                         
  -6   8   8         27.17         24.29         2.10 o                         
  -5   8   8          0.31          3.34         1.54 o                         
  -4   8   8          3.04          1.93         1.31 o                         
  -3   8   8         24.54         21.11         2.84 o                         
  -2   8   8          1.22          0.60         1.55 o                         
  -1   8   8          1.34          0.95         1.53 o                         
   0   8   8         23.10         19.68         2.60 o                         
   1   8   8          0.78          2.21         2.02 o                         
   2   8   8         60.72         66.01         4.60 o                         
  -8   9   8          0.00          1.02         1.79 o                         
  -7   9   8          8.53          6.91         1.69 o                         
  -6   9   8         11.77         14.14         2.14 o                         
  -5   9   8         93.24         95.81         4.11 o                         
  -4   9   8         23.27         25.48         2.47 o                         
  -3   9   8          1.64         -0.96         1.24 o                         
  -2   9   8          0.00          0.43         1.58 o                         
  -1   9   8          4.53          1.68         1.64 o                         
   0   9   8          2.00          1.66         1.69 o                         
   1   9   8         11.59         13.98         2.43 o                         
   2   9   8         32.09         34.52         5.03 o                         
  -8  10   8         10.47         13.40         2.84 o                         
  -7  10   8          0.00          0.69         0.93 o                         
  -6  10   8          0.08         -0.91         1.24 o                         
  -5  10   8          0.03          2.42         1.45 o                         
  -4  10   8         49.15         52.05         3.11 o                         
  -3  10   8        122.23        119.21         4.09 o                         
  -2  10   8          1.70          0.91         1.74 o                         
  -1  10   8          3.89          7.06         2.69 o                         
   0  10   8          0.16          0.52         1.45 o                         
   1  10   8          0.74         -0.35         1.65 o                         
   2  10   8         12.16         14.52         2.15 o                         
  -7  11   8          1.61         -0.73         2.06 o                         
  -6  11   8          0.22          0.84         1.14 o                         
  -5  11   8          0.24         -1.09         1.38 o                         
  -4  11   8          0.12          0.05         1.40 o                         
  -3  11   8          1.32          5.33         1.70 o                         
  -2  11   8          0.24          0.60         1.65 o                         
  -1  11   8          4.20          6.18         2.01 o                         
   0  11   8          5.97          8.56         2.36 o                         
   1  11   8          2.94          2.02         1.75 o                         
  -7  12   8          3.82          3.18         2.63 o                         
  -6  12   8          8.37          6.85         1.24 o                         
  -5  12   8          8.43          8.20         1.57 o                         
  -4  12   8          9.91         14.08         1.85 o                         
  -3  12   8          0.04          1.30         1.27 o                         
  -2  12   8          0.49          3.36         1.59 o                         
  -1  12   8          0.93          1.40         1.46 o                         
   0  12   8         73.31         76.91         4.35 o                         
   1  12   8          0.97          0.91         1.61 o                         
  -6  13   8         38.23         33.84         4.64 o                         
  -5  13   8         19.64         20.51         1.86 o                         
  -4  13   8          1.66          1.09         1.45 o                         
  -3  13   8          0.82         -0.08         1.22 o                         
  -2  13   8          5.22          7.94         1.74 o                         
  -1  13   8          0.18         -1.82         1.82 o                         
   0  13   8          0.99          3.98         2.13 o                         
  -5  14   8          2.47          5.07         1.29 o                         
  -4  14   8          0.50          1.34         1.52 o                         
  -3  14   8          0.42          2.90         1.58 o                         
  -2  14   8          0.00         -0.19         1.50 o                         
  -1  14   8          4.19          6.04         2.47 o                         
  -9   1   9          0.07          1.32         2.64 o                         
  -8   1   9          0.02          1.89         2.35 o                         
  -7   1   9          3.87          9.32         2.12 o                         
  -6   1   9         14.30         12.44         3.83 o                         
  -5   1   9          0.01         -1.26         1.39 o                         
  -4   1   9         54.14         61.70         3.60 o                         
  -3   1   9          0.05         -0.19         1.18 o                         
  -2   1   9         99.50        107.30         3.47 o                         
  -1   1   9         17.40         25.11         2.35 o                         
   0   1   9         12.03         13.37         1.82 o                         
   1   1   9          2.64          5.33         1.54 o                         
   2   1   9          5.90          3.81         1.81 o                         
  -9   2   9          0.25          1.55         1.72 o                         
  -8   2   9          2.18          2.67         1.80 o                         
  -7   2   9          0.00          0.96         1.73 o                         
  -6   2   9          8.88          7.68         2.04 o                         
  -5   2   9         11.64          9.59         1.96 o                         
  -4   2   9          0.11         -1.27         1.27 o                         
  -3   2   9         83.76         88.57         3.58 o                         
  -2   2   9         23.89         21.29         2.34 o                         
  -1   2   9          0.01          0.08         1.19 o                         
   0   2   9          4.86          4.86         1.91 o                         
   1   2   9         13.19         15.01         2.45 o                         
   2   2   9          1.36          1.71         1.71 o                         
  -9   3   9         16.01         12.32         2.27 o                         
  -8   3   9          4.22          4.06         1.62 o                         
  -7   3   9          1.79          0.71         1.82 o                         
  -6   3   9          0.06         -0.32         1.91 o                         
  -5   3   9          5.07          2.15         1.55 o                         
  -4   3   9         16.80         11.21         2.06 o                         
  -3   3   9          1.76          2.24         1.59 o                         
  -2   3   9         49.78         58.13         4.10 o                         
  -1   3   9         96.51         90.55         4.19 o                         
   0   3   9         33.70         42.09         3.89 o                         
   1   3   9         61.18         54.48         3.80 o                         
   2   3   9          1.58          0.28         2.70 o                         
  -9   4   9          1.13          1.67         1.55 o                         
  -8   4   9          0.08         -0.32         1.42 o                         
  -7   4   9         22.20         22.46         3.36 o                         
  -6   4   9          2.37          3.21         1.71 o                         
  -5   4   9         31.80         23.46         2.57 o                         
  -4   4   9         37.85         41.23         3.41 o                         
  -3   4   9          9.17          8.67         2.32 o                         
  -2   4   9          8.66          6.80         2.24 o                         
  -1   4   9         20.42         23.30         3.06 o                         
   0   4   9          2.07          1.44         2.26 o                         
   1   4   9         30.92         27.70         3.14 o                         
   2   4   9         28.26         26.13         3.45 o                         
  -9   5   9          0.05         -0.04         1.44 o                         
  -8   5   9          0.57          2.47         1.46 o                         
  -7   5   9          3.60          2.15         1.48 o                         
  -6   5   9          0.00         -0.02         1.27 o                         
  -5   5   9          7.08         10.41         2.16 o                         
  -4   5   9         45.42         45.85         3.86 o                         
  -3   5   9          0.42         -0.68         1.66 o                         
  -2   5   9         17.29         13.77         2.58 o                         
  -1   5   9          0.11         -1.05         1.79 o                         
   0   5   9         16.35          9.07         2.26 o                         
   1   5   9          0.98          0.20         2.02 o                         
   2   5   9         32.00         38.47         3.45 o                         
  -8   6   9          9.08          8.42         1.92 o                         
  -7   6   9         21.34         22.28         2.30 o                         
  -6   6   9         98.98        113.29         4.19 o                         
  -5   6   9         19.37         14.78         2.69 o                         
  -4   6   9          1.83          4.57         1.99 o                         
  -3   6   9          0.54          0.81         1.83 o                         
  -2   6   9         10.92         10.38         2.77 o                         
  -1   6   9          6.29          8.31         2.29 o                         
   0   6   9         22.51         26.15         3.19 o                         
   1   6   9         16.92         25.49         3.71 o                         
  -8   7   9          3.92          3.27         1.58 o                         
  -7   7   9         18.86         18.54         2.19 o                         
  -6   7   9          0.32          0.78         1.61 o                         
  -5   7   9        103.02        108.23         5.88 o                         
  -4   7   9         12.53         11.70         2.59 o                         
  -3   7   9          0.09          0.50         1.86 o                         
  -2   7   9          8.46          6.97         2.21 o                         
  -1   7   9          1.48          1.02         1.81 o                         
   0   7   9          0.21          2.33         1.97 o                         
   1   7   9          3.02          6.94         3.05 o                         
  -8   8   9         12.46         11.61         1.81 o                         
  -7   8   9          1.68          0.94         1.56 o                         
  -6   8   9         12.78         18.90         2.40 o                         
  -5   8   9          9.57          4.88         1.85 o                         
  -4   8   9          7.20          7.07         2.39 o                         
  -3   8   9         17.51         21.91         3.11 o                         
  -2   8   9          1.07          3.34         2.14 o                         
  -1   8   9          2.06          2.79         1.92 o                         
   0   8   9         10.95         14.84         2.72 o                         
   1   8   9          0.01          0.12         2.22 o                         
  -7   9   9          0.47          0.57         1.54 o                         
  -6   9   9         28.57         32.28         2.80 o                         
  -5   9   9          0.07         -1.53         1.53 o                         
  -4   9   9          0.21         -0.17         2.96 o                         
  -3   9   9          2.61          4.52         2.18 o                         
  -2   9   9          0.23         -1.68         1.68 o                         
  -1   9   9         17.64         11.71         2.58 o                         
   0   9   9         25.14         27.60         3.29 o                         
  -7  10   9          0.00         -1.29         1.29 o                         
  -6  10   9          0.01          0.89         1.59 o                         
  -5  10   9         23.88         17.79         2.35 o                         
  -4  10   9         57.04         58.29         4.28 o                         
  -3  10   9          1.24          1.59         4.73 o                         
  -2  10   9          0.20          1.43         1.93 o                         
  -1  10   9          1.88          1.16         2.52 o                         
   0  10   9         33.20         36.15         3.56 o                         
  -6  11   9          2.17          1.91         1.47 o                         
  -5  11   9          0.08          2.31         1.76 o                         
  -4  11   9          0.87         -1.19         1.67 o                         
  -3  11   9          6.23          4.12         6.53 o                         
  -2  11   9          7.64          6.52         4.92 o                         
  -1  11   9          0.01         -0.51         2.00 o                         
  -5  12   9         13.05         10.36         1.95 o                         
  -4  12   9          0.10         -1.27         1.65 o                         
  -3  12   9          1.93          1.35         2.34 o                         
  -2  12   9          0.07          2.43         3.70 o                         
  -8   0  10         37.86         41.50         7.73 o                         
  -7   0  10          3.47         -0.75         2.60 o                         
  -6   0  10         62.42         73.93         6.19 o                         
  -5   0  10          0.65         -2.32         2.32 o                         
  -4   0  10          0.23         -0.22         2.35 o                         
  -3   0  10          3.09          5.04         2.76 o                         
  -2   0  10          2.15         -1.07         2.05 o                         
  -1   0  10         10.89          9.17         2.75 o                         
   0   0  10         39.68         34.40         3.81 o                         
  -8   1  10         12.83         13.05         3.09 o                         
  -7   1  10          1.46          1.55         1.89 o                         
  -6   1  10          1.14         -0.51         1.60 o                         
  -5   1  10          6.70          6.61         2.08 o                         
  -4   1  10          4.63          3.22         2.81 o                         
  -3   1  10          0.39         -0.48         1.56 o                         
  -2   1  10         14.33         13.12         2.47 o                         
  -1   1  10          7.92          5.59         1.78 o                         
   0   1  10         13.50         16.26         2.19 o                         
  -8   2  10          0.02         -0.28         2.19 o                         
  -7   2  10          0.72          1.54         1.83 o                         
  -6   2  10          6.98          4.95         2.08 o                         
  -5   2  10          6.78          9.01         2.18 o                         
  -4   2  10         32.37         35.49         3.28 o                         
  -3   2  10          2.64          1.85         1.69 o                         
  -2   2  10         11.67          9.24         2.28 o                         
  -1   2  10         18.92         33.14         3.43 o                         
   0   2  10          0.30          3.90         2.12 o                         
  -8   3  10          0.39          3.81         2.92 o                         
  -7   3  10          1.21         -0.06         2.05 o                         
  -6   3  10         15.67         13.15         3.51 o                         
  -5   3  10          0.63         -0.43         1.73 o                         
  -4   3  10          7.10          5.07         2.26 o                         
  -3   3  10          0.01         -1.81         1.81 o                         
  -2   3  10          0.09         -0.02         2.10 o                         
  -1   3  10          9.92         11.04         3.34 o                         
   0   3  10          9.25          9.56         2.49 o                         
  -8   4  10          0.76         -0.66         2.18 o                         
  -7   4  10          2.39          0.50         2.32 o                         
  -6   4  10          0.11          1.34         1.88 o                         
  -5   4  10          4.11          7.31         2.54 o                         
  -4   4  10         56.47         62.28         5.80 o                         
  -3   4  10          4.87          0.95         2.02 o                         
  -2   4  10          0.14          0.95         2.03 o                         
  -1   4  10         11.63         17.02         3.65 o                         
   0   4  10          9.78          7.01         3.40 o                         
  -7   5  10         19.31         17.82         3.27 o                         
  -6   5  10          0.07          4.26         2.66 o                         
  -5   5  10          4.94          6.23         2.43 o                         
  -4   5  10         18.99         14.65         2.88 o                         
  -3   5  10          0.15         -1.67         2.00 o                         
  -2   5  10         54.65         63.27         4.75 o                         
  -1   5  10         13.69          8.79         3.26 o                         
   0   5  10          7.65         11.81         5.22 o                         
  -7   6  10         15.78         18.33         4.04 o                         
  -6   6  10          2.74          4.61         4.53 o                         
  -5   6  10          1.21          1.02         2.18 o                         
  -4   6  10          0.02          1.39         2.16 o                         
  -3   6  10         13.98         19.14         3.12 o                         
  -2   6  10          0.14         -0.93         2.11 o                         
  -1   6  10          0.57          1.62         2.28 o                         
  -7   7  10          1.04         -0.29         1.83 o                         
  -6   7  10         14.87         17.00         4.00 o                         
  -5   7  10          2.44          2.37         2.85 o                         
  -4   7  10         14.41         12.47         2.96 o                         
  -3   7  10          0.04          1.83         2.16 o                         
  -2   7  10          0.52          2.40         2.23 o                         
  -1   7  10          0.34          0.13         2.11 o                         
  -6   8  10          3.54          4.52         3.08 o                         
  -5   8  10          0.18          2.15         2.89 o                         
  -4   8  10          0.92          0.24         2.69 o                         
  -3   8  10         12.37         10.32         2.80 o                         
  -2   8  10          0.00          2.16         2.33 o                         
  -5   9  10          1.84          4.25         3.15 o                         
  -4   9  10          1.80          1.66         2.84 o                         
  -3   9  10          0.29         -0.11         2.52 o                         
  -2   9  10          2.08         -1.39         2.13 o                         
  -6   1  11          0.00          3.14         2.17 o                         
  -5   1  11          8.61          7.73         2.95 o                         
  -4   1  11          7.49          5.38         3.23 o                         
  -3   1  11          1.19          1.49         2.94 o                         
  -2   1  11          2.43          3.16         2.20 o                         
  -6   2  11          0.01         -0.90         2.77 o                         
  -5   2  11          1.82          2.17         2.45 o                         
  -4   2  11         15.09         11.82         4.39 o                         
  -3   2  11          0.89          2.25         4.73 o                         
  -6   3  11          8.85          8.35         2.93 o                         
  -5   3  11          6.74          3.38         2.56 o                         
  -4   3  11         21.93         36.08         6.77 o                         
  -3   3  11         24.08         23.56         4.34 o                         
  -5   4  11          5.90          2.33         2.60 o                         
  -4   4  11          2.01          5.30         2.69 o                         
  -3   4  11          2.71          0.84         2.43 o                         
                                                                                
